# Supplementary material for: Molecular Profiling of Breast Cancer Cell Lines Defines Relevant Tumor Models and Provides a Resource for Cancer Gene Discovery
Source: PLoS One. 2009 Jul 3;4(7):e6146. doi: 10.1371/journal.pone.0006146 (PMC2702084; doi:10.1371/journal.pone.0006146)
Supplement: Table S1 — 8,750 variably expressed genes (log2 ratios) (1.11 MB ZIP) [file pone.0006146.s001.zip]

Archive with 1 entries (1 files):
- pone.0006146.s001.txt
