# Supplementary material for: Molecular Profiling of Breast Cancer Cell Lines Defines Relevant Tumor Models and Provides a Resource for Cancer Gene Discovery
Source: PLoS One. 2009 Jul 3;4(7):e6146. doi: 10.1371/journal.pone.0006146 (PMC2702084; doi:10.1371/journal.pone.0006146)
Supplement: Table S1 — 8,750 variably expressed genes (log2 ratios) (1.11 MB ZIP) [file pone.0006146.s001.zip › pone.0006146.s001.txt]

Table S1 - 8,750 variably expressed genes (log2 ratios)
CLID	NAME	HCC38	SUM102	MCF10A	SUM149	hTERT-HME1	184A1	MDA231	MDA436	MDA157	HS578T	BT549	HCC1395	CAL51	BT20	HCC1954	MDA468	HCC70	HCC1937	HCC1599	HCC2157	HCC1569	HCC3153	HCC1143	HCC1187	HCC2185	SKBR3	EFM192A	UACC893	HCC202	HCC1007	MCF7	HCC1428	T47D	SUM52	MDA134	UACC812	MDA175	BT474	MDA361	MDA453	ZR75-1	HCC1419	HCC2218	EFM19	BT483	ZR75-30	HCC1500	HCC712
hSQ020076	LOC400751	-1.545	-0.5099	1.899	1.321	0.05421	-0.1152	1.869	0.5666	-0.5397	1.317	1.09	0.2891	-0.3699	0.6241	0.4443	-0.2123	-0.7303	-1.325	1.178	1.366	-0.6837	0.3876	-1.945	-0.6485	-1.498	1.115	-0.2671	-0.2427	-2.419	0.149	-0.4382	0.547	-0.2213	0.3455	-0.754	1.799	-1.355	0.1036	-0.437	1.323	0.1514	0.3955	0.02676	-0.1914	-0.2779	-0.5452	-1.31	0.5301
hSQ023746	BNIP3	0.3199	-0.4698	-0.206	-0.4938	1.484	0.06488	3.115	1.242	-0.3346	2.497	0.41	1.049	-0.6398	-1.216	0.2594	-0.9622	-2.88	-1.275	0.5131	1.501	0.3164	-0.7573	-1.585	-0.4484	-2.553	-0.1845	1.318	-0.09256	-0.2489	-0.8459	-0.02309	0.6721	-0.7062	0.4106	0.3661	1.634	-0.9502	-0.7963	0.7231	0.7528	1.122	0.1606	0.4219	-1.716	-0.9428	0.2049	-0.2047	-0.5198
hSQ030626	TBC1D4	-0.8732	-0.5879	0.4559	0.9331	-0.3488	-1.268	0.7864	-0.3114	-0.9527	0.9088	0.6669	2.026	0.1721	-1.124	0.8363	0.8847	0.9917	-1.038	1.355	0.2628	0.8083	1.045	0.9568	-1.247	-2.031	0.3724	-0.3001	0.9893	-0.107	-1.774	-0.9562	-0.356	-0.8443	-0.5075	-0.897	1.646	-1.308	0.7806	1.055	0.05972	0.6484	0.3275	2.124	-0.9294	-0.5909	-0.1482	0.1472	-0.2729
hSQ038470	RHOBTB2	-1.078	1.987	1.076	2.243	-0.09339	0.08218	-0.1732	0.454	0.3477	1.044	2.922	-0.4485	0.9675	-1.333	0.2867	0.1251	-1.968	-0.9573	-2.49	-1.147	-0.1813	0.47	-1.323	-1.091	-2.69	1.563	-0.06975	1.595	0.3384	1.116	0.1592	-0.6306	-0.2439	0.05792	0.4834	0.3512	2.532	0.381	-0.03964	-0.9249	-0.001183	0.7779	-0.7658	-0.139	-0.5505	-0.04783	-1.112	-0.4175
hSQ021319	CYB5R2	-0.6173	1.518		1.179	1.697	-0.05237	-1.283	-0.8255	-4.107	2.135	1.758	-0.8881	1.093	-0.373	0.05716	1.44	0.07758	0.5931	-0.2292	2.514	1.044	-1.65	-2.142	-1.381	-2.855	1.888	-0.7193	3.075	2.599	-0.6931	-1.51	-2.16	-0.2834	-1.062	0.09881	1.062	-0.01243	-0.5586	-2.469	-1.284	0.2593	3.513	-0.8854	-0.2285	-0.41	-0.5624	-1.052	1.813
hSQ039949	SPRED1	-0.5468	1.452	1.079	2.179	1.688	1.102	2.583	1.858	0.5137	1.639	0.1066	1.782	1.465	0.9259	1.479	0.6977	0.6781	-0.778	1.395	-4.887	0.2081	0.3076	0.8099	-0.6201	-4.264	-0.3345	-0.6637	1.999	0.6161	-5.404	-1.143	-2.973	-1.261	-1.624	1.703	-0.4044	0.4615	-0.9363	0.6414	2.279	-0.4052	-2.569	2.123	-1.753	-1.631	0.8815	1.56	-4.647
hSQ001120	DISP1	0.5013	0.3316		0.3826	0.3057		0.6609	1.038	1.152	-0.1967	0.7364	0.04557	0.7915		0.1458	1.059	-0.4988	-0.8683	-0.4005	-2.248	0.9278	-0.891	1.861	-2.227	-3.191	-0.5981	1.329	0.4738		-3.364	-0.3667	-1.697	0.9002	-0.028	0.1474	-0.5197	0.6312	-0.7249		1.339	1.748		-2.007	-0.08991		1.191	1.617	0.8565
hSQ041739	HDAC4	0.8626	0.3078	-1.858	-0.2812		-0.002477	0.6422	2.004	0.233	-0.02543	0.5426	0.2218	1.078	0.3519	0.3221	1.15	-0.3025	-1.672	-0.4293	-0.5215	0.6041	0.4003	-0.3674	-0.3308	-0.685	-0.4518	-0.3544	0.9451	-1.201	-1.328	-0.7205	-0.2103	-1.629	0.06826	0.9787	-0.3684	0.7375	0.08633	1.051	1.235	-0.1558	0.6233	0.2495	-0.1936	-0.1651	0.7575	-0.03707	-0.2672
hSQ003302	ARHGEF3	-1.111	1.004		-1.075		0.5735	1.368	0.3203	-0.321	-1.139	-2.661	-0.4322	1.704	0.1978	0.328	1.256	0.4034	0.5339	0.2967	-0.3856	-0.79		0.8285	-1.935	-1.789	-0.1359	0.7615	0.791	-1.975	-1.262	-0.4745		-1.563	0.3942	-0.4354	0.2675	-0.1566	1.512	1.017	-0.5786	1.37	0.1992	0.2954	-0.07772	0.5508	-0.02656	1.239	0.4287
hSQ021370	TMCC3	-0.4862	1.939		-1.9			2.673	1.246	-0.4957	-5.464	1.334	-1.097	0.469	-1.797	0.9233	-4.368	-1.831	0.8092	-0.498	-1.65	-2.075	-2.628	2.214	-1.98	-4.184	1.769	1.897	2.776	-4.07	-6.537	-0.9692	1.381	-5.407	2.64	2.24		0.6887	0.6876	3.482		2.415	3.625	2.621	0.2176	-0.3439	2.529	3.254	1.134
hSQ022799	GCNT1	-0.4452	-0.21		0.08101	1.779	1.7	2.594	1.087	-3.275	-0.003244	-1.045	-1.296	2.04		-0.8058	-3.407	-3.4	-0.06983	0.6629		1.846	1.102	1.455	-2.479	-3.113	0.3203	1.728	1.497	-7.949	-4.726	0.6217	-2.998	-2.976	1.67	0.8509	1.274	2.7	1.769	4.193	-2.022	2.436	1.685	3.672	-1.401	0.1771	1.34	2.975	-0.875
hSQ033980	TNIK	0.5164	0.7517	0.4955	-0.3073	-0.9792	-0.2386	0.696	0.8032	0.9819	0.3684	0.1165	0.5657	0.5317	1.801	1.726	-0.7107	0.9463	0.8469	-0.1504	-0.2626	-1.307	-0.1308	0.4514	-1.042	1.059	-0.753	-2.906	1.584	0.9226	-6.224	-1.022	-1.111	1.275	1.022	-2.217	-0.2796	1.231	0.04019	0.04956	0.7343	0.798	-0.2279	0.4384	-1.875	-0.5813	-1.104	-0.7882	0.07665
hSQ022377	GSTT1	1.9	-4.395	-1.311	0.02642	-2.175	-2.905	-0.03026	1.022	2.631	1.302	1.82	3.149	3.375	-1.891	1.07	-5.802	-4.255	4.096	-0.1517	1.786	-0.5684	1.558	0.09016	-4.503	1.793	0.2857	-4.777	1.533		-4.541	1.617	-1.793	-3.981	-3.134	-4.954	2.129	1.015	2.214	2.928	3.643	4.222	3.491	2.237	-2.396	0.6925	-1.055	2.681	-3.16
hSQ020665	SLC39A10	-0.1676	-0.5823	1.901	0.7887	0.06681	-0.4026	2.272	0.8242	0.0329	1.354	0.9325	0.6817	2.338	0.3317	0.8519	-2.3	-0.9627	-0.7321	0.4706	-0.3116	-0.05608	1.21	0.07243	-0.4909	0.8149	2.128	0.8855	0.3949	-0.4414	-2.598	-0.7606	-0.2404	-0.8587	0.4481	-0.08144	-1.369	0.07732	0.5162	0.3406	-1.395	0.004017	-0.4169	0.5094	-0.5638	-0.5353	-0.5526	-0.4972	-1.307
hSQ026253	ELOVL6	-0.0739	-0.03866	0.06512	0.8023	1.17	1.381	2.956	0.1779	-0.5134	-0.1919	1.916	1.265	-0.5787	-0.5246	2.336	-3.586	0.101	0.1815	1.604	-0.007974	2.558	0.3538	-2.144		0.2885	1.062	0.1091	1.129	1.472	-2.485	0.4531	-0.4168	0.145	-0.7682	-1.228	-1.525	1.631	0.4098	-0.03579	-0.501	0.7677	-0.8732	-1.257	-0.4301	-1.372	-1.499	-0.4636	-0.3437
hSQ001393	HES7		0.3764	0.9802	3.337			-0.7492	1.723	-0.3784	-0.1068	1.041	1.64		-1.38	-0.1493		1.126	-1.523	-0.06067	-1.083	0.3727			-1.832	-1.776		-1.346			-1.4	0.1782	-0.5917	-0.3399	-2.483		-1.09		2.035		1.124	2.523		-1.812		1.233		0.4915
hSQ037003	EST_AA927945		-0.6339			2.165		-0.5796	-0.06735	0.6213	-0.4472	-1.089	1.59	3.996	-2.54	-1.13		-0.3142	-2.644	0.579		-0.03767	-0.3914	1.311		-1.847	1.386				-1.58	0.4178	1.168		-3.393	-3.293	-0.6201	-1.024	1.575	0.779	3.244							1.451
hSQ041413	GLI1	-1.27	-0.855		1.616		1.835	-0.7606	1.502	-0.6697	1.792	0.6198	1.919	3.335				-0.4853	-0.3348	0.5479	0.3657		0.3375	-0.6902		-0.3678	0.6154	-0.1872	-1.208	-1.094	-2.151	-0.3632	-1.423	0.6887	-1.345	-2.174	-0.4312	0.4847	1.704		-0.02732	-0.5786				-0.3379	-0.2853	-0.1898
hSQ015365	TPPP	0.8134	-0.8014		-1.63	0.4877		-0.6571	0.4002	1.689	-0.7046	-1.332	1.148	2.114	-3.447	1.653		2.263	-0.4112	-0.4435	0.9143	-0.3902	-0.2189	1.078	0.795	1.451	0.6989		-2.114	-2.13	-2.012	0.07534	0.0305	-0.1477	0.184	-0.4455	-1.658	0.5133	3.092		1.401	-0.6151	3.244	-2.42		1.191		-0.6763	-2.296
hSQ026149	TCN1		1.539		1.53	2.038	6.749	2.503	-0.5946		-1.644	-2.876	1.073		0.01288	4.523	-2.659	6.228	-2.161	1.042		-1.615	0.5513		-1.67		-1.431		-1.054			-1.419	-2.479	-5.548	-1.971	-2.22	-2.587	0.02848	8.697	9.662		-4.665		-4.119			-2.351	-1.146	-1.236
hSQ012458	RAB7L1	-0.7013	-0.446	0.4478	-0.03502		-1.666	-0.1217	1.131	0.2992	0.5607	0.7588	0.508	0.8339	-0.04199	0.0982	-1.953	0.7536	-0.3559	0.6169	1.135	-0.2498	0.5264	-1.511	0.5453	-0.1388	1.364	-0.4883		0.7549	0.3979	-0.2343	0.7259	0.3776	-1.936	-2.975	1.438	1.044	-1.138	-0.4132	-1.478	1.79	-0.2506	1.176	-0.6475	-0.299	0.4837	-0.3109	0.4989
hSQ021239	MYO1F	-1.95	0.1056		0.2666	0.8147	0.6053	1.75	0.9522	-0.2592	-2.048	-0.7496	0.4596	-0.7544	-0.1004	-1.28	-2.922	0.6253	1.666	0.2985	-0.2737	-0.5482	1.018	-0.3196		-2.647	-0.7041	-0.2166	0.7029	1.287	2.2	0.1173	-1.303	1.709	-1.594	-1.544	1.319	0.07525	-0.7659	0.8785	-3.357	2.102	0.5511	1.557	-0.3059	0.3227	1.775	-1.099	0.6606
hSQ035787	IGKV1D-13	-1.67	0.9307	-0.4905	1.702	2.355		1.77	0.7422	-0.04909	0.4324	0.9955	1.44	-1.644	0.9047	0.5799	-2.002	-0.7797	0.1809	0.2486	1.001	-0.8981	0.1932	-0.7596	1.887	-0.2471	0.09603	-2.637	0.5129	0.4966	0.6446	-0.2376	-1.277	0.9593	-0.7139	-1.943	0.1095	-0.3247	0.7592	-0.1514	-0.8717	0.387	0.8011	0.002373	0.9842	-0.1322	0.8154	-1.109	-4.159
hSQ023145	FLJ40542	-1.392	0.8128	1.097		3.142		0.9271	0.5493	0.748	0.4795	0.6376	-0.2032		-0.7232	-0.293	-1.115	0.3824	0.103	0.2557	-0.8865	1.179			0.5842				-0.55		-0.2433	-1.025	-1.125			-5.166	1.607		0.3913					-0.1655	2.581			-0.5621
hSQ003200	EST_AI266457	-2.25	-0.1948		0.4362	1.174		0.1296	-0.6382	-0.02956	-1.368	1.06	-0.4408	-0.7948	1.239	-0.8605	-1.132	-0.1251	-0.4346	0.2381	-0.2541	0.2515	0.1077	-1.16		-2.568	-0.6744	-0.647	1.112		0.2892	0.09695	0.2471	1.179	-2.024	-2.374	4.199	1.435	0.7737	0.4481	-0.6971	2.152	-0.7093	0.4169	-0.6362	1.302	0.9549
hSQ025318	BCR/TCR_IGHV4-30-4	-0.9721	0.3131	0.4569	0.2341		-0.7572	-0.4025	-0.4303	2.398	-0.1401	-0.002082	-0.6429	-2.047	0.7672	-0.8726	-1.404	-0.2672	0.2433	0.956	0.7438	-0.1206	-1.034	-0.3021	-0.9355	-0.4397	-1.167	-1.229	-0.2496	-0.5759	0.5371	0.7349	1.575	-0.2332	-3.816	-1.026	5.327	1.043	0.2116	-0.074	0.7508	0.4095	1.209	0.4048	0.3617	1.01	1.003	1.538	-2.142
hSQ003707	ADCY5	-0.6482	-0.5729	-0.3891	1.528	-0.3538	-0.9532	0.8114	-0.7564	0.5723	-0.4062	-0.1081	-1.569	-0.2629	-0.7089	-1.229	-0.9703	-1.963	-0.3227	-0.97	-0.4322	-1.187	-1.61	1.742	0.6085	-2.016	0.1574	-0.5151	4.044	-2.172	3.111	-0.6912	-0.261	0.2707	-1.322	-1.262	2.701	3.957	-1.184	-0.5	1.115	1.553	1.033	3.449	2.116	0.8541	-0.4032	-1.198	-1.748
hSQ042194	LOC286073	-1.265	0.49	0.5438	0.256	0.1991	0.9097	-0.9507	-0.5335	0.3052	-2.163	-1.07	-0.136	-1.37	-0.836	-0.5958	-1.672	-0.1704	0.1352	-0.1721	0.3657	-0.05878	-1.263	0.8897	0.5614	0.6672	2.51	-0.2472	0.6272	1.726	0.3489	0.2417	0.6219	0.03863	-0.9746	-0.7241	-1.126	2.31	-0.2865	1.283	-0.7124	-0.1787	-0.2046	-0.4433	1.704	-0.328	1.195	-0.5349	0.855
hSQ033201	BCR/TCR_TRAJ33		-0.9557	-0.1619	0.5153	0.4934		-1.131	-0.7692	-0.2505	-0.969	-0.9209	-2.372	-1.756	-1.512	0.3085	-0.2131	0.6539	1.964	0.6772	0.295	-0.5295	-0.5132	-0.871	-1.364	1.571	0.8646	-0.5779	0.5115		0.3382	-3.484	0.1462	0.4979	-0.9653	-1.745	-0.412	4.324	1.253	0.7072	1.542	1.891	-2.09	-0.01403	1.913	2.261	1.324	-0.04061	-1.281
hSQ012906	ANGPTL4	-0.8073	1.876	0.01674	0.2906	0.3554	1.928	0.2839	-0.5705	-0.2018	-1.227	0.8544	-0.4997	-0.6171	-0.4697	-0.9362	-0.9478	-0.5441	0.5665	-0.5941	0.177	2.039	0.08542	-1.789	0.2443	1.317	1.54	-0.8493	1.884	-0.2228	0.3136	-0.2753	-0.9118	0.8599	-0.9066	-0.4328	0.2634	1.726	0.3681	-0.5242	-1.006	0.3526	-0.6716	0.3646	0.5281	0.07668	-0.2707	-0.1486	-2.135
hSQ013784	BCR/TCR_TRGJP		-0.5223		-0.3413			-0.888	-0.5958	-0.5471	-0.6056		0.4317		-1.788	-0.7981		-1.153	-1.562	-0.6394	-1.182	-0.1261	-1.9	-1.908	1.459	-0.6052	3.798	-0.2846			2.212	0.8894	-0.04046	-1.059	0.1481	-0.9515		0.4073	2.246	0.4705	0.2153	3.614	-0.1069	0.02933	-0.3338	1.065		1.403
hSQ004811	TRGV9	-2.566	-0.3804	0.6134	0.5306		0.9993	0.794	-0.4538	-3.125	0.5864	0.3244	-0.4364	-1.32		0.8039	-2.168	-2.521	-1.74	0.3325	-1.4	-2.754	-1.908	-2.476	-2.429	-1.403	5.44	-1.573	0.8369	1.141	3.444	-0.2087	-0.8585	0.6233	-0.02994	-0.5295	1.313	1.769	4.018	3.652	-1.843	4.426	-1.805	0.7613	-1.572	0.7667	0.5193	2.905
hSQ034499	TRGC2		-1.373			2.296	0.717	-1.388	-2.136	-2.017	-2.256	-2.008	-1.649	-0.6727	-0.6186		-0.9901	-1.303	-2.163	-2.05	-2.792	-1.806	-1.56	-4.528	-3.511		6.668	-0.1949	1.315	2.258	4.771	-0.481	-1.431		0.6778	-0.0918		3.027	4.976	4.95	-4.635	5.794	-1.247	1.919	0.2759	-0.005619	1.067	3.822
hSQ003469	BCR/TCR_TRGC1		-3.487	-0.5936	-1.866	0.7818	1.982	-2.073	-1.911	-2.922	-2.801	-1.783	-0.5934	-3.727	-1.183	-2.273	-3.185	-1.478	-2.197	-2.344		-1.651		-1.653			6.873	-0.2196	0.9999	1.444	4.717	-1.146	-1.085	-1.444	0.7931	0.01351	1.956	3.262	4.931	4.676	-2.06	5.769	-1.162	2.114	-0.7688	0.3497	1.712	4.068
hSQ023360	ELMO1	-1.128	0.03252	-0.5802	-0.5477	0.7099	-0.3323	-0.9508	-0.05245	-1.324	-0.1346	-0.7888	-0.4098	-1.729	0.2603	-1.519	-1.976	-0.7524	-1.786	1.804	-1.457	0.6134	-0.1327	-1.081	1.939	-1.046	4.98	-0.4684	5.473	-1.102	-0.02473	-0.3227	-0.4202	-0.9617	0.7091	-0.8297	0.04013	1.333	-0.6477	0.3117	-1.099	1.938	-0.3601	-0.01951	-0.6673	1.375	2.438	-0.04929	-2.018
hSQ022143	FZD4	-0.5664	-2.331	-5.107	-0.2201	0.678	-1.381	-0.8768	0.06544	0.7141	0.8956	-1.786	-1.447	1.149	-1.977	-0.1869	1.461	-0.1915	-1.081	-1.288	-1.11	0.2251	-1.709	-1.096	-1.78	2.276	-1.811	0.5967	4.136	0.9198	2.293	0.5906	1.001	1.473	-0.7707	-0.5602	1.893	0.9385	0.3974	2.352	1.747	-0.7648	1.314	1.251	-0.002588	-0.4041	0.2786	2.004	-1.696
hSQ036510	FLJ22104	-0.2366	-1.921	-1.013	-0.1753	-2.137	-1.302	-0.05699	0.4252	-0.5261	-0.5546	-1.677	-0.2673	-0.3263	-0.3373	0.04292	0.4913	-0.8917	-0.3361	-1.318	0.09437	-0.1301	-0.1688	-1.572	-0.9699	0.8259	0.599	0.3415	2.936	0.8796	1.838	-0.8496	0.8706	0.8123	-1.051	0.05456	1.972	0.8033	-0.5978	0.9916	0.9363	1.15	0.4391	2.235	0.08721	-0.8793	0.3684	1.079	-0.2713
hSQ003633	FLJ20021	-0.1547	1.261		0.3416	-1.08		2.015	-0.4429	-0.4842	-0.06267	-0.9946	2.215	0.0005487	-0.9054	0.2148	-0.3469	-0.1798	0.4807	-1.447	-1.879	-0.4432	-0.817	-0.9747	-0.208	-0.5622	-1.169	-0.1417	4.788	1.432	0.9745	1.212	-0.09754	1.214	-1.009	-0.6385	0.1743	-1.07	1.689	1.043	0.2282	-0.2731	1.056	1.132	0.6391	-1.682	-0.4997	-1.194	-2.204
hSQ029108	CDC6		-0.7062	-3.312	0.9248	1.313		1.228	-0.01969	-0.681	-0.1695	0.08854	0.6578	-0.1063	1.098	1.128	-0.5237	-0.4466	0.1239	-0.6933	-0.2356	-1.11	-0.4338	-1.082	-0.1949	-0.01907	2.464	2.712	4.941	-0.3153	-0.1723	-0.7445	-0.5544	1.147	-0.6258	0.07463	2.748	-0.09661	0.1623	-0.1934	-0.6486	-0.9399	-2.151	-2.065	1.352	-0.6892	-1.857	-0.5111	-0.2213
hSQ042020	CASC3	-0.4851	-1.09	-0.4261		-1.311	-1.51	0.4044	-0.7933	-0.7147	-0.04314	-0.6451	-0.1159	0.4401	-0.1559	-0.1157	-0.05732	-0.1402	-0.7497	0.853	0.1908	0.3563	-0.3674	-0.06515	-0.4585	-0.3127	1.88	2.798	4.487	-0.359	1.624	-1.058	-0.888	0.6937	0.5605	0.671	4.054	-0.7903	0.2386	-1.267	-1.492	-0.5036	-0.8444	-0.7982	0.8986	-0.1328	-0.7802	-0.9948	0.1051
hSQ022026	ORMDL3	-0.266	-2.151	-1.547	-2.31	1.278	-0.08102	-0.6764	-1.664	-1.506	-0.944	-1.566	-1.907	-1.431	-0.7267	5.294	-1.328	-0.9411	0.01945	-1.558	-0.16	-0.9745	-0.5282	-1.626	-1.359	0.2165	1.05	4.167	5.637	-0.1198	2.593	-1.919	-0.8288	0.6429	0.5797	0.2302	3.273	0.008923	2.618	-1.088	-0.1331	0.7256	-0.6153	-0.469	-0.2022	-1.004	-0.741	-0.7456	0.7543
hSQ007106	GSDML	0.6975	-1.287	-1.143	-2.286	-1.108	-0.7275	-2.183	-2.161	-1.312	-1.34	-1.082	-1.613	-1.407	-1.343	5.107	-0.3147	-0.1976	2.183	-0.3743	0.08346	-0.451	1.085	0.7575	-0.3459	0.09996	5.543	2.541	5.39	-2.196	1.707	-1.846	0.03466	0.2764	-1.387	-0.2563	2.827	-1.798	2.391	-2.404	-0.5096	0.7191	-0.5818		0.1213	-0.8002	-1.218	-0.6121	-1.612
hSQ003376	THRAP4	0.3082	0.7435	-0.1628	-0.5555	-1.564	-1.394	-0.6022	-1.103	-0.1547	-0.6831	-0.5584	-0.3125	-0.7032	-0.3358	-0.219	-0.954	-0.3002	-0.5364	0.3497	-0.4059	-0.8886	0.3626	-0.5951	0.9848	-0.2177	2.134	0.7412	4.201	-0.269	1.289	-0.8348	-0.9913	0.2038	0.6139	-0.149	2.741	-1.044	2.832	-1.884	0.9778	-0.3635	-1.038	-0.3882	1.062	-0.05616	-1.327	-0.3881	-1.155
hSQ041912	PSMD3	0.8404	-0.2343	-1.381	0.1767	-2.485	-1.975	-0.6	-0.4478	-0.7791	0.06243	-0.4895	0.2797	-0.5743	0.04972	0.4099	-0.5617	-0.2747	-0.2341	0.3086	-0.003628	-0.6881	0.1782	-0.9396	0.1571	-0.8471	1.986	-0.7065	5.263	-1.463	1.87	-0.9726	-0.06243	-0.4007	1.096	0.3866	3.929	-0.3547	1.264	-2.151	0.8133	-0.188	-0.3989	-0.6526	1.084	-0.4173	-0.6946	-0.1592	-1.649
hSQ005783	LOC392193	-0.537	-0.001711	1.112	-0.1407	-0.2426	0.178	0.3026	-0.5052	-0.6765	-0.275	-0.4969	0.1123	0.4483	-0.08768	-0.2075	-0.5791	-1.082	-0.8215	-0.02881	-0.101	0.2545	-0.3692	-0.887	-0.8003	-0.7745	3.749	4.466	0.3755	1.219	0.2822	-1.12	-1.21	0.5519	-0.04128	0.3092	2.462	-0.2621	3.497	0.6812	-0.04408	0.07462	-1.156	-0.04004	0.5768	-1.905	-1.372	-1.537	-1.687
hSQ013370	RPL19	-0.3703	-0.175	0.9988	-0.309	0.4241	0.03468	-0.1407	-0.4935	-0.6098	0.03173	-0.5252	0.164	0.46	0.239	0.004215	-0.3924	-0.3254	-0.2398	0.007888	0.3457	0.04622	-0.8325	-0.3903	-0.3536	-0.3328	3.625	4.373	0.3772	1.176	0.1839	-1.183	-0.5581	-0.4314	-0.4896	-0.4091	3.024	-0.6154	0.3585	0.5829	-0.3774	-0.7987	-1.25	0.3417	0.8285	-1.598	-1.455	-1.775	-0.57
hSQ007463	LOC285658	-0.3728	-0.1675	1.086	-0.2465	-0.1684	-0.04782	-0.08319	-0.581	-0.5923	-0.2608	-0.3027	0.0365	0.5325	0.05652	0.02672	-0.4149	-0.4679	-0.3173	-0.004612	0.4432	0.2487	-0.395	-0.3128	-0.6161	-0.2703	3.563	4.03	0.2797	1.123	0.3564	-1.016	-0.4856	-0.2539	-0.1171	-0.4266	3.066	-0.7079	0.611	0.5954	-0.4199	-0.5712	-1.252	0.2242	0.741	-1.61	-1.328	-1.722	-0.6225
hSQ034032	LOC90110	0.08763	-0.4221	-0.1083	-1.341			0.5422	-0.4256	-0.02691	-0.8104	-1.202	-0.7481	0.7228	-1.668	-1.203	0.3854	-0.7625	0.748	0.3408	-0.3364	-0.3359	0.5003	-0.4224	-0.6058	-0.5699	2.978	2.366	-0.5799	1.154	-0.1582	-0.7304	-1.055	0.2915	0.4083	1.269	2.482	0.4875	3.641	0.5008	-0.5995	0.06421	-0.3517	-1.525	1.076	0.03993	-0.9924	-0.737	-0.4372
hSQ032819	PPARBP	0.4243	-0.4654	-1.062	-0.1644	-2.076	-1.321	-0.4961	-1.244	-0.5402	-0.3687	-0.2356	0.2936	-0.7404	0.4336	-0.3862	-0.7978	-0.4008	-0.1552	0.4225	-0.01973	-0.2992	0.2771	-0.4857	0.276	-0.01323	2.88	2.627	3.282	2.386	-0.5715	-1.209	-0.9135	0.4182	0.54	0.2905	2.263	-0.1758	3.173	0.7225	0.1472	-0.3491	-1.47	-0.9187	1.003	-0.01836	-1.601	-0.5553	-1.13
hSQ004852	CRKRS	0.6764	-0.06831	-0.8245	-0.1773	-0.1492	-1.559	-0.134	-0.5118	-0.6131	-0.5116	-0.7535	-0.0343	-0.8383	0.5357	0.4659	-1.226	-0.9187	0.01185	0.2546	-0.5076	-0.2521	-0.4358	-0.6236	-0.3769	-0.6011	3.362	2.549	3.769	1.873	-0.3644	-0.8766	-0.2564	0.3953	-0.09788	-0.5574	2.315	-0.4687	1.74	1.445	-0.0006824	-0.622	-0.8929	-0.1466	0.3402	-0.5713	-0.9786	-0.3432	-0.5833
hSQ038981	EST_AI791449	1.052	-0.7823		-1.331	-0.05315		-0.9979	-1.846	0.3629	-2.176	-0.9075	-1.318	-1.072		0.232		-1.143	0.6279	0.9706	-0.9216	-1.786	0.0502	-2.308	0.4591	-0.03509	2.208	3.345	4.575	1.639	-0.4583	-0.4905	-1.28	0.9014	0.2482	-0.8914	3.801	-0.09263	4.346		0.9554	1.184		-3.911	2.386			-0.5772	-4.477
hSQ021525	EST_AI298821	0.4393	-1.585	0.08836	-2.414	0.5437	0.5343	-1.071	-1.769	-0.4402	-3.049	-0.9206	-1.261	-0.7554	-1.341	-0.02119	-0.04285	-0.7058	0.5647	0.3475	-1.205	-2.149	-0.5729	-0.5307	-0.144	-0.2682	1.865	5.562	4.072	3.286	0.02854	-0.8337	-2.244	1.118			2.928	-0.3958	4.313	0.9775	0.1122	0.5309	-0.89	-2.224	1.273	0.4816		-1.14	0.8195
hSQ013397	LOC284106	-0.9956	-0.06531	-0.8915	0.2057	-1.226	-0.8556	0.279	-1.229	-0.6351	0.2964	-1.221	-0.9263	0.4797	1.314	-0.6211	-0.8327	-1.216	-0.6401	-0.7574	0.5254	-0.3191	-1.333	-0.6356	-0.8739	-1.058	0.17	3.657	-1.488	2.601	-0.6664	-1.984	0.07657	0.4183	0.8651	1.041	2.423	-0.8407	2.743	0.2426	1.267	0.566	-0.3299	-0.3736	-0.2668	-0.09326	2.629	-0.3252	0.1097
hSQ041387	PCGF2	0.2963	-1.158	-0.8546	-0.7924	-0.4693	-0.7137	0.4359	-0.6019	-0.7032	-1.042	-0.3236	0.2956	0.6966	-1.014	-0.1492	-0.2558	0.4712	-0.1582	0.4845	-0.4227	-0.5422	-0.1209	-0.1987	-1.182	-0.1612	-1.528	3.669	-0.4412	2.343	-0.4545	-0.6717	-0.9965	0.5252	0.252	-0.08254	2.585	0.9862	2.545	1.239	0.1892	0.4929	-1.378	-0.2817	0.6201	-0.4864	2.616	-1.068	-0.6834
hSQ007157	CCDC49	0.543	-0.4517	-0.518	-0.8807	-0.6926	-0.462	0.03259	-0.8052	-0.4265	-0.595	-0.427	-0.1677	-0.5518	-0.9277	-0.1275	-1.429	-0.1921	-0.2116	0.2912	-0.3311	0.7145	-0.2793	0.183	-0.2904	0.005441	-1.531	3.336	-0.8645	2.189	-0.5078	-1.27	-1.43	0.0819		0.4191	2.342	-0.0821	2.877	1.011	-0.09411	-0.5054	-0.5363	-1.06	0.6568	-0.3347	4.118	-0.5766	0.1332
hSQ002350	PIP5K2B	0.6079	-0.06283	0.01095	0.1662	-1.11	-0.9331	-0.5025	-1.494	0.1664	0.1459	-0.412	-0.5588	-0.7789	0.4412	-0.0446	-0.4143	-0.6532	-0.3347	-0.2459	-0.5661	-0.7426	0.1576	-0.9741	0.3705	-0.4397	-1.267	1.733	-0.9516	2.052	-0.4249	-1.113	-0.373	-0.01519	1.484	0.416	3.239	-0.1812	3.134	0.618	0.4508	0.2135	-0.9674	-1.481	1.472	0.4402	3.195	-0.1817	-0.9599
hSQ003054	ncRNA_ACA21_19	-0.2642	-0.149	0.4048	0.412	-0.8099	0.5107	-0.1347	-0.6524	-0.3438	-0.6422	0.0858	-0.295	-0.559	0.08504	-0.9848	-0.08642	-1.299	-0.7288	-0.2461	0.6917	0.1972	-0.4265	-0.3542	-0.6376	-1.192	-0.9087	2.849	0.1483	0.6519	-0.805	-0.8973	-1.117	0.5146	1.041	0.5619	3.095	0.06065	3.44	0.7339	0.2686	0.03734	-0.8535	-0.8273	1.43	-0.1019	2.211		-1.924
hSQ019804	SNX16	1.247	-1.708	-3.559	-0.172	0.6161	0.5367	0.06131	-1.176	-0.1578	0.6687	0.7418	-1.954	-0.623	-1.199	-0.1588	-0.3404	0.3116	-1.293	-0.2801	0.9977	0.07322	0.1245	0.4267	1.448	0.07417	-0.6527	0.8448	-0.7358	-1.357	0.06594	0.3837	1.039	0.7406	0.03742	0.8779	-1.029	0.1766	-0.2845	0.9199	0.6946	0.4983	4.737	0.6287	0.8555	0.104	-1.673	-0.2779	-1.153
hSQ021991	C8orf38	-0.6208	-1.266	-2.082	-0.2945	-0.2864	-0.3858	-0.5612	-1.299	-0.9203	-0.008765	-0.03073	-0.3515	-1.116	0.00852	0.3487	-0.3229	-0.06586	0.6647	-0.1826	0.6052	-0.3593	-1.073	-0.2208	-0.2341	1.342	-2.235	1.932	1.222	0.6154	0.2784	-0.1138	0.8464	-0.4719	0.2649	0.6054	0.4782	-0.6259	1.133	0.2674	-0.07788	-0.4892	4.29	1.356	-0.847	-0.2585	-1.636	0.09959	1.329
hSQ028500	LOC348174	0.8911	0.6813		-0.6327			0.02063	-1.337	-0.03348	-0.2869	-0.4589	-1.83		-0.7997	0.2105	-0.2161	0.426	0.8565	-0.1708	-0.728	2.518	-0.6712	1.331	-1.642	-0.8515	-0.5134	1.654	-0.5264	-0.07278	1.435	0.253	1.508	0.6399	-1.063	-0.5628	-1.82	-1.419	0.6748	-1.026	-0.2961	0.3776	1.657	-0.202				0.7264	0.6263
hSQ023420	C9orf64	0.5095	-0.04523	-2.811	1.526		1.954	1.779	-0.3487	1.6	-2.128	0.5496	-4.291	2.745	-1.881	0.789	-0.9627	0.8244	0.9349	-0.8523	-0.6746	1.171	-5.033	0.8095	-5.194	-1.148	-1.475	1.263	-0.178	-0.2043	-0.3613	1.206	0.5266	0.2084	-0.2748	1.016	0.4785	-0.5756	-0.1567	-1.432	1.712	0.4811	2.14	-0.2336	1.303	-0.2082	-1.366	1.73	2.01
hSQ026281	LOC440084	-1.829	1.146	-5.49	0.5668			1.3	-0.1876	0.801	0.9625	1.791	-0.8002		-3.25	-0.32	0.5884	1.095	-0.254	1.149	-1.024	0.802	-0.7717	-1.239	0.1572	-1.077			-0.1569	-2.043	0.2098	1.618	-0.09232	1.309	0.9962	1.287	-1.03		1.234	0.8887		0.9721		-0.5225	-0.6257	1.843		-0.1191
hSQ005631	EST_AI217297		0.6279	-5.008	1.669				0.1944	1.283	-0.3754	0.7827	0.2419		-1.598	0.4021	1.37	-0.9325	-0.3119	0.8108	0.5786	0.7941	-0.9496	0.1126	1.749	-0.3449					-0.6582		-1.04		-0.001673	-0.1712	-1.338	-2.092	0.8264			1.084		0.7596				-0.167	0.4929
hSQ017492	CEECAM1	-0.09636	0.1789	-5.697	-1.08	-0.922	-0.1414	1.833	-0.03456	1.134	2.086	-2.006	-0.2171	0.6789	0.6229	1.393	-0.5885	-1.381	0.6991	-0.8582	1.06	2.395	-0.7286	1.634	-0.2297	1.406	0.6992	1.077	0.2061	-1.26	-1.717	0.9506	-1.369	1.263	0.4393	0.2598	-1.237	1.469	1.387	0.8318	-1.073	1.615	-1.866	-0.3394	0.5274	0.5659	-1.801	0.634	0.05385
hSQ032181	SLC27A3	-1.203	-0.6279	0.8559	-0.07692	-0.6688	1.352	-0.3036	0.1486	0.2973	-1.401	-1.683	0.3961	-0.438	-2.424	0.9663	1.025	-0.01827	-1.958	0.175	-1.437	1.168	-0.5655	1.327	-0.1066		0.2824	-1.28	-1.131	0.523	0.606	1.564	-1.966	0.7557	0.8025	-0.1871	-0.5842	-0.3183	1.421	0.6049	1.25	-1.692	-0.2325	0.3237	-0.3094	-0.7609	-0.8482	2.457	3.477
hSQ042135	EST_AA780026	0.1614	0.4566		-0.7624	0.1158		0.271	-0.7968	-1.458	-0.8066	0.4814	-0.06936	-1.433	-0.8793	1.211	0.3792		-1.683	-0.6305	-0.8127	1.383	-1.641	0.06137	-0.672	0.3238	-0.04304	0.5244	-0.1961	-0.4524	-0.08941	1.058	-0.3715	0.8803	-2.203	-0.1725	0.5904	0.1563	0.5851	0.2695	0.9543	0.423	-0.2779	1.788	0.4452	0.6837	0.2463	1.682	0.7816
hSQ012584	MGC16211	0.2936	0.8489	-0.9673	-0.5901			0.1832	0.4154	-0.4159	-1.194	-0.7163	-0.0671	0.8189	-2.757	4.453	1.361		-0.8009	0.05179	-1.49	0.7751	0.01136	0.4336	-0.7497	-0.5739	0.7492	1.047	-1.674	-0.4102	-0.08716	-1.009	1.721	0.2925	0.5493	0.9198	-1.397	-0.8315	-0.5626	-0.4982	0.8965	0.7152	0.1943	0.4306	0.4074	-1.724		-0.956	1.634
hSQ043547	FETUB	-0.2601	0.05517	-0.671	-0.9638			-0.5205	-0.8383	1.26		0.73	0.2392		-1.961	3.459	1.938	0.9748		0.05807	-0.9541	0.9114	0.4576	0.4099	-0.09346	1.922	-0.4145	-1.747	-1.208	-0.3839	-0.1509	0.06689	-0.4529	0.1588	-0.3044	-0.314		-1.335	0.5037	0.518	0.4728	0.1615	0.2806	-0.01315		-0.4978	0.3149	-0.8497	-1.01
hSQ043637	SIX2	1.472	-2.013	-3.189	1.248			-0.3785	-2.346	1.242	-0.02608	0.722	-0.5788	-1.123	-1.909	-1.579	-0.3303	-1.703	1.047	2.46	2.938	0.6434	-5.09	0.07191	-0.08146	-1.136	-1.023	-2.185	1.254	1.378	1.241	-0.04111	-1.211	-0.5592	2.358	2.618		1.297	-0.6343	0.48	4.495	-0.9665	2.123	2.139	1.476	-1.266	0.4369	1.192	-2.778
hSQ044372	DYRK1B	-0.1097	-0.9045	-0.2007	-0.9435	-0.8754	0.1252	0.6498	-0.03795	-0.6093	-1.778	0.4003	-0.2905	-2.365	-0.3005	-0.3903	0.7481	-0.2849	-0.5143	1.808	-0.2238	-0.7983	-0.05203	0.9702	0.2469	-1.077	-0.5842	1.133	-0.4672	0.006417	1.829	1.077	0.04738	-0.5009	1.996	1.016	-1.381	0.4251	0.654	0.8884	1.753	-1.338	1.321	0.7372	-0.656	0.5326	0.3652	-0.5394
hSQ000481	KLF2	-0.9882	-0.7829	0.4409	-0.7719	1.221	-1.603	0.6964	0.9636	-0.1177	0.3338	0.1269	0.4611	-0.5579	-1.664	-0.3437	-0.8003	-1.693	0.2273	-0.26	0.3828	0.01832	-1.155	1.382	-0.3865	-0.5757	-1.233	-0.4401	-1.246	0.503	1.376	-0.3462	0.909	-1.704	-0.7475	0.383	-0.1192	1.037	0.5206	0.59	2.025	0.7284	1.368	1.989	-1.679	-0.5009	0.6468	0.9222	0.8721
hSQ009220	FUT8	0.3551	-1.1		-0.7987	1.179		2.865	-0.5131	-0.7645	0.2271	0.9851	1.004	-0.7497		0.9745	0.08289	-3.02	-0.5795	-1.397	-0.549	-1.843	-1.047	0.2851	-1.878	-2.683	0.0006471	0.06808	-0.07243	0.1012	0.7443		-2.358	-1.126	0.2108	-0.1088	1.104	1.66	0.3488	0.5132	2.718	0.5466		2.372	-0.9812		0.84	1.935	1.155
hSQ010315	TSPAN5	-0.8117	-1.281	-1.338	0.4846	2.238	0.4933	1.943	-1.6	-1.461	2.61	1.943	1.403	-6.341	-0.03738	0.1178	0.1762	-0.2468	0.003751	-1.344	0.06427	-1.175	1.581	-1.527	-1.18	1.451	1.954	-1.249	-0.3392	1.81	-3.227	-1.995	2.375	-2.118	2.354	1.894	-0.4877	0.4082	0.6421	1.366	-0.1388	0.4649	0.494	1.87	-2.098	1.131	0.1283	1.189	-2.101
hSQ004380	NT5C	0.2324	0.3077	-0.8385	0.4687	1.112	1.107	0.687	-0.2808	0.5529	0.6594	-0.06753	1.217	-4.977	-0.1133	-0.01308	0.5553	-0.7777	-0.6221	-0.3544	1.373	-0.1411	0.1652	-0.1176	-1.871	-0.3551	0.293	-0.3345	-0.9751	1.719	0.4066	0.4494	0.1596	0.7813	-0.2619	-0.03144	0.01145	-0.4827	-0.4338	0.6656	1.635	0.319	-0.3019	2.754	-1.449	-0.3553	-1.048	0.2878	0.7377
hSQ023371	RAGE	0.9779	-0.2402	-0.8414	-1.336	0.2189	0.4695	0.4075	-0.9103	-0.4083	1.743	2.325	2.084	-1.6	-2.323	0.4907	1.126	-0.06053	1.137	-0.9639	3.291	-1.941	0.349	-0.8521	-3.222	-0.333	-1.177	-0.2991	-0.4263	1.266	0.4404	-0.5485	-0.2116	0.7968	0.9636	0.1007	-0.5931	0.3961	-1.205	-0.4873	-0.1159	-0.3505	1.175	1.168	0.775	0.1669	-0.8372	-0.3051	-0.04521
hSQ014546	PRSS23	2.254	-1.798	-4.474	-1.833	2.745	2.215	4.657	1.829	2.638	3.789	2.53	0.693	-0.9677	1.443	4.287	0.7316	-0.848	-0.1508	-3.921	-3.007	-2.681	1.225	2.274	-2.823	-2.467	-3.154	-0.7132	0.6729	-2.583	-0.7804	3.044	-4.089	-2.917	2.689	2.433	0.9694	0.9753	0.5275	0.6252	1.8	-5.348	0.8411	-1.033	0.8009	-0.1239	3.652	1.987	-2.969
hSQ034205	PRICKLE2	0.7486	-3.956	0.7476	-4.005		0.4235	2.508	1.72	1.109	2.941	2.429	-1.262		-1.622	-0.07192	-1.494	-0.1065	0.114	-1.153	-3.415	-1.9	-2.064	-0.5914	-1.435	1.321	-1.176	-1.158	0.7111	-0.5952	-0.1822	3.436	-1.254	-0.6425	2.694	2.445	-0.4024	1.503	0.1423	-0.3233	2.161	-0.5598	2.869	0.7155	-1.048	-0.7191	2.574	-0.211	-2.951
hSQ007894	NR2F1	0.05594	-2.464	-0.57	-0.1478	0.9503	0.8709	1.091	0.4977	-0.0536	2.053	1.056	0.5952	-0.4438	2.22	1.465	-1.541	0.5758	0.3314	-0.8109	-1.513	0.1924	-0.7163	-1.084	-2.712	0.2434	-3.098	-1.121	1.508	-0.5529	0.6501	0.5679	-1.267	0.8348	-0.1484	-0.8779	-1.025	0.01082	-1.14	1.629	3.894	-0.6725	-0.07337	2.593	-0.8203	0.01824	0.08087	1.661	-1.034
hSQ021976	UGDH	-0.4117	-1.556	-1.183	-1.425	0.6826	0.1532	0.5878	1.16	-0.4613	2.33	0.03829	1.328	0.6035	0.06754	1.518	-1.144	-1.927	-1.696	-1.384	-1.516	-1.03	-1.034	-0.7518	-2.635	-0.09931	-0.2862	1.491	-1.229	1.634	-0.8825	3.135	-2.545	-1.523	0.1039	0.7944	0.5773	1.473	0.242	1.276	-0.2889	-1.78	4.239	2.605	-0.188	-1.139	3.243	-1.471	1.138
hSQ008700	LOC391636		-0.874	-1.75	-0.02297			2.31	-1.697		2.873	-1.629	2.64		0.03006	2.61		2.706	-1.984	-2.241		-0.08775	-0.2115		-2.013				1.503		-0.97	2.498	-1.732	-1.38	1.646	-1.083	-1.56	2.716	1.885		-1.676	-1.548		1.918		-1.217		-0.6089
hSQ008377	LOC360030	0.2504	0.1757		-0.7433	-0.3452	0.09538	0.17	-1.548	0.8109	1.362	-0.1495	0.8997	-0.9244	-0.7703	0.009909	0.9283	-0.3847	-0.1942	-1.951		-1.728	0.03815	-0.1796	-4.593	1.463	0.256	-1.407	1.213	0.6366	0.01964	1.077	0.3676	-0.7707	-0.8539	-1.033	0.8994	0.1453	-1.036	-1.271	2.143	-0.378	2.331	2.077	1.644	-0.4673	0.6254	1.421
hSQ018782	ATXN1	0.3365	-0.4482	-2.354	-1.767	2.211	0.02145	0.9961	-1.082	0.167	1.718	0.1365	1.106	0.01172	0.6558	0.07598	1.814	0.5614	-0.5081	-0.8853	-6.988	-1.382	0.9342	0.4165		1.079	-0.2679	1.37	1.769	0.7627	-0.1743	1.103	0.2136	-0.9646	-0.8178	-0.2574	0.8755	0.1914	-0.9998	-0.9054	1.399	-0.6419	2.257	1.233	1.02	-1.851	0.09143	0.5969	-3.893
hSQ001225	STXBP5	2.073	1.709	0.6075	-0.1703	0.5128	-0.7466	-0.732	0.8152	0.6089	1.925	2.293	0.8777	-0.6113	0.04772	1.648	-0.8487	0.1433	-1.096	-0.01341	-1.101	-1.43	-0.8488	0.4684	-0.6799	1.576	0.654	-0.4685	1.071	-0.9004	0.6676	0.5304	-1.544	-1.788	-0.1109	0.2196	-0.3526	0.3433	-1.308	-0.6284	0.5163	-0.94	0.4241	0.7604	0.5322	-0.9843	-0.1866	-0.1362	-0.6913
hSQ039325	PTPRR		0.0438	0.02258	0.9648			2.353	2.615	1.304	1.581	2.454	-0.9272	0.3088		0.748	-4.109	0.07846	-1.261	-0.2983	-1.091	-0.735	3.171	2.399	-2.33	1.596	0.4191	-0.08843			1.178	-0.1595	-1.669	-1.968	-1.026	-1.295	-2.962	0.1384	-0.2227	-2.188	2.506	-0.03487	0.9142	1.28		-2.704		-1.226	1.054
hSQ024064	LOC389667	1.703	-0.1119	-1.418	0.5091	0.3272	1.528	0.7524	1.015	0.3233	3.215	1.223	1.632	-0.1319	1.152	0.07232	-0.05934	0.00774	0.6583	-0.789	0.9788	-0.2457	1.821	-0.2172	1.039	0.1553	-0.2016	-1.304	0.1753	-0.321	-0.228	0.8098	-2.32	-4.978	0.2485	-0.511	-1.308	0.4877	-0.9934	-0.449	-0.5443	-1.396	1.484	1.08	-0.02339	-1.145	-0.9322	1.463	-2.227
hSQ001637	LOC285321	1.469	-0.4361	-1.292	0.2749	3.203	1.664	0.6982	0.3004	0.4091	2.441	0.1987	0.9179	0.5339	0.7879	-0.1519	0.2265	-0.1365	0.3941	-0.8732	0.5346	0.5301	1.566	0.3686	0.7553	0.06107	0.1642	0.6517	-0.01886	-0.5352	0.1278	0.4656	-2.494	-4.962	-0.5757	-0.8652	-1.282	0.1535	-0.7676	-0.1132	-0.7685	-1.55	1.929	0.9356	-0.8376	-1.559	-1.076	1.379	-1.131
hSQ025407	SLCO2A1		-2.409		-1.488	1.28	3.121		-1.752	3.086	1.688	1.896		5.171	-1.925	5.015	0.9236	-0.01932	-2.579	-3.506	-1.528	-0.9927	-1.727	-5.304	2.832	-0.7518		3.399	1.018	5.022	1.255	-2.137	-3.467	-1.125	-2.379	2.372	-0.9652	-0.3893	-1.18	1.754	3.609	-5.963	-2.764	2.253	-1.51	0.5681	-0.3393	-2.664
hSQ019068	AASS	-0.4506	1.245		-1.314		0.4243	4.739	0.9412	2.33	2.691	0.2594	-4.221	2.935		1.219	-2.973		-1.695	0.1375	0.02533	1.941	-0.2929		2.386		-1.235		-0.6081	2.546		-0.4236	-3.083	-0.05171			0.1084	-0.5657	0.8531	-0.4025	1.312	-1.089	-2.34	0.4463	-0.4668	0.5817	-2.486	-2.12	-2.67
hSQ031319	PTGER4	0.635	0.1402		-1.899			1.095	1.597	1.655	2.087	2.985		0.0202	-0.4757	2.114		-2.66	-2.66	-1.447	-0.2191	-1.394	1.393	-1.015	-3.118	0.8174		-1.712	-0.7925	0.4311	3.494	-0.608	-1.678	2.664		0.6911	-2.466	0.3899	-0.9213	0.5031	1.168		-0.7343	0.03191			-1.87	-0.03466
hSQ041522	NLGN4X	1.621	-0.3838		-1.953	1.795	4.206	0.5805	-1.037	0.9814	1.253	0.6077	-2.083	-1.034	-0.05642	0.8804	-2.411	-1.397	-0.6736	-0.9942	-0.6531	-0.8076	-0.3563	-0.9424	-2.232	0.07339	-3.433	-0.581	-0.06653	3.237	1.754	-0.2021	1.618	1.54	-0.9734	-0.5629	-0.5634	0.7558	0.8114	1.179	1.179	1.328	-2.263	-0.7421		1.908	-1.714	-0.5087
hSQ026895	KIAA1199	0.0671	-1.038	-0.3539	-0.4667	6.101	0.182	7.177	-1.941	0.2176	8.939	1.157	-0.9836	-2.308	0.5864	-1.513	-1.485	-1.548	-1.887	-1.915	-2.997	-0.9614	-0.5252	-0.7429	0.2637		-1.527	-1.38	1.71		0.2563	-0.9659	-2.456	-2.164	1.263	0.5432	2.006	2.062	-1.439	-1.175	-2.17	-1.651	-1.472	1.424	0.7509	1.389	2.282	-0.6826	-0.3327
hSQ021339	C1orf110	2.916	-0.7392		-0.9282		2.891	6.205	-2.093	0.766	8.208	3.106	1.425		1.715	-0.5349		-2.23	-3.009	-1.746		-1.013	-2.577				-0.3788		0.6081	-2.008	-3.065	-2.267		-1.936	-0.4487	-2.548	1.265		-1.261	-1.716		-2.363	0.06628		1.209	-0.2721	1.061	0.3159
hSQ033620	FGF1	0.6349	-1.885	2.009	-0.6089	4.889	1.615	2.364	-1.553	0.9803	6.277	4.63	1.194	-2.175	0.01913	0.6043	1.218	-0.8502	-2.415	-1.302	1.196	0.3313	-0.05743	-1.87	-4.494		0.5454	0.7229	-2.308	1.776	1.299	-1.838	-1.413	-2.526	-1.269	-1.934	0.3739	-1.745	-0.7764			-1.984	-1.089	-0.8582	1.004	0.7272	1.035	-0.4098
hSQ029628	BDNF	0.6861	0.7913	0.5101	0.7883	2.88	1.836	3.986	0.1299	0.7086	3.972	3.89	-1.627	-1.476	-0.3646	-1.161	-1.526	-1.916	-0.2785	-2.25	-0.826	-1.416	0.6158	-1.151	1.553	0.9519	-0.4303	0.3891	-0.7539	1.042	-1.96	-1.737	-1.987	-0.975	-0.6849	-2.048	-0.8024	0.716	-1.138	-1.182	1.119	-1.724	-0.8182	0.993	0.3932	-0.0841	0.9485	0.6344	0.1563
hSQ005552	ADAMTS6	-0.3375	-0.7423		0.9087	4.722	5.167	2.947	2.304	1.978	5.579	5.442	-0.8733	-1.122		-0.9331	-1.13	-1.468	-1.642	-1.219	-1.002	-0.09107		-2.068	-0.1209		-1.462	0.5955	-0.285		-1.378	-2.226	-2.33	-2.704	-1.102	-1.756	0.4015	-0.7277	-0.7638		0.1553	-0.931	-0.6669			-0.5952	-1.543	-0.1072
hSQ010519	ITGBL1	0.7544	-0.05537		2.681	3.889	3.179	3.104	0.8962	-1.58	6.691	3.404	-4.976	-2.92	0.2037	1.709	-1.703	-1.211	3.215	-1.692	0.2303	-1.464	-0.4329	-0.6456	-1.824		-0.74		0.2619		0.01859	-1.354	-3.838	-2.292		-1.459	1.653	-0.1607	-1.622	0.08251		-1.509	3.695	0.2813	-2.222	0.3167	-0.04068	-0.1753
hSQ044170	SELPLG		-0.4769	0.08689	-1.146	4.382	2.853	3.927	0.6697	0.6483	1.36	1.028	-0.08288	-0.5069	-1.073	1.737	-2.964	-1.997	-0.9267	-0.634	0.4538	-0.5207	-3.544	-1.032	-0.5755		-0.2466	1.381	1.87		0.2771	-2.635	-1.685	-0.7833	-0.1765	-0.956	1.527	-1.447	-0.1484	-1.014		-1.471	0.5186	0.1248	1.912	1.35	1.043	-0.4618
hSQ039287	PPAPDC1A	-4.023	-0.5582		4.433	7.011	6.911	6.401	-1.092	-2.148	4.439	2.437	1.591	-2.568	-0.9042	-2.029	-3.766	-3.194	-2.468	-2.06	-2.303	1.173	-4.446	-4.938		3.924	-1.003	-0.8755	-0.511	4.973	0.2457	-1.851	0.9437	-0.4496	-0.8428	-1.497	-0.1995	0.4264	-0.8247	0.3497	5.554	0.5481	-0.5878	-1.527	-0.2547	1.119	-1.324	-1.648
hSQ014620	SLC4A4	2.283	-1.152		-2.361	4.727	3.958	2.338	1.805	-2.287	5.06	0.938	-2.398	-1.972		1.072	2.781	3.383	-0.5616	0.7861	-2.461	-0.1056	-0.1393	-3.327	-0.1754	6.11	0.2335	-1.314	0.5555		-0.1528	-3.69	-4.2	-3.608	-3.051	-1.436	-0.638	1.973	-0.6733			-2.02		-3.27	1.057	-1.065		0.4683
hSQ021854	LOC339903		-2.899				5.631	4.765	-3.352	-5.534	3.998	2.116		0.08096	-0.405	2.185	3.164	2.541	0.8612	1.774		-2.703	-4.917		-0.3976	4.598	2.731	1.569	-0.7918	2.192	1.095	-2.107	-4.417	-2.855	-1.529	-1.618	-1.045	5.421	-2.471			-3.503	-1.754		-1.04	-0.6319		-1.644
hSQ002973	TRAM2	-0.7878	-0.6525	-1.229	-0.4115	1.737	-1.803	3.292	0.774	0.2827	4.134	1.952	-1.349	0.4975	-0.09848	0.8217	-0.6199	-1.013	-1.262	-2.07	0.05817	-0.3363	-1.72	1.742	-2.581	0.5747	-1.062	-0.2347	0.5847	0.5184	0.1014	-0.7008	1.479	0.6611	-0.1821	0.8484	0.3712	-0.2329	0.02599	0.6504	-1.385	-0.8262	-0.1371	-0.2308	-0.494	-0.5555	-0.2028	0.5526	0.3125
hSQ037052	ALS2CR7	-2.399	-0.324		-0.953	3.48		5.295	-2.182	2.906	6.908	5.381	-1.94	2.486	-0.94		-1.141	-1.979	-1.194	-2.331		-1.028	-0.4366	3.081			0.5163			-0.6931		-0.9923		-1.065	-0.4986	-0.3631	1.2	-3.954	-2.236			-3.208		-0.7923	-0.6955	1.103		-1.009
hSQ035040	BNIP3L	0.005743	-0.194	0.3048	-1.813	1.335	-0.1943	2.475	-0.3475	-0.0038	3.368	1.411	-1.375	0.211	-0.425	-0.9948	0.5436	-1.029	-0.4788	-0.6011	-0.008328	0.3422	-0.8465	1.006	0.5224	0.9682	-2.544	-0.5712	0.6382	-0.5831	-0.1951	0.1627	-1.817	0.6246	0.1514	0.3469	1.185	0.9306	0.1145	0.07386	-0.2264	0.5673	1.381	0.4927	-1.445	-1.392	-0.9243	0.3361	-0.724
hSQ039377	CITED2	0.3192	-1.576	-0.3717	-2.835	2.924	0.6242	1.759	0.00104	-0.6003	1.611	1.389	-0.6415	0.07446	-0.7015	-0.5713	0.6471	-1.596	0.9947	-1.783	-1.955	-0.4193	-1.653	1.969	-2.304	2.652	0.6948	1.802	1.072	-0.8846	0.9584	1.016	-0.5036	1.398	0.03492	0.2854	0.02825	0.1741	-1.537	0.01736	-0.1079	0.1908	1.27	-0.9438	-0.297	-1.558	-0.8058	0.8496	-0.7105
hSQ037015	FGF5		-1.186		-2.285	4.938	1.649	3.973	0.1706	-1.656	6.581	6.249	-0.2869		1.298	-1.387	-0.3084	-1.646	-1.296	-2.588	-0.8702	-0.0997	-0.3785	-0.1562	-1.8				0.02132		-2.047	-3.739	-2.689	-1.667	-0.3905	-1.065	-0.4972		-0.9024			-1.37	6.575		0.1676	-0.8839		-0.6608
hSQ045070	EST_AA235343		2.908		-0.571	3.627		2.542	0.1146	-2.937	2.945	4.073	-1.788		0.732		-1.659	-0.7523	-3.162	0.1309	-1.981	0.02424	-1.22	-0.2672			0.6583		-0.07473		-1.108		-1.09	-1.048		0.00889	-0.09823	-0.7924				-0.5457					0.3477	-0.3169
hSQ010655	RGMB	-2.086	-0.7403	-0.6765	-0.5943	3.069	-0.1306	1.199	-0.3688	-2.03	0.7914	1.984	-0.6213	-0.02034	-1.031	-0.9161	0.04726	-0.6807	-2.28	-0.2974	-0.1846	0.2809	-0.7928	-0.4056	-0.4339	0.4919	0.125	0.1225	0.02194	0.4106	-1.031	-0.02859	-0.3884	-0.2717	0.6001	0.6006	-0.6566	0.4993	-0.3868	-0.8224	1.902	1.656	0.4851	1.316	-0.5418	-0.5283	0.4344	0.7048	0.9147
hSQ025441	TCEAL3	0.02121	-0.9735	-0.9598	-2.013	2.056	0.6861	1.281	-0.407	-0.07834	0.8332	0.8612	-1.6	-0.9936	-0.7795	0.1807	0.819	-0.7139	-1.233	-0.9506	-0.6929	-0.4973	-0.1611	-0.3588	-0.3022	0.7136	-1.433	0.1642	0.5837	1.217	0.8504		0.05833	0.2501	0.7169	1.277	1.73	-0.1639	-0.6451	-0.1907	-0.6259	0.6428	0.6219	0.6281	0.495	-0.6365	0.8161	0.8616	2.121
hSQ031885	C9orf25	-0.3712	-0.8159	-0.8721	-1.245	1.783	1.064	0.8184	1.211	0.5093	1.061	0.9089	-0.3319	-0.2459	-2.372	0.5583	-0.4533	1.074	-1.196	-0.303	0.3048	0.3003	-0.8734	-0.8712	-0.6345	2.321	-1.156	0.6419	1.611	0.145	0.01804	-0.8942	0.346	-0.8923	0.3745	0.545	0.4578	-1.266	-0.2374	1.797	-0.8883	0.2904	-0.3805	-1.034	-0.3274	-1.029	0.02377	0.3492	0.7691
hSQ029462	SLC16A2	-0.898	0.1673	-0.8489	-2.392	3.516	2.507	-1.898	-0.08616	-0.5475	1.984	3.262	-0.9187	-2.023	0.7413	2.762	1.28	0.8069	-1.723	-1.86	-0.202	-0.09648	-0.6102	1.312	-0.3313	3.894	1.938	1.765	1.585	-0.6618	-1.559	-1.331	-0.1608	-3.299	1.408	1.318	-0.389	-6.993	0.2858	0.6202	1.285	2.094	1.513	1.759	-3.374	-2.036	0.247	-0.1876	0.1523
hSQ036353	C3orf32		-0.5595		-0.7185	3.87	1.7	-0.7152	0.667	-0.4643	0.7072	2.875	-2.526	-2.23	0.9645	0.4647	0.7231	-1.68	-1.049	-1.947	-0.2688	0.7167	-0.677	0.8952	-0.1181		-0.1892	1.648	2.068		2.244	-1.418	-0.4376	-0.8159	0.1109	-0.008635	2.864	-1.54	0.869			-2.263	-0.5441	0.3622	-0.271	-1.222	1.18	0.5156	-0.2245
hSQ008086	EST_AA971498		3.418		-0.09067	2.617		-0.8374	4.315	2.154	2.775	-1.487			1.522		-1.119	-0.362	-1.162	1.451		2.335	-2.319	1.203	0.1297		-1.371		0.01557			-1.18	-0.9598	-1.748	-1.011	-2.011		-1.262	-0.2432	0.9912		-3.975					0.558	-0.5166
hSQ037786	ADAM23	-0.06306	3.207	-0.114	-0.7518	2.716	3.222	-1.143	3.759	2.712	3.794	-0.918	-1.069	-1.318	1.376	1.041	-1.625	-1.218	-1.528	1.605	-1.767	2.543	-0.4953	-0.3731	1.179	-2.471	-0.2875	-3.21	0.9994	-3.537	0.3461	0.7839	-1.116	-1.444	0.4976	-0.3319	1.281	-0.8032	-0.7443	0.8451	-2.23	-1.336	-0.3824	-0.8611	0.4607	1.139	0.9669	0.02229	-3.973
hSQ007456	NEF3	2.034	2.049	2.943	-0.5297				2.216		3.076	0.05412			0.3734	-1.106	-2.418	-1.861	-1.331	5.772		1.036	-2.598				0.7497				-0.8767		-1.669	-1.027	0.2498	-0.9098	1.703	-5.781	-1.732			-1.724	-0.6352		1.728		1.599	0.06444
hSQ011890	FEZ1	1.651	4.249	3.294	-1.927	2.818	4.375	-1.399	2.421	3.203	4.594	0.1763	-1.821	0.9541	0.09301	-1.015	-1.74	-1.685	-1.026	-1.08	-1.793	-0.3134	-0.1005	-0.1961	-1.197	-2.345	-0.7804	-1.238	-0.7736	-0.9303	-1.997	2.609	-0.8555	3.143	-0.6506	-2.335	-0.1303	-2.031	-0.4	0.3333	-0.4245	-0.8145	-0.6356	-1.258	-0.4339	0.3403	0.3638	-0.6695
hSQ013115	C3orf54	-2.066	3.329		-0.08006		3.489	-0.1767	1.075	2.024	2.656	-0.06628	0.5529	-0.8211		2.693	-1.978	-0.2314	-0.0709	1.322	0.5396	0.6352	0.3414	-0.1563	-1.18		-0.5207	-0.9433			-0.8771	-0.04934	-1.179		-0.2506	-1.24		-1.981	-0.9626		-0.1734	0.3653		-0.9994	-1.823	1.666		-0.07596	-2.146
hSQ019735	LOC390660		3.903	3.147			4.153	-1.113	1.539	3.468	2.62	-2.352	-4.243	2.603	-1.843		-0.6946	-3.858	-1.697	0.7257		-0.09096	1.025		3.204	-1.88		-1.309	-2.09		2.497	-0.6655	-4.345	2.166		-0.3363	-0.8034	-1.898	-1.279	1.716		-0.5709						-4.002
hSQ004304	ADAMTS7	1.372	2.908	2.218	-0.1581	1.233	3.769	-1.128	0.2607	2.186	1.794	-0.896	-1.767	1.447	0.2282	-0.3783	-0.9132	-1.159	-0.2723	0.1904	-0.1085	0.8204	0.25	-2.046	2.702	-0.6136	-0.3655	-0.698	-0.5719	-3.265	1.888	0.2092	-0.4273	0.8078	-1.705	-1.225	-0.8954	-0.8662	-0.8823	1.142	-0.7649	0.05385	-3.25	-0.5575	-0.9273	0.2979	0.1139	-0.4107	-2.721
hSQ032572	LOC286327		1.509	0.7233	0.5005		2.709		1.036	1.245	1.346	-1.216	0.1735	0.5295	-0.5165	-1.446	0.1821	-2.671	0.1596	0.2824	1.3	-0.03429	-1.528		0.3209			-0.1628	-1.003	0.4504	-0.5566	0.8112	0.03137	-1.727	-0.6501	-0.2596	1.093	-0.4309	0.158	-1.408	0.1071	0.8958	-0.4551	-2.029		1.277	-2.251	0.4446
hSQ020407	AQP7P1	-2.178	0.9418	1.496	-0.05721	1.231	2.226	0.1961	0.6033	1.132	0.8135	-0.1334	0.5858	1.367	-2.524	-0.959	-0.4956	-1.219	-1.173	0.4897	1.122	0.778	-1.896	0.4615	0.9332	-0.341	0.3621	-0.8604	-0.826	-1.462	0.03074	0.5885	-0.5013	-0.5896	-0.06778	-0.8973	0.3405	0.5914	-0.6347	-2.325	-0.5156	0.9031	0.5972	-0.4265	1.195	0.6238	0.7065	0.7119	-2.233
hSQ030321	RNF180	1.739	2.099	1.743	1.15	1.268	1.834	-0.5717	0.1305	-1.606	1.776	-2.106	-2.762	0.494	-0.207	-1.837	-2.673	-2.136	-2.441	1.767	1.43	2.19	-1.509	0.4937	3.42	-1.559	-0.6757	0.3368	-0.9688	-0.1151	3.548	0.7007	0.4759	0.1876	-2.001	-1.06	2.493	1.869	1.202	-3.503	-2.998	2.82	-1.346	-0.4393	-0.9275	1.591	-1.961	-0.3009	-3.051
hSQ007282	LOC440886		2.463		-1.586			0.3769	2.999	1.408	2.109	-0.1727		0.0725		-1.893	-0.9649	-1.718	-3.957	-0.06457	0.8332	1.019	-1.175	1.047	-4.166	0.6197		-1.07	0.02979		0.4665	1.124	0.9244	-0.9038		-0.1966	1.996	-0.9878	0.841	-1.575		1.519	-1.232	-0.6658	1.461	2.21		0.4976	-0.0625
hSQ013552	LOC391773	1.773	2.708	-0.8183	-1.811	-0.3329	1.128	2.672	3.624	1.313	2.335	-0.7673	1.022	0.5379	1.122	-1.078	-1.729		-5.752	1.311	1.469	0.2242	-2.68	0.9727		0.1451	-2.272	-1.554	-1.365	-0.7911	1.972	0.2697	1.77	-0.9384	-1.822	-0.06119	1.592	-2.522	0.6364	-1.259		0.5443	-1.907	-0.4404	0.5965	0.895	-1.662	0.323	2.543
hSQ027769	DRD5P2	1.256	3.011	1.555	-1.458	2.27	2.221	2.586	3.428	1.246	2.828	-0.9939	1.165	1.411	1.205	-0.7445	-1.656	-3.059	-6.219	-1.176	1.472	0.8075	-1.136	0.186	-5.367	0.3385	-1.688	-0.01095	-0.3915	-0.2378	1.625	1.263	1.913	-1.105	-1.628	-0.4978	2.185	-1.779	1.31	-0.06584	-6.161	1.358	-2.243	-0.507	0.2798	0.9583	-1.669	0.1264	2.846
hSQ030195	LOC440885	-0.8932	-0.2779	-0.9741	1.383	0.9312	3.132	1.056	0.8286	0.5173	1.829	-1.253	0.1261	2.082	1.786	0.9463	-0.8153	-1.828	-2.438	-1.535	1.363	-1.392	-1.635	-2.283	-2.327	1.879	0.1524	-2.23	-2.281	-3.547	1.246	1.954	2.054	-1.454	2.233	2.453	3.056	-1.938	0.4406	-0.265	-1.37	0.5184	-0.8525	-3.376	-1.709	0.6691	-2.098	1.347	3.427
hSQ037040	SYNE1	2.474	0.02412	2.14	-0.5574	3.746	2.733	2.658	2.416	0.6393	4.181	-1.614	-2.229	3.639	-0.536	-0.9825	-2.291	-2.156	-2.49	-0.1255	3.127	1.835	2.002	-1.064	-3.782		-0.5081	-0.2756	-2.039		-0.7969	0.008335	0.896	-1.1	0.4445	-0.02501	-0.363	-0.05375	1.498	0.7445	-2.499	-1.477	-0.01294	-0.01671	-1.768	0.7637	0.7363	-0.2908	-1.918
hSQ039753	C8orf48	2.746	3.711		0.6322	2.68	3.311	2.665	4.138		3.188	-1.524	-3.005		-0.5848	-1.915	-2.896	-1.589	-2.519	-4.126				-4.344			-0.2185				-1.995	0.08288	2.843	-1.645		-2.308		2.841				2.067			-2.21	3.978		-1.394	1.406
hSQ008968	LOC375295		1.654	2.117	2.665	4.733	4.003	4.748	-0.4198	2.359	5.05	-2.562		2.644	-1.002	-1.722	-5.754	-4.437	-4.046	-2.793		1.69	-4.934	-2.082	-4.915		-2.446	0.7414	-4.109		-7.662	2.455	3.516	1.217	-0.04594	3.695	1.027	-1.597	-0.04788	0.5765		-0.41	2.849	-0.0147	4.692	1.471	0.1833	-2.441	3.409
hSQ018295	ZNF537	-2.2	2.408		-2.691	5.684	3.898	-1.741	4.432	-0.3263	5.919	-1.41	0.7591	-0.3716	1.149	-3.591	-1.602	-0.4402	-2.735	-0.262	-2.224	-0.7386	-2.342	-0.6101	-3.173	-0.7377	-0.7679	-1.347	-0.6576	-1.404	-1.804	1.66	2.217	-1.445	2.699	1.846	2.939	2.285	-0.2664	-1.349	-1.121	-1.282	-0.3094		-1.78	1.146		-1.183	0.9434
hSQ025342	RPS27L	-1.534	1.511	1.155	-2.568	2.3	1.951	1.065	1.078	-0.1637	0.8878	0.5859	-0.1749	2.631	0.5351	-0.5047	-0.8763	-0.8793	-1.049	-0.886	-0.7982	-0.1327	-1.136	-0.1142	-1.288	-2.032	-0.5686	1.269	0.2683	-0.528	-0.215	1.143	-0.107	0.5247	-0.2085	0.312	1.275	1.241	-0.9804	-0.09604	-0.3813	0.8574	-1.083	0.7028	-1.09	-1.152	-0.5692	-0.3338	0.6961
hSQ020025	SV2A	5.112	-2.263		2.108	5.196	1.177	-4.788	3.934	4.343	5.434	0.9722	-2.099	3.727	0.9414	-0.3684	-2.58	-3.373	-1.872	-1.28	-3.132	-0.8564	-3	-2.958	0.4787		-1.712	-0.8949	-0.2254		1.801	-0.9409	2.459	-1.519	-1.072	-2.462	-0.07886	-1.313	-0.9341			-3.206		-1.801	4.406	1.724	2.027	-0.9575
hSQ010325	KIAA0363	1.038	-1.467		0.02394	1.242		0.2573	0.9995	1.668	2.56	1.538	-0.08306	1.823		-0.2228	-3.144	-0.8174	-0.6269	0.2858	-1.346	0.5392	-0.8146	-0.1023	0.7643	-2.75	0.1933	0.1207	-1.18	-0.6961	1.897	-0.2353	0.2148	-0.6534	0.3434	0.02381		-1.577	0.8714	-1.144	-1.549	0.2793	0.06838	0.1546		0.5	1.373	-0.372
hSQ012990	KCNE4	5.519	-2.046	-3.512	-3.255		-0.2162	-1.682	-0.9693	6.919	4.901	1.019	-0.1019			0.03836	-3.343	0.7438	0.1343	-0.173	-0.5852	0.7904		-1.541	-0.4445	-0.5287	-1.666	0.9219	-1.009	0.1451	-0.3019	0.8759	-0.08399	-1.412	-0.1454	-1.515	5.438		-0.6374	0.217	-4.798	-0.3795			1.733	1.691	1.414		-2.601
hSQ009661	ITGA4	4.263	-2.711	-0.1376	-1.04	4.278	1.008	-1.847	3.475	4.574	3.435	4.303	0.5326	-2.741	0.5926	-0.5172	-4.709	-1.302	-4.231	1.062	-2.501	2.785	0.9711	2.273			-0.9411	-4.234	2.526		-2.367	-4.39		-2.698	1.449	1.249	0.9224	-3.222	-4.323	-2.959		-3.145			1.077	1.946	2.498	0.9937	3.044
hSQ044622	CCL2	1.219	-4.076	-0.6723	-2.075	3.773	0.6637	-0.9217	5.841	5.039	1.871	3.979	1.648		0.698	1.628	-5.323	-0.6664	-3.216	-0.6831	-1.595	-0.3198	0.7564	-0.1413	4.915	4.311	-0.09571	-3.998	-0.03879	1.255	-2.142		1.296	-1.622	-1.906	0.02483	0.6277	-2.606			-4.748	-4.47	-2.921		-1.638	0.591	1.504	-0.4409
hSQ036173	LPHN3	0.8813	-0.1584	3.27	-1.252	3.111		-1.524	2.953	5.602	1.793	1.576	0.04057		0.2006	1.036	-2.011	-2.019	-3.828	-0.5905	-0.03275	0.3978	-0.461		1.958	-0.07626	-0.4031	0.2043	-0.2362		-2.279	-0.3417	-0.3516	-1.65	-0.05301	0.1374			0.04006	1.629	-4.716	-1.122	-0.388	-2.372	0.1151	0.8536	0.6762	0.2767
hSQ036226	NEK10	1.363	-1.052		-1.751			-0.2472	-0.215	3.624	2.445	3.603	-2.648			0.1027		-1.562	-3.151	-0.4487	-3.551		-0.2591	2.393					0.3157		-0.5476	0.4302	-1.93	2.152	-0.3811	-0.7207	-0.3478	-1.662					2.634	0.2901	-1.953	3.145		-1.276	1.183
hSQ040129	CDH6		-0.9534		-1.742	3.866	2.186	-1.249	0.4432	3.032	3.693	3.181		-0.6634	-0.5494	-2.679	-2.781	-0.9137	-2.353	-0.3905		-0.5272	-1.151				-0.7931		0.8239	-2.242	-0.3794	-1.132	-4.872	-1.27	0.737	-0.6625	1.87		-1.435	-2.521		-2.117	5.662		2.385	2.244	1.726	-1.118
hSQ035747	ABCA8	0.6903	-0.4045	1.989	-0.01346			0.2799	0.9721	5.001	0.6423	2.28	0.2195		-0.1404	0.2898	-3.192	-0.6748	-0.9543	0.07844	-1.074	-0.5882	-1.622	-0.3897				0.6433	-0.4672		-1.401	0.8573	0.3174		-0.214	-2.194	-0.7007	-5.835	-0.296	-0.2816		0.2719	4.651	-2.883		2.423		-1.689
hSQ003462	FAM38B	6.517	0.072	1.351	-1.812	2.686	1.142	-2.339	-2.896	5.637	6.669	-1.833	-3.009	-1.863	1.101	-2.334	-2.685	-1.353	-1.133	-0.9751		-0.9218	1.144	-2.628	1.528		-1.948	-1.755	0.2342		-1.089	-2.151	-2.896	-2.529	4.422	3.418	2.216	-1.963	2.55	-0.3101	-1.625	-3.192	2.797		0.3755	2.264	1.297	-1.818
hSQ032606	C18orf30	4.451	-0.314	1.3	0.537	1.455	0.2157	-0.6697	-0.4074	3.771	4.873	-0.08922	1.21	-2.294		-0.9698	-2.901	0.3157	-4.054	0.2089	-1.683	-0.7878	1.088	0.2607	-1.423	-1.827	0.08633	0.1638	-0.7467	-1.503	0.06995	-0.1423	-0.06212	-1.75	2.646	1.267	-0.7302	-1.414	0.7845	-0.07113	-0.6464	-1.508	1.271	-1.642		1.433	1.066	-0.4889
hSQ039094	DCN	1.242	0.5669	8.116	1.093	3.571		-0.5938	-1.657	7.317	9.404	0.6617	-1.664	-2.008	1.461	-1.584	-1.266	-1.108	-3.398	-0.6752	-1.417	-0.2119	-3.316	-3.443	-2.677		-1.203	-3.95	0.4941	1.313	-1.364	-0.3964	-0.8262	-0.7245	-0.8827	-0.8272	2.211	-3.143	-1.09	0.4248		-2.017	-0.2927	-2.626	1.29	1.619	1.732	0.282	-0.4131
hSQ042758	LUM	3.391	-1.444		-4.003	8.095	1.506	2.3	-1.658	8.651	10.53	-0.1693	-1.26	-2.834			-2.552	-1.094	-2.304	-1.291		-0.01785	-0.8816	-2.299	-0.7727		-0.9937			-0.7932	-0.3101	-2.002	-2.562	1.05	-1.604	-2.823	1.1	-2.624		1.129	-2.956	-1.968	-1.159	-3.452	1.294	2.763	3.376	0.07103
hSQ007668	ITGA11	1.95	-0.9645		-0.9935	4.745	1.375	-0.4002	0.09208	4.411	8.342	-0.5497	1.34	-3.955	0.5496	-2.38	-2.332	-0.8748	-1.234	-0.4916	-1.444	-1.198	-1.712	-2.5	-0.04311		-1.054	-0.2167	0.2428	0.6364	-0.6505	-0.3528	-0.8226	-1.021	-0.834	-2.284	0.3593		-0.536	-0.6816		-0.5681		-1.593	-0.156	1.953	1.615	1.031
hSQ028505	EST_AI095772		-1.226		-0.5954			-1.132	-0.6698	4.769	7.57	-0.1816	-1.412	0.08357	1.058	-0.3722	-3.294	-0.7167	-0.7662	-0.8835			-1.904		1.105		1.464	-1.059				-0.6847	-1.995	-0.9328	-1.016	0.8345		-0.3668	1.842	-1.724	-0.05877	-0.9701	-0.0009558	-0.6347	0.6621		2.613	-0.01129
hSQ027938	EST_AA463463	6.546	0.3413	-0.455	-2.528	2.47		-1.574	2.928	7.576	7.918	4.736	2.025	-1.199			-3.846	-2.269	1.691	1.664		-1.013					-3.318		-1.001		-3.155	-4.557	-0.8169	-1.775	-0.6183	0.8121	-0.415		-2.08	-0.04586	-3.431	-3.352			-1.7	0.2783	1.151
hSQ028091	COL3A1	8.309	-1.485	0.2784	-2.584	6.564	1.394	-0.4011	0.3311	9.73	9.741	6.279	-0.7114	-2.665	0.6686	-0.9912	-3.243	-1.726	-1.705	0.2375	-2.995	-0.6092	-1.433	-3.381	1.446		-1.735	-4.268	0.4318	-1.394	-1.191	-0.7137	-2.364	-1.922		-2.375		-0.02578	-2.727	0.2875	-2.988	-1.519	-1.6	-2.824	0.5131	1.862	2.674	-1.58
hSQ020308	ADAMTS2	4.29	-0.149	0.4797	-1.103	-0.02261	0.1149	-0.7802	0.8522	5.005	5.675	2.495	1.283	-1.842	-0.03063	-0.2332	-1.625	-0.09864	-1.102	0.9801	-1.366	0.1157	-0.7704	-0.1737	-0.3327	-0.7027	-0.5152	-0.5171	-0.05759	-1.171	-0.6006	-0.1042	0.03981	-0.6975	-0.456	-0.742	-0.05677	-1.247	-0.6667	0.14	-0.7342	-0.9011	-1.189	-1.581	-0.4216	0.9134	1.093	0.06381	-0.9329
hSQ000699	SFRP2	5.01	-1.434		-0.8735				-1.658	5.041	5.732	6.45	-1.35		2.14	0.2697	-1.952	-1.515	-1.744	-1.112	-1.614	0.9217	0.508	-0.9997	0.1469	-1.757	0.3258	-0.4067			-0.2405	-1.833	-1.033	-1.161	1.786	-0.4136	1.319	-1.335	-1.306	0.2484	-5.397	-2.538	-1.699		-2.036	2.133	2.815	-0.4294
hSQ015203	CSPG2	7.313	3.468	2.422	0.6056	3.285	1.225	-1.24	2.897	5.263	8.58	4.348	-1.711	7.19	0.4395	-4.063	-2.682	-1.8	-3.129	0.7683	-3.098	-1.901	-0.9596	2.695	-1.656	-2.072	-1.537	-2.604	-0.3748	-0.9712	1.847	-3.235	-3.447	0.6791	-1.939	-2.656	0.2817	-4.146	-1.744	0.3933	-0.7244	-2.568	-0.5441	-1.734	-0.09605	0.8283	1.955	-2.037
hSQ029165	GNG2	5.445	-0.2295		1.271	5.81	1.97	0.4548	0.717	4.676	3.597	3.005	0.5345		-1.846	-2.645		-1.19	-2.859	0.5034		0.6367	-1.717		-2.808		-1.319	-3.602	0.7577		-1.226		-2.958	-2.566	-2.759	-2.579	1.044		-0.931	0.02334		-2.453	-1.104	-1.408	1.699	1.828	2.65	-1.044
hSQ018941	EST_AA938345		-0.7381	1.466	-1.447	3.991	1.822	-0.9837	1.328	3.277	4.059	3.687	-1.134		1.796	-2.474		-0.7484	-1.138	0.2348	-2.687	-0.6418			-1.787		-0.7077		-0.5908		-1.984			-1.314	-1.788	-0.4872	2.236	-4.138	-2.36			-1.362	-0.3926			0.429	2.572	-0.08295
hSQ005270	POSTN	8.489	-1.026	2.204	-2.732	3.653	2.027	-0.9517	-1.973	2.602	10.22	5.935	-1.885	-1.161	1.935	-1.052	-1.84	-0.4831	-1.706	-2.328	-1.689	-0.4798	-1.999	-0.5813	-1.385	-3.199	-0.8224	-0.7083	0.4479	-0.1751	0.1346	-0.6793	-1.618	-0.6791	-3.192	-1.682	1.028	-1.953	-1.771	-0.07987	-2.848	-1.346	-0.5273	-2.084	0.9658	2.228	3.194	0.2524
hSQ020109	COL1A1	5.204	-1.761	-0.7972	-0.1899	6.128	1.429	-1.317	-2.064	2.644	8.366	4.424	0.1631	-1.581	-0.1269	-1.837	-1.238		-1.211	-0.598	-2.57	-2.265	0.9515	1.084	-1.8	-2.154	-1.211	-0.2632	0.2163	-1.2	-1.167	-1.209	-0.9191	0.0427	-0.8005	-1.63	-0.5472	-1.691	-0.6524	0.5019	0.2567	0.2754	-1.125	-0.4293	0.007586	0.2461	1.069	-0.3958	1.844
hSQ035981	COL5A2	6.527	-1.848	1.126	-2.177	5.791	0.7316	-2.014	0.8884	4.927	7.129	5.997	-1.494	-0.1581	-1.054	-1.244	1.244	-1.328	-1.798	-1.915	-4.307	-2.272	-1.606	-0.2934	-1.767	-1.391	-0.1578	-0.9203	0.09914	-0.1872	3.926	-1.596	-0.1762	0.6055	-0.5777	3.303	-0.1244	-0.3685	-1.18	-2.925	-0.7205	-0.5618	-0.8527	-2.516	0.1704	-0.4711	0.9616	-2.493	-0.07315
hSQ001040	KIAA0367		-1.631		1.88	2.818			2.376		5.696	4.194	2.463	6.989	-2.367	-4.217	-3.308		-5.061	-0.4579		1.735	1.092		0.4406			-0.513	-1.944		-1.247	-3.609	-1.139	-0.9972	0.6196	1.46	1.043	-6.451	1.668			0.3055	-3.075	-3.749	0.3377	1.106	0.8489	-1.226
hSQ035700	CDH2	3.973	-1.987	0.4722	1.794	5.488	3.463	-1.197	3.755	2.389	6.315	5.418	0.5774	4.433	-0.6176	-2.302	-4.264	-2.702	-2.511	-2.424	-0.4209	-2.37	1.941	3.978	0.5698	-0.2944	-2.086	-2.844	-2.724	-1.546	-2.708	-2.815	-1.17	-2.588	3.114	1.989	0.01215	-1.852	0.2419	-0.2737	-1.164	-0.4953	-2.261	-3.585	-0.7681	0.2004	0.3431	0.8385	-1.127
hSQ034796	TMEM47	2.738	-0.3172	1.127	-1.156		-0.8375	-2.523	2.039	-0.302	6.51	5.268	4.727	5.973		-3.843	-4.065	-4.318	-6.827	0.8757	0.3635	1.159	1.855	1.938	1.724	-2.17	-2.077		-1.89	0.04373	-3.323	-3.505	-0.8253	-1.994	1.633	0.9137		-0.3576	2.101	-1.704	-1.6	-0.8409	-2.722	2.464	-2.719	-0.5101	0.01249	2.298	-0.5522
hSQ020472	SLC39A14	-0.3902	0.7501	0.6389	1.196	2.494	1.025	-0.1206	0.7366	0.1553	2.372	2.365	0.2991	2.02	1.234	-0.8407	-1.162	-1.86	-1.625	-1.547	0.9008	0.5563	-0.1174	-1.255	2.966	-0.3377	-0.2696	-0.6721	-0.02266	-0.714	-0.656	-0.8182	-1.153	-0.5163	-0.6495	-0.524	1.004	0.2697	-1.021	-1.567	-0.09228	-0.2136	0.7555	-0.3732	-0.4864	-0.7229	-0.1352	0.0001935	-0.7099
hSQ035374	SNAP25	0.2309	-0.9505		0.02218	2.405		-0.4695	2.749	4.065	3.953	3.181	0.005182	0.2761	-0.7648	-2.155	-1.581	-3.368	-2.314	-1.738	-1.56	1.332	-4.101	-3.489	2.198	-2.527	-1.723		-0.05657		-1.827	0.9829	-0.9169	-1.217	5.457	4.67	0.5349	1.056	-0.1353			-0.5208	0.2916	-2.632	0.6547	1.123		-0.06205	-0.8689
hSQ031209	CORO2B	-1.881	0.414	1.508	-2.225	3.683	2.754	4.998	3.301		6.451	3.109	0.658		1.528	-0.4118	-2.383	-2.376	-0.9859	0.2269	0.5646	-0.9198	-5.174		0.9453		-1.636		-1.439		-2.812	-0.2043	-2.024	-3.162		4.265	0.9677		-2.388	-2.653		-1.62	-1.911		-0.3475	-2.289	1.004	-0.2109
hSQ019316	TBC1D19	-0.0148	1.79	0.7142	-0.8786	1.59	0.4101	0.1248	1.867	1.256	2.207	-0.06477	0.1345	0.9204	-1.126	0.7447	-0.327	-1.71	-0.9894	-0.5767	-0.2889	-0.4233	0.2929	-2.395	-0.2782	-1.072	-0.8492	1.628		-0.2786	-0.6756	-1.858	-0.9277	0.2841	1.591	1.291	-0.3758	-0.3899	-0.2011	-2.327	0.1881	0.5368	0.2759	-0.6279	-0.731	0.7975	0.3401	-0.1545	0.3954
hSQ019435	VIT	-0.9706	-2.075		-1.594	1.954		0.2289	0.08115	4	2.891	0.4794	-0.2914	-2.615	0.5186	-2.251	-1.603		-3.015	-0.0425	-0.5047	2.531	-2.923			-0.5582	1.135	2.582	0.8518		-0.2415	1.036	-0.4035	-1.822	1.725	0.9855	-0.2216	1.144	1.413	-0.1825	-3.458	2.061		-0.3537	0.1431			-0.2503
hSQ010543	COL9A1	-2.386	-0.5406		0.6854	3.189	1.749	-1.551	-0.209	2.275	2.416	-0.2808	1.373	-3.711	-0.3666	-1.581	-3.228	-1.636	-1.44	0.8173	1.85	4.351	-1.508	-3.946	0.7708		0.5497	0.01718	-0.2233	-2.35	-0.8966	1.711	0.0163	0.9531	-0.4802	-0.9697	0.03318	1.574	-1.142			1.361			-0.1121	0.2365	1.219	0.1895
hSQ037568	TMEM119	-2.056	-1.05		-0.7393	1.529		1.674	-1.064	3.435	6.476	1.705	0.4837	-1.02	0.3538	-1.066	-1.378	-1.161	-0.7301	-0.7374	-0.4596	0.126	-2.558	-0.4555	-1.049		-0.3599		0.577		-2.736	3.451	-1.398	0.2534	-1.65	-2.199	-0.2765		-0.5818	2.923	-2.923	0.7361		0.8614			1.599	0.5948
hSQ006693	SGIP1	-0.6992	-1.104	-1.21	0.1871	-0.4548		-0.1496	-0.2074	1.511	4.533	0.5809	-0.4699	-1.624	-0.01989	-0.5897	-1.471	-0.5043	-0.9738	0.899	0.1668	0.4523	-1.381	-0.3892	-0.2126	-0.8867	0.05641	-0.1962	-0.7067	-0.653	-0.59	1.238	0.678	0.9497	-0.3935	-0.993	-0.07017	0.1457	0.6146	0.3389	-0.3663	0.4924	2.032	-0.05225	-2.625	1.713	2.276	1.201	-1.499
hSQ024702	RP1-29C18.7		-2.121		-0.07038	0.5977		0.1029	-0.5898	-0.05118	3.035	-1.127	1.568	-1.976	2.363	0.4828	-1.459	1.233	-0.8812	1.682	0.1893	1.205	-0.6689	-0.1216	-1.335	-2.744	0.5539	0.5464	-0.2691		0.3476	0.2403	0.6705	-0.3327		-3.411	0.1174	-0.8568	-0.2379	0.2115	-1.174	-0.6951	0.4841	-0.5997	-1.948	2.276	1.408	1.959
hSQ038490	PRSS21	-3.292	-0.5963		0.3647			-0.592	0.8103	0.7289	3.66	0.5785	0.4877	-1.576		-0.4421	-0.9637	0.1434	-0.1161	0.9566	-0.1356	4.37	0.04619	0.3985	1.455	-1.069	0.234	-0.008516	-0.519	1.555	-0.5023	1.155	0.7256	0.09736	-0.5058	-1.545	-0.7425	-0.3066	0.4322	0.2366	-0.6587	-0.08995	-0.05084	-1.875	-1.078	0.4608	0.6634	0.7588	-4.821
hSQ002734	SPANXD	-2.744	-0.7885		-0.1275	-0.3494	-1.159	0.9158	-0.7219	2.947	1.458	0.7163	-0.9945	-1.529	2.306	0.05575	-1.966	-1.699	-0.1583	0.2344	-0.8678	-0.3622	-1.496	-1.194	-1.837	-0.8813	0.05185	0.2093	1.769	-2.518	-0.3345	1.303	1.183	0.4552	-0.898	-2.418	1.305	0.4212	-0.25	1.144	0.4992	1.598	0.227	0.7532	1.24	2.299	0.6812	0.4966
hSQ011070	APOC3	-2.07	-0.09482	1.039		0.7643	-1.195	-0.3605	-0.3683	1.66	1.332	0.39	-1.941	-0.8848	2.259	-0.1006	-2.562	-1.455	-0.05465	-0.7019	-1.804	0.9414	-3.432	-2.76	-1.303		-0.2445	-0.8071	1.362		-0.8809	0.5369	0.1571	0.4488	0.6156	-0.9539	1.429	-0.4252	-0.05632	1.718	0.2928	0.9915	0.8306	-0.1831	1.304	1.772	1.525	0.7403
hSQ041959	HCN1	0.6018	0.367	1.001	-0.892	-0.5039	-2.013	0.3313	0.09357	0.2222	2.204	1.842	0.881	-0.703	1.081	0.3512	-1	-1.223	-0.4028	0.3299	-0.7623	0.00325	-1.601	-1.938	-0.3516	-0.3258	-0.6226	0.4948	1.394	-1.452	-1.239	1.139	0.1989	0.8707	-0.7525	-1.982	0.8508		1.046	1.01	0.5347	0.1233	0.3425	-0.1113	1.226	1.634	1.027	0.9021	-5.388
hSQ043086	SPANXE	-1.126	-0.4607		-1.33	3.038	-0.151	-2.236	-0.8741	5.245	3.826	1.844	0.2033	0.08929	2.783	0.6635	-1.538	-1.521	-2.731	-0.4278	-2.46	0.7056	-0.8782	-2.016	-3.699		-0.4703	0.2271			-1.397	0.981	0.2812	-0.747	-0.9802	-1.76	2.443	-0.851	-1.592	0.8322	-0.793	-0.9143	0.08477		0.8078	2.316	1.909	1.284
hSQ028872	SPANXC	-1.847	-0.6818	2.427	-0.4208	-0.3277	1.198	1.772	-0.7603	3.793	2.28	0.7379	-0.1578	-1.017	2.307	0.2924	-1.519	-2.032	-1.842	-0.03895	-1.546	-0.9256	-1.809	-0.3071	-2.54	-0.02467	0.2235	0.07092	1.295	-1.921	0.5071	1.135	2.22	-0.8082	-1.371	-2.826	1.542	-0.1572	-1.208	-0.349	1.816	-0.6655	0.5036	-1.28	-0.8833	2.565	1.358	-0.07674
hSQ040068	ZP1	-3.406	-3.021	1.873	-1.435	1.168	-0.001516	-0.2969	1.99	-0.631	4.701	-0.1414	-1.492	-0.9512	-0.3772	0.103	-0.2686	-1.627	0.669	-0.6133	-1.296	-0.48	-3.579	-2.196	0.3602	-0.729	2.499	0.9566	0.611	-1.62	2.058	-0.2245	0.7007	-1.218	-0.8408	-2.53	0.07755	-1.272	0.8373	2.032	-1.429	1.645	1.369	2.705	2.067	0.5658	1.338	0.7339	-0.3062
hSQ037970	COX7A1	-1.963	-0.7582		-1.847	0.3709	0.9315	-1.264	-0.05166	-0.743	6.529	3.477	-0.0142	0.7518	0.8658	-1.704	-1.146	-0.9186	0.582	0.9047	-1.358	-0.452	-3.086	-1.483	-1.707	-2.471	0.9621	-1.07	0.869		-1.614	1.844	0.1237	0.1354	-1.328	-2.247	0.6755	-1.479	-1.44	1.745	0.8894	1.698	1.057	-1.117	2.07	1.999	0.2015	1.847
hSQ035954	PAGE2B	-1.763	0.3421	0.6059	-0.3868		-0.7482	0.8265	-1.571	1.127	4.929	0.04693	-1.974	-2.378	0.9062	-0.09363	-0.4453	-0.6382	-0.4877	-0.935	-2.217	-0.1216	-1.325		-1.836	-1.741	-0.05752	2.86	0.5194	0.3331	4.516	0.01387	6.684	1.246	-1.217	-1.427			-0.1494	0.09502	-1.88	0.5385	-1.032	-3.346	-1.199	1.589	-0.7382	0.8173
hSQ001297	PAGE2	-3.444	-1.043		-1.367	2.481		1.161	-1.097	2.892	6.188	-1.174	-2.254	-0.01851	-0.3544	-2.899	1.549	-1.679	-1.053	-0.8956	-0.8678	0.4377	-0.736	-0.7687	-1.807	-1.651	1.317	6.009	-0.2012	1.922	3.07	-0.6768	8.428	-1.685	-0.158	0.05739	-0.1847	-2.669	-0.61		-3.701	-0.6172	-0.223	-1.937		-1.596	-0.6538	-0.4134
hSQ045614	Random_806		-0.6369		-1.826	1.432		-0.6626	-0.8103	3.138	5.62	-0.5021	-2.553	-1.717		-2.073	-0.1443	-0.5372	-0.8967	0.246	-1.506	2.619	-0.2644	-1.412						2.634	0.5571	-0.2852	2.685	-0.3132	0.8335	0.794			-0.7384			-1.001	-2.921	-0.1852	2.282	-0.1198		0.1082
hSQ041715	DKFZP434B061	0.2147	0.09999	0.2038	-2.289	0.5441	-4.775	-0.6857	-1.428	3.255	5.187	0.5748	-1.636	-1.395	2.904	-1.046	-0.3874	-1	-0.7748	-0.1071	-1.229	2.136	-0.01254	-0.6903	1.596	-3.788	0.2453	-0.9722	0.06724	3.891	1.714	-0.1133	3.627	0.03862	0.06542	-0.2391	0.5037	-0.6954	-0.8165	-2.062	-1.267	0.3263	-0.3196	-1.263	2.499	0.262	0.4047	-0.5999
hSQ014190	SSX4	-1.504	-1.949	0.06456					-0.02267	1.736	5.568		-1.605	-1.399	-0.3652	1.705	-2.867	-2.05	-1.669	-2.716		-0.883		-1.504	0.3122		-0.03889		1.448	4.002	5.815	-0.4675	3.173	0.2144	-1.309	-1.688	-0.6055	-2.2		-0.5963			-1.404			-0.7322	0.7405	1.136
hSQ005425	SSX1		-0.8542	0.09955	-1.628	2.53	2.185	0.8251	0.6523	2.126	6.393	-1.334	0.1698	-1.489	-0.1602	-1.43	-2.882	-1.705	-2.719	-2.066	-1.379	-1.538	-0.5518	-2.074	-2.273		-0.4489	0.2735	1.983	4.442	6.44	-0.4675	3.533	0.8994	-0.4488	-1.963	0.06953	-1.125	-2.171	-2.771	-2.997	-0.9129	-0.9788		1.354	-0.1472	0.4605	1.996	-0.1693
hSQ010513	SSX3		-1.27		-1.052	2.554	2.08	0.9493	0.3132	1.715	6.133	-0.6852	-0.336	-0.6534	0.144	-0.2058	-0.7808	-1.134	-0.9199	-1.137	-2.923	-0.2938	-1.481	-1.925	-4.074	-3.793	0.297	-1.302	1.967	4.621	6.424	0.255	3.535	0.9403	-1.6	-0.6625	0.4004	-1.485	-0.7315	-0.8522	-3.417	-0.6037	0.1254	-2.338	-1.092	-0.623	1.42	1.542
hSQ014327	SSX2		-1.419	0.7695	-1.433			0.12	0.2172	1.576	6.602	-0.4995	-0.5653	-0.5643	-0.7653	-0.7001	-1.102	-2.825	-0.3342	-0.9564		0.1369	-3.087		-3.593		-0.169	0.3935	1.488	3.852	6.54	-0.1276	1.293	0.6893	-2.674	-0.03344	0.1394	-3.335	-1.466	-0.4114		-1.293	-0.4489		-0.1408	0.007739	0.7654	0.9658
hSQ012608	SSX8		-1.184		-4.663	3.995		0.7504	-0.09737	1.391	6.103	-0.7991	-2.22		-1.25	-1.89		0.5457	-2.094	-1.851			-1.931	-1.169					1.313	4.607	4.62	-0.3622	2.448	0.5197		0.687		-2.364	-0.8854	-1.391		-1.618	-2.198		-1.345	-0.3169		0.9212
hSQ032483	SSX7		-1.518					0.1866	-0.1912	1.757	6.149	-1.353	-0.4737	-1.008	-0.7437	-1.413	-1.175			-2.895	-3.657	-0.7415	-2.615					-0.39	1.11	5.213	5.566	-0.02601	4.044	0.1259	0.7227	-2.637	-0.514		-0.5592	-1.295		-2.411			-0.5392	-1.491		1.117
hSQ002447	SSX5	-0.2502	-0.9349	0.1288	-1.504				0.9116	0.8203	5.162	0.9398	1.129	-1.585	0.2291	-0.2007	-4.062	-0.3053	-0.3248	-0.542	-0.7643	0.04128	-2.642	-1.14	-0.3136	-0.9378	-0.2846	-1.317	1.062	4.176	5.809	-0.2632	3.147	0.6787	-0.5645	-2.104	-0.4612	-2.065	-0.6464	-0.1821	0.05268	-1.399	-0.8495	-1.543	-0.1864	-0.2279	0.8547	0.4602
hSQ004465	XAGE1		-2.686			1.193	-0.06618	9.488	-2.579	2.159	5.431	-1.751	-6.722	-2.546		-4.482	-4.123	-3.026			-4.985	-1.12	-4.093		0.9555		2.044		4.891	5.495	7.858	-4.014	7.696	2.678	-4.435	-4.235	1.658				-0.9682	-2.93	-2.66		-1.067	-0.7888	0.6238	5.889
hSQ034794	EST_AA620697	-5.359	-2.374	-0.8601	-4.483	1.505	0.005851	9.32	-0.6473	1.671	4.433	-0.01906	-2.13	-2.014	-0.3998	-2.78	-2.441	-3.574	-3.164	-0.9709	-1.893	-1.038	-3.211	-3.909	0.4075		1.786	0.6239	4.763	4.777	7.27	0.1879	7.088	2.35	-2.183	-1.963	0.2599	-1.774	-0.7953	0.929	-1.096	-0.1475	-1.408	-1.722	0.1947	1.633	0.4358	5.211	-2.339
hSQ033107	PAGE5	-1.09	-0.1698	0.574	-0.3388			0.4846	-1.053	0.3654	4.172	-0.03499	-1.316	-0.5198	-0.7057	-0.3755	-0.8522	-0.6451	-0.8046	0.4231	-0.6891	-0.4735	-0.3923	0.575	-0.2584	-7.213	0.8506	1.113	-0.2225	-0.7439	4.999	0.3669	5.937	-0.5061	0.9107	-0.8989	0.06399	-0.1351	0.8487	0.5931	-0.8571	0.3316	-0.3793	-0.9631	-0.5012	0.1273	0.6399	1.36	-3.205
hSQ028884	BCR/TCR_IGKV1/OR1-1		-0.06605		-0.2851	1.693		-0.9317	-0.2995	-0.1408	4.021	-0.3313	-0.612			-2.752		-1.616	-1.306	-0.6632	-1.765	0.7202	-0.7436	-0.9313				-1.218		-0.9251	3.428	1.256	3.686	-1.412			-1.552	-0.4564	0.5724	0.3968	0.9316	-1.15		-1.224			2.584	1.069
hSQ019082	SSX9	-2.891	-0.5855	0.7283	1.156		-0.4058	0.3489	0.1311	0.6297	4.661	0.3293	-1.221	-0.4855	0.9086	-0.5012	-1.623	-1.376	-2.665	-0.1526	-1.645	0.4408	-1.883	-3.411	-1.604	-3.418	0.06486	-0.03771	1.452	3.285	5.418	0.4262	2.146	0.9882	-0.965	-0.0346		-0.4058	0.503	0.0574	0.3222	0.6709	0.46	-0.6438	0.3931	1.292	0.5842	1.5	-4.251
hSQ001497	SSX6		-1.285	0.5784	-0.1944	0.3337	-0.1557	-0.6111	0.2011	0.8198	3.931	-0.2506	-1.211	-1.735	0.3686	0.07882	-2.223		-1.165	1.387	-1.525	-0.2692	-1.703	-2.031	-1.324		-1.055	-0.3476	0.04185		4.359	0.2163	1.566	0.08823	0.545	-1.845	-0.6216	1.434	-0.2369	1.287		0.1309	1.94	-1.854	2.973	1.022	1.264	1.32	-5.05
hSQ041456	MXRA8	-0.7092	-1.601	0.6749	-1.82	-0.4223	-1.546	2.52	-1.705	2.001	4.65	2.408	-0.8499	3.116	-0.3199	-1.29	-1.676	-1.422	-1.459	-0.2335	-1.728	-0.6202	-1.769	-0.5367	0.8749	-2.768	-0.2136	-0.7537	0.1833	-0.713	3.685	-0.5972	-0.3645	2.897	0.01817	-1.788	2.052	-0.5468	-1.163	4.596	-0.7288	0.8549	-0.6485	-2.06	-0.1229	2.351	0.08326	-0.6638	0.1735
hSQ041713	CAP2	-0.3712	-1.976	-1.397	-1.95	0.003209	-2.276	1.128	0.1406	1.274	2.271	1.059	0.1081	-0.5059	0.6681	-0.1767	0.7667	-1.981	-0.5557	-1.008	-1.295	-0.8247	0.3666	-1.596	0.2155	-0.5437	0.6894	0.5019	-0.5787	0.09501	1.748	-0.7742	1.416	1.268	1.35	-0.07504	2.473	-0.9713	1.443	1.552	-0.6833	-1.67	0.6795	-0.4292	0.4726	0.5061	0.4988	1.024	-0.07095
hSQ017839	NOPE	3.393	-1.681		-0.0003872	1.888		4.153	2.825	2.264	-0.02465	-3.487	-0.6774	3.119	-0.4174		-2.449	-2.812	0.6788	4.062		-1.795	-0.4789	4.373	0.14		-1.611	1.306	-1.714	0.2195	-2.937	-0.04967	0.6305	-0.2478	-0.121	-0.8605	-0.7976		-0.8629	-0.8185		-2.095			2.047	-0.9943		-4.166
hSQ001628	ANKRD1	2.594	-3.041		-2.31	5.018	4.399	7.744	-1.754	1.085	3.246	-1.636		5.019	-1.057	1.494	1.852	-4.471	-0.7505	5.022	-4.69	-0.9145	1.672	1.934	-2.399	4.616		-1.083	-1.893		-1.487	-1.209		-2.087	-0.3403	0.9202			-0.0322			-4.354	-2.245		-0.7422	-1.754	-0.931	-3.026
hSQ024419	PGM5P1	2.135	0.5803		1.541	2.229	2.13	2.565	-0.2931	-1.094	2.067	2.295	-0.5056		-2.066	-0.9954	-2.217	-2.36	0.8405	0.8032		-1.213	-0.2372	5.215	-5.128	1.148	2.781				-1.266	-0.4079	2.282		-2.119	-1.049	-1.806		-1.621			-3.183	-3.054		-0.6211	1.277		-0.7745
hSQ015678	PGM5	2.547	-1.007		0.1386	1.382	1.852	0.217	-0.7608	-1.272	0.3794	1.767		1.108	-1.268	-0.8881	-1.955	-4.063	0.007796	-0.6395	-3.267	-1.021	-0.5149	3.482	-2.041	2.64	4.588	0.6804	-1.95		-2.688	1.229	4.685	-3.104		0.2585	-0.6536	-2.113	-0.4039			-2.441	-1.617		2.236	2.95		-0.8523	0.1276
hSQ033887	COL18A1	2.381	-3.854	-2.01	-2.043	1.78	0.4155	1.645	-0.6926	2.601	0.9826	0.3806	-1.415	4.376	0.3399	-0.1349	-0.1116	2.305	-0.259	0.4987	0.7265	-0.04295	0.6033	1.861	-2.943	0.178	-0.6738	1.124	-0.7719		-1.16	1.138	-0.8073	0.6695	0.07126	0.1317	0.2646	-1.135	-0.4257	1.589	-6.747	-0.2528	-1.929	-0.5725	-1.136	1.388	-0.6545	-1.194	1.246
hSQ019977	ECRG4		-1.196		-0.06475	0.1234		0.9886	-1.059	2.069	1.621	0.969	-1.442	1.854	0.8783	-1.322		0.1439	-0.4256	1.407	-0.4351	-0.7095		0.929	-1.444	-1.049		-0.948		-1.655	-1.232	2.046	1.286		-1.155		-0.472	-0.4161				-0.02942			-0.2072			-0.08065	0.5292
hSQ020056	C10orf107	-1.725			-0.179	3.069		0.0643	-0.8735	3.745	1.847	1.715	-3.096	4.66	0.204		1.043	0.1896	-2.71	-0.4871	0.2507	0.5662	-3.078		-1.669	-0.9128					-2.396	2.962	-1.888		-0.3896	-2.069		0.2696	-0.2615	-0.3071								-0.1749
hSQ003311	NMNAT2	-1.649	-0.6239	0.6799	-0.02785	2.595		0.9655	-1.007	1.501	0.3229	0.7109	-0.2798	4.506	-0.009822	-2.135	-2.441	-0.4492	1.291	0.564	-0.9832	-0.9726	-0.04639	1.146	-1.662	0.7933	-2.184	0.2439			-0.5899	0.2929	-0.01197	0.2698	-0.7734	-0.523	-1.16		-3.12	0.239		1.787	-0.4384			0.4332		-0.1687	2.731
hSQ021689	MFAP5		-2.395		-1.304	2.924	4.124	-2.681	-2.249		5.091	4.849	0.9887	9.355	-0.1213	-2.351		-3.556	2.155	-2.362	-3.425	-0.06912	1.687	9.289			-0.415	-0.5276			0.6286		-4.213	-1.622		-0.5745	0.05841	-2.636	-3.817	-2.132			-2.07	-3.564			0.9343
hSQ033027	EST_AA768793	-0.3871	0.4882		-0.4408	1.047		0.7125	2.385	-0.2066	0.6949	0.2929	-1.048	0.3281		-1.408	0.1207	-1.652	-0.6517	3.121	-1.051	0.8744	-1.249	-0.3171	-2.56	-4.185	1.048		1.265		0.01211	-0.9101	-0.22	0.8118	1.119	-0.431		-0.1222	-0.7333	0.711		0.04448	0.6236		-1.623	0.2852	2.378	-0.3267
hSQ038635	AGT	0.2103	-1.175	0.5593	-1.533	1.515	0.2852	-0.8802	-0.02795	-0.1993	0.8322	-1.34	-1.25	0.8355	-0.6905	-0.8403	0.5381	0.4451	-1.094	6.898	-2.144	4.852	0.498	-3.05	-2.423	-3.387	-1.494	-0.3667	-0.9772	5.736	-0.6205	-1.443	-1.653	-0.9609	-1.284	-2.344	1.129	-0.9549	-1.776	-0.3216	-1.227	-1.238	1.861	-0.9628	0.964	1.673	2.755	0.4806
hSQ034090	RHOJ	0.7565	-0.7283		-3.787	3.881		2.266	-1.082	1.297	4.548	-1.254			0.9957	-1.774	-0.5457	-1.399	-4.748	4.835	2.592	5.518	4.084	0.1264	-3.707		-0.308	-1.371	0.389		0.03566	-0.3266	-4.346		0.1921	-0.7074	0.3255	-1.419	-2.18		-2.871	-0.932	-0.2929		1.76	1.569		0.08681
hSQ034149	FABP7	2.361	-1.903	0.9804	0.8077	0.7258	0.3164	0.831	-0.8068	0.05188	-0.5666	0.7915	-1.589	-3.103	-1.139	-3.579	-3.131	-2.084	-4.763	5.61	5.297	7.043	-1.611	0.6214	-2.212		-1.073	-0.2556		3.088	-1.159	-0.6316	-1.591	-0.0897	0.5471	-1.952	-2.16	-2.274	0.4152	-0.6405		0.403	-1.998	-1.142		1.244	1.216	-0.7682
hSQ040663	LCT	3.261	-2.194			2.195		-1.55	-2.237			-0.7092				-2.22	-0.7714	-1.104	-2.254	5.029	-0.08331	-1.628	-1.952		-0.02262		-1.884	3.684	0.3733	0.2569	-2.77		-3.662		-0.4236	0.4269	0.07977	-2.944	2.885		-1.636	0.8223	-1.129		2.355	0.5531		-0.6289	0.311
hSQ035942	IGSF10	3.763	-1.822		0.03947	1.348	1.738		-1.215	3.684	1.495	-1.147	-1.458	-1.652	-2.327	-1.767	1.701	-2.062	-0.5114	1.661		1.625	-0.5491	-0.3668	-3.38		-0.4412	0.6562	-0.7143		0.5824	0.1802	-1.14	-2.228	-0.0511	-0.7807		-1.812	-0.833			-0.1252	-0.5661		0.857	1.686	2.038	-0.1664	-0.1566
hSQ016312	miRNA_miR-198		-0.976		-0.265			0.8383	1.881	1.289	1.311	1.099	-2.062		-0.992	-0.3318		-0.6664	0.2941	0.6969	-1.305	0.3402	-0.06357	-0.2713	0.9553	1.201		-0.008278	-0.8788	1.005		-0.4143	-0.1242	-1.102	-0.7156	-1.715	-2.012	-0.3664	0.8725	0.05683	-0.6484	0.2603	2.279	0.7456		0.221		-0.9409	-0.2411
hSQ018880	COLEC12	1.615	-3.24	-1.066	-4.539			-1.486	3.177	5.665	1.457	-1.615	-0.04588		0.6541	-3.346	-4.487	-1.35	-2.93	3.343	-6.009		0.01258	-1.385	-0.08852	4.967	-0.2696	1.788	2.237	3.451	3.714	-4.948	-3.438	-3.176		-2.689	0.04387	-3.57	5.619	-0.987	-1.162	-1.894	3.806	4.302	2.769	0.07716	2.16	-2.075
hSQ012643	TOX	0.6813	-1.013		-0.7025			1.831	0.2731	3.042	2.473	-3.599	-0.1295	4.726	-1.049	-2.249	-1.201	-0.7738	1.117	1.329		1.503	-0.801	2.481	1.108	-0.3263	0.6968		-1.356	0.7674	-2.98		-5.222		0.3169	-0.8626		-2.324	-0.485			-2.377	4.182	-0.5018	0.685	0.7836	-0.6238	-0.1684
hSQ022875	GLI2	3.043	-1.802	-3.138	-2.091	3.698	2.668	4.303	3.935	4.624	5.185		-1.298	5.438	0.7424	-1.727	-4.069	-1.752	-0.4914	2.411	-2.091	2.515	1.681	0.03314	0.2498		-2.541				-1.308	-1.61	-1.72			-2.721	0.4322	-3.412	-3.263			-4.795		-3.28	0.6469	0.3055	1.048	-0.6365
hSQ011727	C10orf72	2.782	-2.942	-1.669	-2.121	3.357		1.932	2.194	1.763	5.854	-1.098	-0.2483			-2.968	-3.15		1.578	-1.379	-1.872	2.514	-0.8599		2.289		-0.872		-0.5251		-2.938	-3.661			-0.8719	-1.381	0.7314								0.5162	0.9647		-1.767	1.483
hSQ045280	CCNE1	-0.1372	-1.852	-1.188	0.8391	0.2372	-0.6722	0.2024	0.2346	1.883	-0.7652	0.03287	-1.078	-0.2319	0.5321	0.6523	-0.4493	-0.1723	-0.4617	2.661	0.1788	3.184	0.3806	0.7228	1.249	-0.08473	0.02842	0.8759	-0.1847	-0.221	0.402	0.7398	0.47	0.05173	-1.651	-0.951	-0.7882	0.4577	0.006586	0.201	-1.974	-0.4056	-1.386	-0.4802	-0.5134	0.07514	-0.2622	-0.8068	0.7831
hSQ021066	C19orf12	0.01044	-0.4943	-0.2205	0.05669	1.115	0.1954	0.26	-0.2778	1.951	0.4624	0.1205	-1.92	0.2557	1.01	-0.6901	0.2083	0.2753	-0.8141	1.819	-0.1236	4.712	0.3982	0.3704	0.2671	-0.2171	-0.174	1.873	-0.007059	-1.153	1.85	-0.3026	1.278	-1.271	-0.9339	-0.5934	-0.6106	-0.5247	-0.4458	-0.9014	-0.2267	-0.158	-2.679	-1.253	-0.8258	-0.7173	-0.7346	-0.2192	-0.01935
hSQ023809	PIWIL4	0.62	-3.805		-1.784	2.324	0.9849	1.37	1.832	1.61	0.172	0.04	-3.861	-0.6448	-0.3908	2.689	0.03778	-3.255	1.285	-0.1219	-2.144	1.621	-0.1623	0.92	2.247	0.3324	2.506	-0.267	1.062		2.209	1.417	-0.2929	-2.521	-2.614	0.6361	1.629	0.6248	-2.276			-0.5585	-2.039	0.9369	-0.3763	0.3923	-0.2151	-0.7497
hSQ045264	FUT4	2.085	-3.88	-2.746	0.5808	2.649	0.2994	1.864	0.5963	1.085	0.9865	-0.5955	-2.126	2.41	-0.8562	3.104	-1.818	-4.891	1.45	0.5426	-1.01	1.706	0.2422	0.4645	1.081	-2.643	1.94	1.118	1.207		1.504	1.621	1.422	0.6934		0.8106	0.7735	0.1994	-3.742	-1.217		-1.054	-3.765	1.021	0.8883	-0.9232	0.5894	0.5549
hSQ001321	LOC400623	1.941	-1.284		-2.163	3.146	2.796	-2.229	-1.387	8.432	-0.5168	-1.099	-0.3995		1.82		-0.921	-2.984	-2.033	-1.081	-0.8929	4.253	3.919	-1.789	-3.082		4.087		-0.5363		0.7904	-0.9118	-1.102	-1.38	0.7769	-0.8227	-2.24	1.736	-1.525		-4.076	-1.517	1.492	-0.09188				0.06155
hSQ020723	FCGR2A	2.129	-1.046		-1.685			-0.2017	-0.3795	4.189	-0.2193	-0.9312	-2.052	2.594		-3.642	-1.493	-0.4864	1.844	1.857	-0.5254	4.34	1.686	-1.811	-0.1447	0.8711	-0.02571				-2.822	1.946	-2.564	-2.022	1.264	-0.1152	-0.3723	0.1136				0.1303						-0.1809
hSQ030950	LOC401212	5.862	-2.962		-2.251		2.807	-1.788	-1.876	7.473	6.924	-1.788	2.992	2.948	0.4616	-1.978	-2.55	-1.213	-3.182	-1.19	-0.5117	6.694	-0.9699				-2.772		-0.2451			-2.931		-4.509	-2.332	0.03847	0.2414		-1.394						1.136	-0.7253	0.8273	-1.237
hSQ025865	DKFZp586C0721	5.623	-0.6115	0.3623	-1.061	3.118		-0.7972	-3.185	8.724	6.725	-1.177	3.252	3.328	-0.1375			-0.7719	-2.491	-0.7086	-1.311	5.875	0.6809	-5.257			-0.0312		1.056		-1.548		-3.44	-2.738		-1.221	1.202	-1.422	-0.733			-1.915	-1.656		0.517	-1.534	1.038	-4.146
hSQ006215	PDGFRB	2.776	-1.499		-1.138		2.171	3.926	0.8179	9.287	7.878	-0.3938	-0.4646	3.941	2.095	-1.984	-1.946	-2.379		-2.666			-0.8861		-0.007243		-0.8383	-0.7808	-0.7314		-2.355		-3.177	-1.715	-3.408	-2.328	-0.9249				-4.121	-2.822	-0.1632		0.5899	-1.622	1.051	0.8865
hSQ015592	CDH15			-0.4396	-0.4524			1.131	0.4331	4.762	2.813	-0.8086	-0.01942	1.517	-1.979	-1.089	-1.251	-0.1938	-1.023	-0.5805		1.373	1.519	-1.689			1.857	1.214	-0.1662		-1.269	0.008297	0.2485		-1.923		-1.23	-0.5938	-1.115	-1.121	-0.3358			-0.4017		0.1536		0.1317	1.242
hSQ017586	FNDC5	1.413	-2.572	-0.8779	-1.171				2.425	3.924	5.675	0.8431	-3.928		-0.6976	-3.617		-1.422	-0.7915	-1.949	0.759	4.595	-1.169		1.28		-0.9113		-0.7244	-2.841	4.612	0.02005	0.07021	0.572	-0.3612	-0.4208	-0.7379	-1.702	-0.7932			-2.925		-2.75	2.147			-0.2466	1.553
hSQ017183	CTHRC1	2.833	-4.592		0.279	2.457	0.5977	-0.8677	1.715	5.253	5.225	2.373	-2.248	-0.432	-0.938	-1.098	-0.1794	-0.1423	-2.482	3.541	1.709	3.984	-1.64	2.613	-0.8906	-2.435	-2.922		-0.1847	-0.6511	3.712	-0.9503	1.3	-3.108		-0.8811	0.9418	-3.202	-2.643	-1.219	-1.724	-2.226	-0.7565	0.8397	3.557	-0.8749	0.1677	-2.737	-1.067
hSQ015518	SIM2	0.4686	-0.2862	0.8276	0.6823	0.5504	1.434	-0.9019	0.4204	0.629	2.708	1.804	-2.056	1.387	0.8203	-0.5545	0.9831	-3.247	0.1265	1.674	1.862	1.463	1.489	0.2886	-1.025	-2.052	-1.031	-0.9784	-1.712		0.3853	-0.2445	0.2724	0.25	-1.029	-1.663	1.424	-0.9665	2.13	-2.307	0.1914	-2.883	-0.6374	0.03216	3.132	1.154	-1.426	-2.129	-0.04455
hSQ015783	TAL1		-1.512		0.4188			-0.4479	1.564	1.623		-0.007414	-3.358	0.6178		-0.03797		-0.5325	-1.612	0.7807	-3.212	2.304	0.01027	-0.5375			0.4581	0.7356	0.6251		-1.308	-0.5005	0.2297	-1.129	-0.3618	-2.961	-0.1884	0.1874	-0.3437	0.6307	-1.985		0.3432	-0.07052	10.11
hSQ011752	HOXD13		-0.8449	2.649	0.1461	1.964	1.815	-2.121	0.2917	3.08	0.8119	-0.6901		1.945	0.6891		-1.382	-2.295		1.548	-2.554	3.581	0.1476	-0.4802	0.5565		-1.705		-0.5676		-2.181		-0.373	-0.7813		-3.494	1.039	-2.545	-0.8964	-1.542		-0.3786				0.6622	1.965	-2.13
hSQ035457	UGCG	-0.417	-0.03171	-1.098	-0.8607	1.257	0.338	1.143	-0.2452	0.1635	0.515	1.603	-0.8677	0.04826	1.292	0.7125	-1.039	-0.4821	0.3585	-1.679	-1.881	-2.155	-0.6292	1.383	0.3697	-0.5345	-1.541	-0.3139	-0.9945	-0.2508	-0.6378	0.47	0.4802	0.8919	2.469	1.369	1.602	-0.3421	-0.7532	-0.1288	-2.944	-0.5254	0.6337	-0.48	0.2268	1.215	-0.272	2.123	2.663
hSQ010203	SYT1	1.016	0.9862	-0.6801	-3.328	0.6953	1.561	-0.3595	0.1527	2.266	1.313	2.001	-5.62		-2.47	1.56	-5.451	-1.064	-3.869	-2.561	-3.103	-3.103	-2.486	-0.0591	-2.817	-4.747	1.186	1.279	-3.087	0.5521	1.98	3.508	3.238	1.9	4.432	4.032	-1.35	-0.9842	0.07466	0.289		0.5375	2.397	-3.462	1.345	4.958	-0.7142	4.721	1.811
hSQ017039	GRPR	-1.823	-2.668		-2.917	1.271	0.6915	-0.5839	-2.192	-2.673	3.879	2.217		2.682		-1.624	-4.326	-3.949	-4.008		-2.798	-3.282	-1.836	-2.463	-3.417	4.129	-2.218		1.619		-1.374	-0.3365	3.504	5.105	-0.4978	-2.907	0.4856		2.85	-1.305		-2.492	4.817	0.09348	4.39	6.629		5.557	4.207
hSQ033832	EST_AA890136		-3.549		-1.868	1.961		-1.024	-1.492	0.5266	3.878	3.766		4.181			-4.086		-3.198	-1.106	-2.758	-4.622	-0.6961	2.156			-2.678	-3.021		-0.9877	-3.375	1.043	0.7033	3.845	3.242	2.442	-0.1648	2.681	-0.1701			-1.932		3.053	0.4199	3.298		3.547
hSQ018290	TMEM46	0.5136	-1.121		0.8898	3.208		2.333	0.8854	-0.626	-5.314	6.464	-3.767		-0.6871	0.8431	-5.239	-6.832	0.079	-0.5783		-3.125	-0.9987	-3.426	-1.43	1.646	-3.661	1.087	-3.484	4.48	-0.6172		-0.7693	1.932	3.639	3.02	3.313	-2.262	4.237	2.172	-2.144	-4.135	3.214	2.091		5.316	-3.561	4.824	0.3338
hSQ041754	LONRF2	-1.649	-6.363					-0.129	1.713	-2.008	-4.017	1.361			-1.019	-3.139	-5.701		-4.223	1.21	0.5773	-2.277		-0.7886	-2.802		-3.063		-2.516		1.591	3.698	5.489	1.96	2.737	4.428	1.99	0.2163	2.655	2.559		-3.817	3.102	1.628	-2.335	3.684	-0.3037	-0.7983	4.702
hSQ033180	LOC387882	0.4708	0.8861	-0.1251	1.392	3.8	-0.1042	1.61	0.6576	0.9163	3.963	0.8259	1.105	4.071	-0.3449	0.8053	-3.711	-0.4643	-2.239	-0.916	-1.393	0.9473	-0.2464	1.526	-0.6675	-2.482	-1.084	-2.026	-1.432	-1.398	-3.955	0.3128	1.428	0.8047	1.627	1.807	1.055	-1.279	-0.4004	0.739	-3.441	-3.108	-1.293	-1.527	0.5796	1.198	-0.2642	2.366	2.616
hSQ015173	CHST10	1.925	-0.8298		1.121	1.679	1.75	1.515	2.717	1.465	0.9269	1.935	-2.526			1.514	-5.547	-6.1	-2.92	1.763	1.671	1.896	-1.247	1.845	0.3115		-3.779	-1.722	-2.063		-4.496	0.8819	2.572	1.214	1.411	0.6311	0.9339	-1.22	0.8787	0.6531		-2.783	-0.7544	-0.6781	-1.121	1.077	-0.6201	2.425	2.875
hSQ037317	ATP8B2	1.553	-2.352	-0.7284	-3.091	-0.4131	1.107	-1.218	3.174	1.863	2.615	1.633	2.512	1.688	-0.6882	-2.128	-5.13	-4.283	-3.192	-0.01931	0.4885	0.714	0.2803	1.633	-2.191		-0.1119	1.686	-2.005	-2.861	-3.748	1.4	0.6697	1.841	2.018	0.4987	1.032	-0.6026	2.056	0.7307	-2.225	-1.926	-1.357	-0.3405	2.556	1.685	0.5875	1.283	3.883
hSQ033327	IRS1	1.388	-0.5872	-0.8534	0.1338	1.922	1.873	2.627	1.609	0.968	1.1	-0.3524	0.9168	-0.3472	-2.383	0.447	-2.145	0.3925	-3.357	-0.5743	1.184	-1.891	0.5653	0.3976	-2.026	2.95	-1.877	-0.6794	-3.37	-4.176	-3.403	3.825	-0.6053	0.2765	2.883	1.834		1.402	1.091	1.116	2.01	-3.641	-0.8317	1.874	1.471	1.73	-3.017	1.048	1.138
hSQ017090	SLC25A30	0.08692	0.1422	-0.4941	-1.257	0.5013	0.5219	1.436	0.8387	-0.9026	0.3189	0.887	1.246	2.062	-1.164	0.9764	-5.445	-0.3482	-3.458	0.4151	-1.417	-1.392	0.3846	-0.3031	-1.126	-0.07065	0.5725	1.3	0.6994	0.6331	-1.124		0.724	0.8458	0.5326	0.583	-0.5241	0.1018	0.2307	1.825	1.22	0.5585	-0.03239	-0.5862	-0.5093	-0.5308	-0.9981	0.6273	1.887
hSQ017417	LDOC1	0.663	-0.3417	-0.07793	0.3293	1.497	0.648	-1.877	0.3048	-2.127	0.185	1.283	-0.3677	-0.5017	0.9123	1.703	-9.219	0.3779	-4.432	-0.2688	-0.151	0.2545	2.071	-0.217	-0.1403	0.09547	-0.9814	1.256	-1.274	0.9592	0.1622	2.08	2.08	-0.1081	0.8687	1.469	1.462	0.1079	-0.7732	1.511	0.6759	-1.205	-1.016	0.91	-0.5032	-0.07466	-0.152	1.153	0.9833
hSQ012287	TXNIP	-3.164	2.641	3.475	-0.2779	2.02	0.9208	2.425	2.868	-1.524	-2.492	-2.824	-0.02494	-1.609	-1.425	-1.505	-10.82	-0.3693	-0.7088	-0.126	-1.518	-0.5227	-2.266	0.9158	-4.288	1.408	0.06138	2.309		1.922	0.805	0.2628	0.07294	-1.255	0.7915	0.8119	1.865	1.181	0.7596	2.414	0.7487	0.5974	-0.7935	1.753	0.4896	0.2781	-0.1293	1.226	1.106
hSQ044402	NUDT16L1	-0.8428	-0.7975	-0.1437	-0.3165	0.9716	0.5122	-0.09319	-0.491	0.1377	-1.061	-0.9327	-1.144	0.3425	-0.5835	-0.5733	-7.685	-0.6579	-0.9173	-0.7346	-0.3468	-0.1013	-1.295	-1.533	-1.056	-0.2603	-0.8872	2.36	0.02974	1.673	1.196	0.3442	0.1544	0.5861	0.9429	0.7734	0.8362	-1.078	0.921	1.825	0.8701	0.5788	1.718	0.9742	0.651	0.1395	0.3422	0.3776	2.657
hSQ044514	WWC2	1.844	-0.1943	-0.1138	1.103	0.3915	0.002084	1.207	-0.1144	1.364	1.116	0.6205	-1.27	2.386	0.00642	1.29	-7.368	-0.08463	0.03255	-0.358	0.1697	0.132	-0.2551	0.3905	-2.476	0.6596	1.979	0.05015	0.4446	1.457	0.143	-1.289	-0.3391	0.4227	-1.454	0.2133	0.8811	-0.3646	0.08755	-0.2047	-1.17	1.085	-0.6222	0.7741	-0.4591	0.7761	-1.558	-0.09584	-0.9476
hSQ031160	RB1	1.181	0.5108	0.7398	-0.5168	-0.1048	-0.7249	0.1759	-2.383	-0.7956	1.131	-2.031	1.098	0.8601	1.939	0.5879	-6.191	1.2	0.006657	0.4394	-2.609	-1.414	-1.173	0.4796	-1.668	0.5429	0.6117	-0.7937	0.1282	0.9223	-1.731	0.8829	0.3482	0.5473	0.2999	0.09194	1.921	0.6061	0.2505	0.4471	1.402	0.7296	-0.1239	-0.4629	1.833	0.4617	-0.0575	0.2769	0.5235
hSQ017127	MAP3K12	0.3183	-0.1565	0.5173	0.01451	0.6426		-0.4122	0.8001	0.6487	0.5502	1.528	0.8475	1.473		-1.362	-1.774	-1.937	-1.016	-1.144	-1.536	0.6397	-0.214	-0.2318	-5.045	-0.5693	1.554	0.8713	-0.4292	-0.09558	2.137	0.5652	-0.4446	0.9371	2.654	1.764	0.2573	1.223	-1.118	-0.7436	-0.3189	-0.2202		-1.755	0.492	1.051	-1.127	-0.1014	1.428
hSQ036281	EML1	2.134	1.339	-1.047	-4.37	1.858	-1.131	-1.446	1.946	2.385	3.216	2.244	-0.3166	0.03933	-2.697	-0.8964	-3.468	-7.361	-1.15	-2.148	0.53	-0.7744	2.372	-0.2759	-8.449	-1.043	-0.7303	1.737	-4.063		2.883	3.111	2.681	1.593	2.69	2.64	1.113	1.459	0.8079	0.8322		0.7057	0.8548	-1.229	-1.342		1.289	-4.466	2.134
hSQ028672	LOC440940	0.3755	0.8607		-1.658			0.215	1.067	0.2759	0.3875	0.2955	-0.5853		-0.9753	-0.8451	-0.5767	-3.22	-1.909	-1.106	0.01139	-0.5031	-1.787	-0.4346	-2.548	-2.742	1.501			1.502	1.125	1.012	2.163		1.051	0.06158	1.114	-0.1097	1.909	0.7936	-1.502	-1.383		0.1324	3.509	1.728		0.4558	1.666
hSQ028750	ARMC9	0.2364	0.1616		-0.6274		1.331	1.376	1.608	0.6768	1.838	0.6764	1.156	0.6216	-1.064	0.1058	0.3542	-2.639	-1.408	-1.365	-0.6177	0.2478	0.08408	-1.634	-3.287	-1.881	1.612	0.8294	-0.4611	1.223	1.296	0.8133	1.823	-0.1648	0.922	0.3925	0.3254	0.03125	-0.1099	0.3445	-2.171	-2.002	0.09705	1.213	1.14	0.6987	0.4813	-0.6233	1.297
hSQ042185	FBXL2	1.352	0.8277	0.8415	-1.661	-1.043	1.397	1.562	-0.5258	1.563	1.184	0.1625	-0.2183	1.078		0.2019	-0.7797	-4.293	-0.5921	0.4806	1.548	0.6239	0.7902	0.8224	-1.011	-2.145	-0.05198	-0.3145	-0.03505		0.05165	-1.011	-0.4104	1.071	1.008	0.5486	0.9315	0.1573	-2.154	0.1006	0.5553	-0.936	-0.1269	-0.1606	-0.8638	0.2347	0.2474	0.5328	-0.09734
hSQ033313	DYNC2H1	1.248	1.314	2.152	0.9996	1.448	2.538	1.108	1.925	0.7488	1.475	1.863	-4.567	0.8586	-1.017	1.423	-2.364	-5.862	-2.241	0.8465	1.459	-0.4302	1.191	-1.197	0.07996	-6.724	1.139	1.016	-1.464	-1.105	0.9275	-0.3147	1.765	2.747	-0.676	0.9845	0.5073	-0.9868	-3.008	-1.589	2.131	-0.5901	1.589	0.3903	0.5971	0.6256	-0.7117	0.02369	-1.106
hSQ031748	ZNF671	2.206	1.122	-0.4345	1.383	1.851		2.426	1.728	-3.503	0.4485	1.966	-3.724	3.502	-2.764		-1.786	-2.329	2.692	-2.395		-2.302	0.6242	-2.094			-0.678	2.209	1.609	-1.617		0.3934	2.454	1.965	1.792	1.693	1.645	0.3313	-1.98	1.805		-2.152		-1.847	0.1202	-2.721		-1.073
hSQ039029	NUAK2	0.8413	-0.3734	0.0003433	-0.3124	1.976	0.1563	-0.1091	1.333	0.5118	0.7933	2.001	-0.3694	2.167	0.06059	0.3008	-0.2209	-3.384			-2.093	-0.3072	0.509	-0.2587	0.4679	-2.046	-0.5431	0.7843	0.5838		-2.669	-1.182	0.6384	0.4002	1.437	0.9974	1.43	-1.724	0.1051	-0.2806	-0.02581	0.4629	-3.528	0.1882	0.7451	0.02362	0.5962	-0.7083	1.112
hSQ038578	WDR54	-1.137	1.468	-0.5983	0.9489	2.047	1.248	2.092	1.404	-0.6869	0.3646	1.003	-0.6981	1.008	0.6019	-0.1279	-2.33	-0.9125	-0.6419	0.2308	-0.9514	-1.736	-0.2896	0.9526	-3.471	-1.505	-0.2818	2.326	0.2951	1.749	-0.2882	0.9796	0.3898	0.3515	1.808	1.569	1.522	-0.4925	-1.474	0.2408	0.04552	-1.066	-0.6367	0.1196	-0.1836	-0.1051	-1.452	-0.897	0.5829
hSQ020392	PNMA1	0.3522	-0.6825	0.05127	-0.7615	0.4966	0.6472	1.552	-0.04596	1.513	0.4442	1.082	-0.6685	0.7175	0.7715	0.9217	-1.26	-1.663	-0.7023	-0.8896	-0.5518	-1.056	-0.23	0.2222	-0.8911	-1.115	-0.9922	1.145	0.3447	0.8584	-1.259	0.7192	0.8594	1.841	2.168	1.618	1.171	-0.6729	1.116	-0.01964	-0.4349	-2.116	-0.5071	-0.07084	1.286	-0.7455	-2.233	-0.3974	0.7025
hSQ016685	SH3TC1	-2.293	4.042	0.6857	1.023	1.491	3.182	0.3262	2.548	-2.193	-1.381	-2.533	-3.064	1.652	0.2559	2.766	-0.1955	-2.468	0.9721	-2.375	-4.787	-0.6119	-1.576	-2.983	-1.337	-1.831	-0.7478	1.82	-1.051	-3.457	2.056	-0.7764	0.7338	-2.494	2.812	1.753	1.176	1.662	-0.5496	1.045	0.8495	-1.132	0.4873	3.704	-0.2496	1.279	-0.3884	0.537	2.417
hSQ009899	SESN1	-0.792	1.023	2.497	-2.056	0.7924	0.753	-0.7824	-0.05016	-0.1015	-1.76	-0.7019	-0.4627	2.213	0.08732	-0.5625	0.4959	-1.187	0.4235	-1.914	-1.976	-0.9805	-1.384	-1.102	-1.155	-0.08953	-1.266	0.4511	0.2005	-0.6758	1.437	0.825	-0.7248	-0.4831	1.204	0.4942	1.507	0.5829	0.8918	1.606	-0.2591	-0.1404	0.5387	1.785	-0.1682	-0.7097	0.493	0.9784	0.6583
hSQ034224	SPATA18	0.1582	5.548	3.932	-0.2106		4.893	-1.377	0.915		-1.285	-3.842	-1.333	2.008	-3.443	-0.7323	-2.634	-1.017		1.436		-2.37	-3.234	-3.052	1.095		-4.126	1.341	-0.4293	-1.556	-2.863	2.7	-0.05968	1.587	1.224	0.4443	1.037	-1.942	-0.7381		0.7411	-1.55		-0.3649		3.04	0.5031	2.854	0.8234
hSQ040355	NRCAM	-3.803	3.667	0.9659	-0.8368	1.411	2.922	-1.789	2.689	-1.678	-0.2361	-2.783	-3.014	1.352	-1.084	-1.714	-2.9	-4.153	-2.893	0.08007	-2.187	-2.577	-2.82	-3.353	0.1635		-1.978	2.94	-1.401	1.893	-1.954	5.859	-1.096	-2.184	5.863	4.903	-0.4241	-3.168	4.296	3.205		-3.207	0.5376	0.2488	2.986	1.239	-1.308	4.092	4.292
hSQ039938	KIAA0748	0.8199	-0.09481	2.219	-0.1938	-1.746	-0.3051	-1.025	-1.433	0.7004	-0.8681	-0.67	-0.5908	0.7352	0.5992	2.469	-0.9572	-0.4752	-1.32	-1.102	-1.109	0.2064	-0.5423	-1.505	0.7316	1.832	-0.1295	-0.457	0.08244	0.8061	-0.8259	-1.033	-0.7229	-0.7962	0.6706	-1.574	0.3789	-0.2952	-0.7313	-0.5069	1.703	-0.7435	1.591	1.597	1.974	-0.4778	0.3649	1.42	1.16
hSQ017174	AOX1	0.2181	2.778	1.492	1.164	0.8875	-0.6019	1.923	0.2299	-0.6664	1.61	1.623	-1.513	-0.3116	2.402	2.273	-2.059	-1.012	-0.3164	-2.124	-1.876	-0.9554	-1.124	-0.9419	-1.065	1.126	-1.906	-1.719	-0.4894	1.119	-0.07766	-0.4049	-1.805	-1.393	0.4438	-0.1907	0.5071	0.568	-0.6781	-0.8137	1.426	-1.84	-0.1712	-0.06994	2.647	1.025	0.3831	0.3035	1.368
hSQ044601	PAX3		0.2836		-0.1004	1.663	2.663	0.4629	-0.3549	-0.5912	-1.98	0.4184	0.5976	0.5436	0.1476	-0.6222	-0.4738	0.2782	-1.696	-1.484	-0.3957	0.2798	-1.064	-1.947	-0.675		-0.2611		-0.1492		0.01755	-0.05468	0.1755	-0.03277	0.934	0.8145	0.5074	-1.932	-0.2879	0.6015	0.3712	-0.04508	-0.531	0.07527	0.04212	0.4906		4.659
hSQ003352	FLJ42117	0.5621	1.537		-1.922	1.446	2.317	-0.03831	1.134	0.5226	-0.3259	0.5121	-0.8486			0.1416	-0.1201	-2.183	-0.7325	-0.2497	0.848	1.054	-2.92	-0.4179	-1.291		0.1777	-1.365	0.2546	-3.882	-0.08868	-2.101	1.689	1.701	1.278	0.8682	-0.3389	0.277	-0.6541	0.5302		-0.4263	-2.147	-0.181	1.726		-0.133	4.062	0.9623
hSQ022321	SOX5	-1.91	-0.8119	2.029	1.176	0.8639	0.7395	-2.424	2.168	-0.53	-0.9285	-0.5738	-1.911	3.531	-0.5079	-0.371	-1.303	-1.256	-1.715	0.841	-1.088	1.071	-1.519	-1.176	-2.044	-0.8481	0.5051	0.4425	-0.01466	-1.784	-1.585	-0.8369	-2.137	-0.2483	1.759	1.089	1.919	0.6994	-0.4334	0.6776	2.982	0.1544	0.3802	-1.437		0.5951	0.7494	3.573	2.58
hSQ034332	RAB30	0.865	-1.97	0.8541	-2.099	0.2894	-0.22	0.1246	1.097	0.8355	1.897	-0.2549	0.3443	0.6103	-2.136	0.2045	-0.2271	-1.49	-0.7595	-1.037	0.01097	-1.093	0.4828	-1.485	-1.408	-2.123	-1.229	-1.232	1.928	-1.719	-0.4858	1.512	-1.428	0.8039	1.971	1.011	-0.366	-2.09	0.8388	-0.3368	-0.1221	-0.6334	-0.8343	2.202	-1.191	3.007	-1.29	4.595	5.525
hSQ024297	EST_AA489100	1.35	-1.924	0.1995	-3.543	1.365	0.1354	-0.2	1.442	0.1609	2.222	0.04047	-0.3603	0.8757	-1.13	0.4299	0.07826	-1.555	-1.404	-1.391	-0.7536	-1.308	-0.6618	-1.96	-1.393	-2.507	-1.974	-0.7565	2.513	-1.033	-0.3704	1.667	-1.822	1.309	2.246	1.647	0.6394	-1.365	1.004	-0.4514	-0.06668	-0.558	-0.5689	2.457	-0.8658	3.553	-1.145	3.961	4.211
hSQ012663	AQP11	-0.4917	-1.546	0.9724	-1.62	0.01771	0.2683	-0.3271	0.6751	0.4038	-0.009665	-0.9316	-0.3224	1.234	-0.00738	0.4528	1.151	-3.197	-1.001	-1.999	-0.5457	1.125	-0.8089	-1.072	-1.895	-0.8742	-1.261	-1.189	0.9358	-0.1905	0.6925	1.235	1.895	0.2522	3.634	2.519	0.2923	0.5782	-1.123	-0.4735	1.216	-0.4301	-1.996	0.5653	-1.583	0.5956	-0.5617	3.099	0.8736
hSQ021019	RASGRP2	-1.326	-1.214	1.486	-0.6699	-0.8285	-0.1379	0.3967	-0.3344	0.8709	-0.9509	0.3172	-0.2703	-0.9176	0.8564	-0.6284	-1.265	-0.4713	-0.4308	1.062	-0.1603	-0.03805	-1.932	-1.23	1.294	-0.4271	-0.8073	-1.31	0.4863	-1.957	-0.4403	1.037	0.6409	0.276	0.2462	1.387	0.5095	0.2987	0.1576	0.5386	-1.753	-0.4813	-0.5522	0.7141	0.007582	1.756	1.392	0.9175	3.137
hSQ040371	CHRD	-0.7545	-2.054	-0.0455	-0.4083	0.03484		-0.66	1.602	1.441	-1.503	-0.6795	0.3247	-0.5493	0.2898	0.165	-2.052	0.9404	-0.05411	0.5386	-1.784	0.02695	-0.4418	-0.9495	-1.483	-2.207	-0.4439	0.1635		-4.283	-1.435	1.322	0.4976	1.004	1.041	0.1066	2.234	-0.9346	-0.4258	0.7786		0.3471	-0.4288	0.0524	1.594	1.923	1.285	0.8158	5.366
hSQ012806	SARDH	-1.124	-1.849	0.8951	0.5224			1.726	-0.6821	1.617	1.588	0.6161	0.2054	-0.3287	-0.7346	-0.6144	-1.426	0.591	-0.4485	0.1643	-0.568	-0.5624	-1.906	-2.284	-0.4473	-1.491	-0.7083	-1.491	0.1086		-0.5047	1.433	0.2332	0.235	1.672	1.102	1.225	1.521	-0.6301	-0.4158	-0.741	-0.7723	-0.3432	-0.927	2.38	1.248	-0.909	1.316	1.616
hSQ025582	POU3F2	-1.485	-1.86		-1.339	1.349		-2.396	0.2567	0.4254	0.4869	0.355	-1.706	0.1401	-0.005802	1.284	-2.177	1.47	-1.67	3.453	0.01085	0.4964	-2.717	-3.675	-1.328		-0.1395	-1.742	-0.9826		-3.106	1.892	1.182	1.794	3.911	2.931		0.3598	0.1087	1.153	0.4378	-1.834	-0.6144	-0.3482	0.1187	1.457	0.9898	1.755	1.365
hSQ009281	MSLN	-3.918	-1.982	2.201	5.599		-0.08268	3.962	1.994	-1.037	-1.366	2.202	-0.3684	3.388	-1.138	-0.4981	-0.3698	0.7373	3.128	0.5605	-1.682	0.6739	-0.9899	3.612	-2.201	-0.0152	-1.172	3.225	-1.245	-1.171	0.04158	-0.1707	-0.9305	-3.089	-0.4719	-2.742	-1.509	-2.513	-0.5439	0.8005	-1.675	0.344	0.4031	-0.8007	0.6261	0.9747	0.8573	-1.017	-0.2574
hSQ037763	FOXG1C	-0.3197	-0.7144		2.947	1.235		-0.6301	0.9821	-0.3892	-1.148	2.76	0.9496	0.8256	-2.19	0.1398	-0.9018	0.6552	2.536	-0.7415		-1.338	-2.042		1.927	-1.057	0.6459	-0.2366	-0.4572		-0.1605	0.5473	-0.9925	-1.021	1.196	-0.09353	-2.261	0.3952	-0.6759		-0.1568	0.5719	-0.329	-0.8627	-0.1359	1.123		0.0507
hSQ035948	PODXL	-1.635	-3.66	-2.266	1.581	4.31	2.06	4.085	2.717	0.0057	-0.7228	-0.1747	-1.356	1.65	0.4645	-0.4353	1.673	2.1	1.991	1.663	1.241	-0.9833	1.183	2.325	1.202	-1.132	-0.9292	0.3283	-3.522	-3.559	-2.886	1.042	-1.778	-1.486	1.921	1.141	-1.406	-0.1699	1.199	1.133	-2.412	-2.333	-3.624	1.132	-2.321	0.3475	-1.23	0.2356	1.855
hSQ018595	GPR30	-0.4627	-3.527		1.224	1.422		2.297	2.569		-0.8207	-3.293	0.4266	2.353	-1.093	-1.463	-2.135	-0.1578	0.2528	0.2155		-1.521	-1.475	0.3973	2.564	0.5798	-0.9571			-5.626	0.3965	5.294	-4.816		1.793	0.9035	-1.174		3.371		-2.26	-0.1311		0.09427				2.518	3.528
hSQ022427	TRAF1	0.08519	0.5104	-0.3458	1.521	2		2.695	3.437		-0.4028		0.8244	-1.13	-1.586	-1.655	0.563	1.33	-0.2994	0.6633	0.5711		1.423	0.9952	-1.598		-1.989	-1.782	-0.7123		-1.936	-1.918	-2.898		-0.9591	-0.7887	-0.1258	0.3801	0.04894		0.6781	1.747	1.206	0.8621	0.499	0.09749		-1.664
hSQ013141	FAM90A1		-0.1428		2.578	2.566		0.08151	1.264	0.5374	-1.141	0.142	0.4112		-0.8938	-1.459	-0.8802	-0.06816	-0.7026	-0.9049	0.2229	1.588	0.8397	1.602				-1.205	-0.6356	-0.7119	-1.959	0.02891	-0.08593	-0.7492		0.5781	-0.6191	-0.4032	-1.834	-0.8399		2.539						-0.2777
hSQ037065	ZNF645		-0.006874	0.4469	2.614			2.417	0.8697	-0.7017	-2.57	0.3879	1.597			0.7674		0.5628	0.6133	1.616	-0.7862	0.9394	-1.124	1.228	-2.876			-3.249	-1.71		-1.033	1.775	-2.745		0.05356	0.574	-2.923	1.643		-2.494	2.061	0.2095						1.118
hSQ006495	NKX2-8	-0.3167	0.6685	0.5923	0.3195			0.7428	1.955	-0.5863	0.1853	0.4133	0.1025		-1.847	-0.03727		0.2682	0.3587	-0.06859		0.9747	-0.939	1.333		-1.724		-2.114			-1.518	1.4		0.2021	0.1589		-1.068		-1.333	-0.9186		0.4148			1.187	1.726		-0.3564	-0.1765
hSQ043142	LOC387781	-0.3722			0.714	0.9022		1.037	3.42	1.948	0.6598	-0.1322	-0.943		-2.243	-0.9527		-0.9373	1.383	1.086	-0.1463	0.5593	-0.1045	-0.7222	-0.8056		3.163		0.01029		-0.993		-0.4151	-0.1033	-1.167	-1.486	0.08679	-1.497	-1.968			-2.071		-1.715	2.822			-0.1519
hSQ032905	LOC283050	0.5283	-0.4765	-0.2277	0.6995			2.108	3.12	0.00871	-0.2898	-1.087	0.09251	-1.722	-1.467	-2.297	1.816	-0.2518	0.5687	0.0314	1.614	0.2297	1.056	-0.4868	0.5649	-2.114	1.079	-1.224			-0.3775	0.9002	-0.6296	-0.4179	0.04393	-0.5206	0.1923	-0.1919	0.562		-0.2689	-0.5952		-2.275	1.497	-0.06445		0.1036	-0.6465
hSQ022442	SLC2A3	0.1017	0.7436	0.754	1.345	1.253	1.06	4.301	4.933	1.382	-0.2797	1.408	-0.3424	-2.366	0.6776	-1.332	-1.621	-0.9901	1.037	-0.1168	-1.299	-1.104	4.363	-2.102	-0.785	-0.4892	1.814	-1.529	-0.6992	-5.495	-1.087	0.1586	-0.4712	-0.3528	-0.391	-0.9489	0.01068	-0.6034	-0.8679	-1.654	-0.3088	-0.1534	-0.4543	0.5953	1.095	1.201	1.367	-0.3946
hSQ021620	SLC2A14	-0.4269	-0.1217	1.102	0.3893	2.907	1.408	2.998	3.56	0.04855	-0.7599	0.4681	-0.2727	-2.297	0.7474	-1.217	0.3209	0.253	1.034	-0.5038	0.919	-0.1254	3.361	-4.267	2.315	0.4055	1.729	-1.449	-0.7944		0.1823	-0.7049	-0.6898	-0.858	-0.1962	-0.09079	0.9421	-1.502	-1.678	-1.259	-1.214	-1.005	-1.106	-0.555	2.122	-0.4296	0.543	-1.082
hSQ002942	PPP4R1L	-1.426	0.8929		1.904	1.949	2.189	1.871	1.043	2.885	1.936	1.024	-0.1897	-2.885	-1.676	-1.326	-0.5528	-2.101	-0.2202	1.063	0.3736	-0.3308	1.419		1.048	0.4768	1.827	0.5107	-1.168	-3.809	0.9902	2.968	-1.949	-2.747	-1.78	1.714	0.7334	0.6092	-0.2719	-1.718	-2.833	-2.254	-0.08995	-0.9754	2.588	-0.1533	-2.436	0.4297
hSQ010908	LOC440232	-1.034	-0.2387	0.9751	0.9023			0.5156	1.848	0.7565	0.1281	-2.324	0.2953	-0.5287	-0.4547	-0.6045	-2.366	-0.989	1.021	0.4642	0.752	-3.102	0.7038	0.5661	0.2827	0.4185	1.162	0.3891	0.2186	-1.008	-0.4547	-0.247	-0.5368	0.885	-0.2483	0.7222	0.9951	-0.1191	2.19	-1.106	0.8589	0.6176	-2.353	-0.847	0.4598	0.3884		-0.5936	1.076
hSQ021992	LOC390551	0.3553	-0.2394		0.7416	0.8497	1.59		1.947	0.3358	-0.04267	-1.935	0.1346	-0.4894	-0.5154	-1.255	-0.9368	-0.9398	0.7308	0.4035	0.3113	-1.953	0.4831	0.7053	-0.178	-0.4122	1.001	0.3984	0.2878	-0.4685	-0.1655	-0.5277	-1.148	0.8142	-0.739	0.8715	1.444	-0.2298	1.569	-1.377	0.9082	0.9969	-1.144	-3.138	0.2991	-0.002358	-0.7897		1.666
hSQ003822	P2RY4	1.767	1.093		0.08364	1.652		0.347	0.1192		-0.01062		-0.3934		-0.9233	-0.3731		-0.3177	-0.0372	1.126	-0.1767	0.2689	-0.06489	-0.5226	0.984				-0.09011			1.344	-0.1855		0.3531	0.2235	-2.514	0.1723	0.2411	-2.694		0.789						-0.2923	-1.782
hSQ036469	EST_AA290611	1.844	0.8492		0.5102		1.069	-0.2065	0.7357	-2.496	0.4859	1.234	-0.4168	1.519	-1.237	1.243	1.372	1.799	1.019	1.422	0.4499		-0.7383	0.1239	1.991		-0.2005	-0.203			-0.1869	1.201	0.2911	-3.537	0.1396	0.4601	-0.3971	0.4988	0.1577	-4.238	-4.403	0.4455		0.7109	0.7277	-0.3938	-0.5611	-0.2757
hSQ008290	DKFZp762P2111	-0.3924	0.8428	0.7966	-0.06616	-0.07804	1.333	1.097	-0.6806	-0.5819	-0.06041	0.7876	-0.5432	0.8628	-1.813	0.2571	0.1554	0.1625	-0.987	0.4757	1.104	2.479	-0.08469		0.03421	0.87	-0.9868	1.221	0.1801	1.604	-0.06321	0.1646	-0.2853	-0.3435	0.5733	0.2337	-0.8134	-0.3175	0.1613	-6.434	0.07047	-0.6608	0.1983	0.8645	-0.8686	1.04	-1.267	1.658	0.2878
hSQ022105	RNF32		1.902		0.343			2.286	1.219		-2.781	0.04676	-0.134			-1.734	0.8945	1.442	0.1021	-0.6051	1.563	-1.242	0.6944	-0.3333	-0.7467		-0.5377		-0.9008	0.8129	0.1359	1.214	1.434	-0.4144	-1.548	-0.5271	-1.104	0.8616	-0.1795	-3.065	1.45	0.2783		-1.966				2.217
hSQ017258	C7orf13	1.631	0.7966		0.4176	-1.964		1.101	0.9532	0.2919	-2.777	1.011	0.8606		-0.8493	-1.629	-0.3108	0.1563	0.7068	1.07	-0.2427	-3.337	1.399	0.9914	0.168	0.7738	-1.133	0.3444	0.5139	1.718	-0.7494	2.098	0.8385	-0.3897	-0.002929	1.108	-0.1696	1.376	1.605	-4.46	-1.776	-1.347	-0.5679	-0.3617	0.5552	0.5737	-0.6237	1.122	-1.058
hSQ032128	EST_AA974032	0.004368	-0.6104		-0.7094			1.264	-1.524	-0.5052	-0.8936	0.1944	-0.9164	0.6996		0.8238	0.3222	1.049	1.11	1.303	1.12	1.246	-0.007918	2.254	-0.04902	-2.343	-0.09006	0.4574	0.9869	-0.4195	1.074	1.291	-0.5985	-0.1567	-3.1	0.5605	0.2734	2.989	-0.7419	-2.058	-1.003	-0.6741	-0.4649	-0.1487	-0.5019	-1.133			-1.335
hSQ016895	ADAM28		1.282		-0.07726			3.916	1.353		-1.042	0.2815	-2.714		-0.2792	-0.174	1.064	2.256	-0.2181	4.57	-0.06758	1.958	-0.7058	-0.8235	-1.507				-0.116	-0.8223	-1.979	0.04346	-0.9564	-1.505	-4.038	-0.4124	-0.1145	3.256	-2.145									-0.6182
hSQ010804	LOC344405	1.527	0.3827	-0.9635	2.314	0.2918		0.137	1.389	1.868	-0.2405	-0.4825	-0.1233	1.183	-1.623	0.01694	-0.04472	2.462	2.163	1.086	0.02339	0.4089	-2.355	0.8874	0.1441		-0.627	1.14	0.33		1.147	2.354	-0.7954		-3.007	-3.276	-0.1235	-2.118	-1.689	-3.024		-3.431		-0.3856	0.4912	-0.5302	-0.06761	0.7778	0.8177
hSQ015760	DNAJC15	0.9528	1.613	0.6819	0.9541	0.8072	1.148	1.512	0.4596	0.3433	1.89	1.823	0.6421	1.813	-4.098	2.107	1.276	0.9027	0.6383	-0.03401	-1.246	-0.2157	-6.054	-2.467	-1.241	0.6803	0.6734	2.431	0.9803	-2.341	1.532	0.8348	-0.78	0.3667	-5.881	-0.866	1.167	-0.4173	1.152	-4.979	0.5057	-2.676	-0.2665	0.6748	0.7566	-0.4549	-0.2522	0.3032	1.463
hSQ000869	MCTP1		4.542	3.101	3.463	4.251		2.326	3.599	-2.438	-0.5162	2.612	0.746	-2.513	0.371	-1.704	-1.41	-1.868	-1.993	-1.14	-1.627	-0.6768	-0.3005	1.592			0.04733	-3.335	1.454		-0.469	-1.446	-2.686	-2.734	0.7974	0.4979	0.2158	1.987	-0.4395		0.3946	-2.217	-3.198	-1.086	-0.2945	-0.6209	1.947	-0.5379
hSQ005471	IL13RA2	0.4942	4.219	0.2132	3.63	3.529	3.899	-0.8662	4.966	-0.8153	-0.2938	5.224		-1.711	0.9735	-1.266	-2.948	-0.6609		-3.158		-0.3743	-0.09809		-3.499		-0.7702		1.007		-0.6766	-3.359		-1.177	-3.53	-2.52	-1.497		-1.262	-0.7477	-2.563	-2.104	-1.135		0.358	1.886	2.939		1.164
hSQ042089	NTSR1		2.773	3.097	4.044	1.472	2.093	0.6374	4.8	-2.022	-1.12	3.798	0.8871	-3.107		-3.513	-3.534	-2.497	-1.497	2.966	-0.2563	1.719	-2.184	-1.512	-2.466		0.03337	-1.469	1.27		-1.003	1.415	-0.3351	-0.8733	-0.1065	-1.876	-0.7632	-1.637	-0.3785	1.136		-0.03063	0.2585	-3.365	-0.5484	0.9401	1.053	0.5581
hSQ035578	KLF14	-3.304	3.061		1.502	2.59			2.957		0.2175	1.746	0.1148		-0.0852	-1.175		0.2204	-0.7791	1.714	1.031	1.387	0.7232	-0.1445	-1.658			-0.2615	-0.822		-2.105		-0.3574		-0.6988	-1.518	-0.3655	-1.81	0.1393	0.09364		-0.7029		-0.4276				-0.09413
hSQ044150	MMP1	-0.2467	-1.002		-0.3205	5.768	7.208	4.003	2.295	-3.876	-0.8348	4.183	-3.757	-1.442	0.5025	-0.2973	-2.059		-1.151	0.0814		-0.07527	2.671		0.9299		0.1388		0.1658		-2.758	-1.65			0.5389	-2.451	-0.09774	-1.042	-1.153				0.3039		-0.05298	0.1156
hSQ008914	EDG1	2.73	1.725		2.316	7.614	4.295	2.569	1.882	-3.89	-1.938	5.38	-3.171		-1.091			2.835	1.435	-1.822	-2.484	-1.229		-1.62			-1.805	-1.317			-1.871				-1.195		0.5087	-1.915	-1.297			-3.399		-2.633	-0.3665		0.3847	-0.6299
hSQ029346	SLITRK2		0.1084		1.389	1.928		-1.187	0.6149	-2.126		5.713	-0.9376		-0.6576	-0.7174			-0.4915	1.331	-0.7009		0.8908				1.349		-1.584		-1.848	0.1601	0.08026	-0.378	-0.2612	-2.171		-1.362	-0.5131	-1.449		0.6247		-1.33		0.7354		-0.2965
hSQ017398	G0S2	-1.27	-3.115		6.936	3.625	1.875	6.95	3.362	0.5807	1.952	0.2103	-0.9705	-0.9746	1.34	-2.61	-3.612	-2.075	-0.3044	0.7784	-2.564	0.02171		-2.08	-0.6031		-1.634	1.173	0.1127	-5.034	-1.461	-0.7428	-1.633	2.059	-0.4441	-1.424		-1.155	1.804	0.09835	-2.107	-1.638	0.5609	0.4872	1.064	2.453	1.605		-1.83
hSQ004715	SGNE1	-1.241	-0.521	0.8028	2.965	4.063	3.039	1.618	0.5955	0.0892	3.706	0.1238	1.248	-0.541	-0.797	-0.2418	-1.623	-0.9614	-1.416	0.7519	-2.79	-0.2198	0.9965	-0.5963	-0.8196	2.246	-1.641	0.001754	-1.664	-1.24	-1.977	-1.134	-0.8991	-0.5174	-0.05558	-0.8351	-0.6173	1.059	0.8175	-0.2381	0.08662	0.3253	-0.2356	-0.5493	-0.6175	0.576	1.009	1.954	-4.426
hSQ015422	PRG1	0.1652	0.5054	-0.2408	2.736	3.17	-0.6549	3.016	0.6953	0.2673	5.557	2.947	0.7628	-1.385	1.119	0.1663	-0.612	-2.01	-0.8344	1.165	-3.104	0.9017	0.7846	-4.21	-0.3532	-0.8807	-2.494	-1.742	-1.652	-3.254	0.09937	0.2938	-0.1394	0.9624	0.7609	-0.4337	0.1725	-1.54	0.3206	-0.2817	-1.102	0.3017	-1.649	-0.6529	-0.08606	1.142	1.85	0.8805	-3.34
hSQ021288	ncRNA_mir-100_1	2.474	2.09		2.501	1.189		3.664	1.446	-0.9351	3.276	1.984		-3.38		-2.446	-0.8977	-1.321	-1.36	0.2726	-2.72	1.276		-1.126	-0.8689	-2.623					-1.226	1.581	0.3916			-2.979		-0.7907	0.7282	-0.8474	-0.9127	0.01603				0.5768		1.175
hSQ024986	MJ-1000-73_804_a_14_2		1.692		1.363	2.181		1.416	0.6582	-0.4732	1.558	1.126	-0.05438		-1.264	-2.104	-0.02582		0.3618	0.004513	-2.048	0.1678	-0.5259	-0.3236		-0.9412	0.1219	2.619	0.07887		-0.1244	-0.8067	0.08349		-0.598	-0.8975	-0.2546	-0.6088	-0.7599			1.028	-0.3829	-1.587				-0.3933
hSQ021179	NXF3	-1.013	-0.5274		0.2836	2.642	1.292	3.537	0.6991	-0.6322	0.4193	0.7474	-0.5034	-0.7274	1.667	0.03682		-2.858	0.8628	1.745	-4.127	-0.3812	-3.475	-1.413			-0.3071	1.54	0.6498		-2.193	-0.6357	-0.8755	0.5562	-0.417	-1.897			0.5911	0.1855		0.2889	0.138	-2.536	1.671	0.8896	1.292	1.028
hSQ044491	SYT11	2.642	-1.693		0.1732	2.731	2.127	-0.2534	4.589	1.387	4.079	6.867	-1.149	3.817	1.001	-1.999	-0.6552	-0.7631	-0.2626	-0.06986	-4.252	0.2385	-0.8653	-1.398	0.5036		-0.6474		-0.6355		-2.589	1.039	-1.591	-1.889	-2.787	-1.752	0.581	-0.9831	-2.234			-2.796			0.8558	0.1243	0.3519	-0.9077
hSQ023343	KDELC1	1.775	0.2057	0.5245	-0.6083	0.6948	0.3204	-1.29	2.717	1.701	1.072	2.6	0.9197	2.191	-0.6753	0.1849	-0.4767	-0.3847	-0.8741	0.3786	-1.784	-0.2281	0.9232	-0.8096	-0.4229	0.01287	0.131	0.7385	-0.1221	0.8016	-0.7054	-0.06259	-0.1974	1.079	-0.4739	-1.063	-0.8306	0.01032	-0.6358	-0.00644	-0.9367	-0.893	-0.3139	-0.1626	-0.7408	-0.9623	-1.15	-0.2942	-0.8393
hSQ020844	PVRL3	2.561	2.246	1.57	3.222	2.88	1.896	4.16	3.133	4.106	5.083	4.221	-2.365	5.101	-2.52	-3.72	-5.511	-2.569	-3.504	2.189		-2.063	2.559	1.446	2.337		-2.754		-1.042	0.362	-2.485	1.858	-5.062	-1.285	-2.483	-2.983	-1.975	0.6557	-0.6604	2.034	-2.101	-2.353	0.3065	-2.642	-1	-1.122	-0.1242	0.09119
hSQ004436	HS3ST3A1	0.426	0.03129	2.645	3.522	4.195	2.036	1.396	4.023	3.606	4.353	4.296	0.7203	4.331	0.4303	0.4055	-4.126	-1.869	-1.199	1.359	-2.748	0.5125	-0.03624	-0.104	-0.3073	-0.8015	-2.268	-1.616	-1.406	-0.9978	1.845	4.838	-1.592	-1.835	-0.6583	-2.168	-1.63	0.6209	-0.4952	0.6342	-2.231	-2.692	-1.058	-1.347	-1.94	-1.487	-1.614	-2.039	-1.974
hSQ000807	SLIT2	2.825	2.405	1.229	5.421	4.46	0.1651	2.77	5.742	-1.314	3.937	5.24	0.2594	6.3	-1.691	0.6946	-4.252	-3.825	-1.569	0.8233	-1.439	-1.083	1.503	-0.9749	-0.3132	0.4026	-2.409	-2.267	-0.2024	1.566	-2.401	2.372	-1.753	-3.571	-3.159	-2.689	-3.031	0.5	0.1339	-0.8717	-0.312	-2.398	0.8358	2.312	-1.916	-0.6726	-2.44	0.2755	-5.19
hSQ023969	GPC6	0.89	-0.1347	2.789	0.1063	2.494	0.615	1.34	4.322	2.9	2.302	4.74	-2.421			-3.221	-4.532	-4.355		2.248		3.341	0.5477	-3.56	1.847		0.9556	-3.237	-1.487	-1.234	-0.6608	1.217	-5.643	3.429	1.246	0.3861	1.429	-0.7951	2.014	-0.1219	-4.927	-2.418	-2.659	1.527	3.764	-0.7377	-1.425	-4.43	0.4502
hSQ017924	BASP1	2.612	3.567	2.321	0.1428	3.186	2.061	4.161	4.623	3.922	4.154	5.787	0.5208	-2.188	-2.589	-5.434	-4.976	-4.799	-0.8281	-0.04034	-4.663	-0.05701	-0.005775	-0.5735	1.943	-1.266	-0.2929	-0.7705	-2.001	2.953	-3.574	3.723	-4.316	-3.62	1.817	1.123	2.466	-3.894	4.27	1.21	-4.091	-4.382	0.0922		-3.245	0.7338	-0.9836	-3.308	1.347
hSQ023603	GJA1	6.415	3.97	-2.496	-0.8487	5.894	3.51	2.88	0.0318	5.48	7.842	7.51	-2.766	-1.875	-0.4607	-0.8655	-2.672	-1.51	-1.25	-1.592	-3.299	-0.1235	-1.082	-1.41	-2.583	-4.318	-2.339	-1.832	-1.627	-3.314	-3.066	-1.248	2.762	0.6589	-0.03432	-1.174	-0.005991	-0.5951	2.374		-2.517	-1.773	-1.374	-2.653	-1.601	2.107	1.56	2.54	-0.9798
hSQ014321	ABI3BP	2.365	0.3105		-2.068	9.2		2.235	0.2371	5.206	6.597	6.895	0.4145			-2.045	-2.407		-0.8493		-2.389	0.2267	0.08298			-6.032	-4.219	-0.6617	-1.922		-3.016	-4.248	1.402	-1.586	-1.269		0.1343			-0.5866		-1.983				3.258	-1.05	-0.5844
hSQ038716	NRG1	3.043	3.538	1.597	-0.003428	3.766		4.16	-0.2429	-0.7342	5.292	6.27	0.2996	-0.207	-1.063	-1.633	-1.329	-1.407	0.02823	-1.497	-2.501	-0.8707	1.481	-1.689	-1.546	-1.305	-0.4099	-1.549	-0.7647		-1.268	0.5581	1.545	-1.141	-2.293	-1.344	-0.2082	3.608	-1.006	-0.2974	-3.859	-0.2731	-0.3515	-2.755	-0.1951	-0.1965	0.8428	-0.6568
hSQ022074	ncRNA_mir-204_9	2.067	-1.257	-0.7236	0.2936	2.722		1.627	1.679	1.928	4.679	3.417		0.1726	-1.713				0.4927	-0.1045	-2.867	-0.7112	1.245	-0.7527	-0.756	-1.11		-3.46	-1.03		-2.203	0.05431	-1.316			-1.007			-0.07892			-2.071			-0.04889			-0.3923
hSQ009374	KIRREL3		-1.229		0.232	2.9	2.131	1.525	0.5076	0.5862	2.358	1.476	-0.165	-0.659	-1.085	-0.4747	-0.2064	-1.909	-0.3788	-0.2261	-2.168	0.1673	0.9035	-1.874	-0.5776	0.3382	1.011	-0.9512			-1.715	0.4727	-0.2871	0.06466	-0.9385	-1.108		0.7107	1.11	0.6339	0.8487	-0.4026		-3.217		0.9681		0.1361
hSQ029236	SOX30	1.278	0.9586		0.0846	2.443		0.4129	0.9301	1.319	1.02	0.6684	0.1526		-0.7274	-0.2272			0.3388	0.0165	-0.04572	-1.08	0.8861	-1.727		-2.424		-2.809			-2.082	0.9653	-0.7445	0.5972	-0.596	1.319	1.247	0.1032	0.6771			-0.1701		-1.525				-1.351
hSQ008721	FLJ10260	3.16	2.225	1.369	1.506	2.224	2.975	3.549	2.921	3.07	3.452	2.69	-4.401	1.845	1.799	-3.721	1.398		2.245	-0.6522	-0.1144	-1.469	1.667	-1.04	-5.814	-2.218	0.9153	-3.207	-2.118	0.7059	-2.921		-3.003	2.899	-2.435	0.1058	-0.3713	2.215	-2.007		1.713	-1.349	-3.44		-1.747	-1.808		-3.25	1.15
hSQ015867	TSNAXIP1		4.978		4.749	2.047	2.487	3.862	1.274		-0.7255	-0.8174	-2.648		-1.618				-1.052	-2.369	-1.032	-0.316		-1.327	-1.801	-0.385			-0.285	-0.7013	0.7417	1.979	-2.28	0.4814	-0.3718	-1.181	-1.438	0.4774	-1.504			0.8641		-1.271				-0.1571
hSQ044220	LOC283710		3.417	-2.069	4.648	2.476		4.002	0.1739	0.4925	0.1341	0.1621	-1.249	1.287				-0.333	0.4775	-0.6298	-3.932	-0.3165	0.04978	-0.7379			0.3276	-1.015	0.4446		-0.6487		-1.681	-0.879	-0.6123	-4.352	0.02107	-0.8331	-2.174	0.2202		-0.4564			1.006	0.4144	1.217	-0.6976
hSQ007460	SLC16A3	1.332	3.237	2.201	4.858	1.847	2.247	4.682	1.534	0.1727	0.9642	-0.4577	-1.429	1.557	-2.028	1.402	-2.81	-1.543	1.648	-2.19	-2.512	1.574	-0.49	-0.4478	-2.731	-0.7153	3.688	1.755	-1.605	-2.842	-1.219	-0.3508	-1.021	0.4911	-0.3221	-1.412	1.301	0.9371	-1.844	-1.18	-2.945	-2.576	1.883	-3.671	0.896	0.9645	-1.583	-2.097	0.2825
hSQ039955	LOC284120	-2.876	1.439		4.5	2.988		1.234	3.456	5.854	0.316	0.04401	-0.3468	-0.08081	0.7833	1.453	-1.428	-1.581	-1.611	-2.528	-9.54E-05	1.115		0.02396	0.02059		-0.1904		-0.1235			-2.459	-2.489	-2.797	-3	-1.78	0.373		-1.042			-1.954		-1.959				1.134
hSQ005741	ITGA1	-0.5406	3.015	1.518	3.136	3.444		2.699	2.061	5.42	4.391	-1.571	-3.231	0.3646	-0.5513	1.679		1.884	0.8648	-1.162	-3.365	1.251	1.967	-1.181	-1.824	-0.9781	1.275	-1.988	-0.4881		-3.271	-3.964	-0.003441		-0.6749	-3.074	-1.332		-2.597			-3.039		-2.414	-0.7568	0.7817	0.5244	0.04978
hSQ004437	DNHD3	0.6896	-0.4952	1.279	3.246	1.614		2.344	-0.2736	0.72	1.317	-0.2904	-0.3662	-0.5952	-1.381	-1.651	0.4024	-0.05552	-0.245	-0.3473	-0.6145	0.6211	0.2623	-0.1504	-0.1438	0.962	0.6702	-0.2874	-0.7429	-1.104	-0.3612	-0.5635	-0.4183	-1.412	-0.9947	-0.0943	-1.531	-1.376	0.7533	0.8377	1.632	0.03115	0.9003	-1.988	1.133	-0.5031	-0.6955	-0.5151	-1.37
hSQ005088	PDCD1LG2	3.3	2.56		3.216	4.169	3.56	2.179	1.787	-0.3647	5.887	3.95	-0.2159	-2		4.744	-2.827	0.7747	1.51	-2.737	-1.734	0.1163	1.453		-1.229		0.0354	-2.682			-0.01598	-2.578	-2.333	-0.7963	-1.01	-2.454		-1.5	-1.771		-3.042	-1.389		-3.683		-0.1979		-1.93
hSQ029012	CD274	2.366	1.451		1.242	4.75	4.081	3.935	0.9574	-1.754	3.968	3.036	0.05483	-3.009	2.195	5.725	-3.217	2.47	1.401	-2.336	-1.288	-0.9229	1.143	-2.054	-1.858	-1.872	1.301		-1.392		0.8948	-2.417	1.043	-2.766	1.071	0.4417	-0.1454	-3.45	-2.741		-4.812	-2.363		-1.917				-2.064
hSQ043551	NNMT	2.749	4.015	6.688	5.646	5.394	4.344	5.479	1.681	4.68	5.491	6.029	3.299	-3.386	4.629	4.909	0.08707	1.504	3.895	-3.953	-6.725	0.6707	2.627	-3.671	-6.214		-3.215	-4.628	1.222	-7.195	-3.792	-3.134	-3.674	-3.842	-0.3351	-0.8846	1.248	-3.656	-3.527			-3.949	-4.16	-5.204	-0.887	-0.6684	0.4242	-3.14
hSQ006068	TGM2	4.148	0.6256	-0.5731	3.347	1.255	4.575	5.515	0.6772	-2.479	1.53	4.748	-1.79	-1.659	0.9446	5.15	-3.197	0.1703	3.561	-2.051	-2.331	-0.9857	-0.1319	-2.455	-0.3255	-0.5497	-1.119	-1.109	-0.6396	-2.363	-0.6638	0.6373	-1.508	-1.646	-1.576	-2.251	4.169	0.8027	-1.931	-1.177	-2.972	-1.911	-1.222	-1.599	1.344	0.8527	1.175	-0.7768	-2.204
hSQ003064	EVI2B		3.195		3.506	3.834	2.105	4.699	-0.1683	1.81	0.9219	0.4599		-1.905	-0.4608		-3.552	-1.305						-2.51			-1.215	-2.787	0.8224			-2.003		-1.281			0.1889	-0.8652	-0.2163		-0.5572	-0.6985	-2.079		0.3137	1.282	0.8848
hSQ029373	EVI2A	2.858	0.7132	2.627	2.884			7.058	-0.7202	1.988	4.54	1.638	0.01723	-1.307	0.2673	-0.1225	-3.214	-1.967	0.05339	-0.2639	-3.976	0.1495	-3.154	-1.162	-0.7254		-0.4764		-1.02		-0.8028	-1.295	-2.215	0.1169	0.3037	-1.646	0.537		-1.048	-1.264	-0.6391	-1.41	-2.251		0.9317	1.2	2.163	0.4983
hSQ035431	PLAT	1.272	2.167	3.251	4.858	2.897	2.977	6.892	0.844	1.453	4.164	2.262	0.0415	0.3575	-1.038	1.692	-3.95	-1.603	-0.2523	-0.009612	0.1982	-0.3463	1.06	-1.378	-2.611	-4.145	-2.012	-2.255	-2.075	-0.3716	-1.229	0.2192	-1.351	-1.019	-3.662	-3.062	0.6512	-1.163	-0.124	-0.8996	-1.425	-1.006	-1.707	0.6692	-0.744	0.5945	0.7872	-0.7574	1.722
hSQ033605	TGFB1	1.967	1.847	1.501	2.063	0.1016	0.2972	2.112	-0.04596	3.118	3.564	1.557	0.3265	0.5125	2.117	0.3017	-1.97	1.057	-0.4673	-0.8196	0.8132	0.7687	-0.64	2.032	-1.851	-2.01	-3.077	0.09525	-1.745	-2.462	-2.019	1.539	-0.1656	-1.964	0.5229	-0.8316	0.2662	-2.188	-0.944	0.5654	-2.93	-1.801	-2.397	-0.4608	1.311	0.9445	-0.7378	0.8326	1.122
hSQ041245	C6orf150	2.948	2.744		3.305			3.698	3.15	2.649	2.29	3.738	3.148	-3.116		1.958	-1.964	3.273	2.194	0.7366	3.664	2.03	-4.424	0.6284	-1.625		-2.536	-1.919	-2.689	0.6946	0.6577	1.975	-3.434	-5.963	-0.02586	-0.8654	-0.1525	-3.057	-4.138	-1.123	0.6613	-0.55	-1.541	-1.155	1.352	-1.029	-2.397	-0.3212
hSQ014471	KLHL4	5.271	4.406		-1.648			8.701	1.498	4.952	-0.1868	3.586	-1.335		1.266	-0.1393		-1.849		-2.076	-3.238	0.8127	-1.351		-4.277		-1.498		-1.266		-2.16	4.058	-4.217	-1.035	0.4419	-0.04763	0.8352	-1.379	-1.1			-2.317	-0.7731		1.34	0.6985		-1.308
hSQ011568	FBXL13	6.309	1.104		-0.3946			4.269	5.991	1.03	4.751	0.4091	-0.9516	-1.526	-0.2016		0.6269	-1.336	3.395	-1.453	-1.315	1.191	-0.3132	0.4591	-3.854		-2.005				-2.262	-0.9839	-1.774	-1.852	-0.8552	-0.4748	-0.1219		-4.447			-1.479						-0.1505
hSQ032894	SAMD9L	2.462	1.947			2.186	5.177	3.691	3.743	3.732	2.304	0.2517	1.701		-0.3691	4.411	-1.901	4.687	2.437	-0.7702	-2.722	0.3331	-1.081		3.898		-2.013		-3.286	-1.772	-2.379	-4.811	-2.151	-2.819	-3.893	-2.772	-0.9094					-6.347		-4.091			1.297	-0.938
hSQ000845	PYHIN1		1.893	5.207	0.4941	2.852		3.917	3.26	3.368	3.91	1.758		-2.487	1.967	4.307			-0.5968	-2.604	-1.166					1.27	0.08338	-3.989	-1.73	1.964		-4.455		-3.133				1.003		-5.114	-5.789	-4.381	-1.672			-0.4699	0.1727
hSQ005891	TGFBI	4.776	5.671	5.445	1.142	4.35	4.881	3.625	2.838	3.936	6.498	4.506	4.815	-5.109	0.07512	4.725	-1.846	4.381	0.3213	3.684	-4.888	-3.523	-1.536	-4.664	3.132	-0.9617	-0.8186	-1.641	1.158	-3.778	0.125	-1.067	-1.747	-3.795	-3.608	-4.688	-0.1952	-1.529	-2.17	-1.866	-4.751	-4.273	-0.3935	-1.097	-1.64	-0.5319	0.3208	-4.354	-5.234
hSQ012804	STAT4	2.772	2.827		-0.1821	0.396	3.447	2.861	3.053	0.8621	2.584	-0.4384	-0.4591	-2.633	1.011	4.121	0.5194	-1.953	0.277	-1.5	-4.472	-3.017		1.932	-0.2218	-0.146	-0.6428	0.3046	-1.216	-0.9122			0.09874	-3.08	-0.8127	-0.5123	-1.079	-0.3735	-0.5046			-2.027		-1.751	0.1154	0.3539		-0.778
hSQ021331	FRMD6	2.478	1.483	1.297	0.4339	4.312	2.923	3.017	-0.5206	1.818	2.49	1.578	0.8369	-0.3471	0.6469	2.607	0.2255	-0.2875	-0.4869	-1.514	-5.106	-1.981	0.2754	2.208	2.214	-0.5299	-2.527	0.7307	1.14	0.5338	-1.193	-0.8754	-1.575	-3.003	-0.6567	-0.6662	-1.003	-0.8275	-1.169	-1.354	-1.009	-1.761	-1.072	0.2246	-1.629	-0.4101	-1.347	0.09799	-1.132
hSQ021422	IL15	0.8526	1.334	2.602	2.332	1.167	2.612	2.015	3.811	2.446	2.311	1.643	-1.025	-3.802	1.052	1.642	1.04	2.914	0.7646	0.0407	-2.132	0.2707	1.64	1.283	0.9525	-1.755	-0.4119	-0.1394	-1.855	-0.5179	-3.388	-2.097	-0.3053	0.9314	-3.217	-0.9213	-3.028	-2.459	-0.6637	-4.879	-3.225	-0.7559		0.8695		0.8049	-1.503	-1.94
hSQ020121	BIRC3	1.864	5.499	5.453	3.45	1.948	2.359	2.643	2.781	-1.591	2.241	2.134	3.118	-1.051	1.223	1.368	-0.003363	0.5287	2.639	-1.508	-3.29	-0.5047	1.352	5.044	1.7	-2.429	-1.631	-1.938	-0.4987	-0.31	-0.667	-2.494	-1.014	-0.05729	-4.52	1.455	-1.002	-2.371	-1.047	-4.993	-3.598	-3.055	-3.705	-1.474	-2.017	-1.909	-2.241	-1.731
hSQ014711	LY6K	1.76	3.735	2.459	4.006	3.414		-1.541	1.232	2.18	5.412	2.51	1.209		0.9392	3.239	0.5677	2.195	0.8853	-1.622	-1.414	-1.859	-0.8224	2.59	2.226	-1.178	-0.4145		-1.348		-4.901	-3.393	-2.173	-1.381	-1.724	-1.574	-1.981	-3.885	-1.886		-3.897	-2.029			-1.296	-0.5778		3.39
hSQ018735	MT1L	1.796	5.031	4.415	4.062	0.9706	0.7112	3.626	3.088	0.3667	1.028	3.946	-1.805	1.421	1.326	-1.874	-0.8759	1.661	-0.9783	0.8144	-2.358	-0.3023	4.294	4.896	-1.577	-2.451	-1.048	0.3693	-1.981	-6.128	-1.975	-1.247	3.443	-2.315	-0.7381	2.252	-2.065	-1.879	-2.21	-1.976	-1.851	-1.492	-0.9831	-2.177	-1.26	-0.8215	0.8312	-0.3734	-3.864
hSQ044634	MT1E	2.138	4.863	4.037	4.014	5.042	4.303	3.607	2.869	-0.02189	0.9496	3.948	-7.123	1.223	2.287		-1.085	0.4526	-1.877	0.4058		-0.2009	2.355				-6.757	1.001			-4.953		3.465		-0.6467	3.604	-2.873	-2.277			-3.799	-5.241			-3.279	-5.19	0.1226	-1.412
hSQ043140	MT1M	2.508	6.229	5.492	5.125	5.023	4.468	5.123	4.23	1.539	2.45	5.258	-3.662	2.789	2.793	-3.217	0.2662	1.838	-0.2262	1.536	-3.851	0.3848	3.816	-3.227	-2.3	-7.174	-2.176	2.681	-2.869	-4.72	-2.642	-3.595	4.62	-3.218	-1.076	4.299	-1.238	-1.072	-3.933	-3.564	-1.934	-1.825	-0.946		-1.403	-2.709	1.673	-0.2063	-4.726
hSQ044205	MT1JP	2.604	4.075	3.964	2.996	5.289	5.099	4.164	2.746	0.5849	1.791	4.065	-3.261	2.74	1.109	-3.876	-0.7527	2.064	0.1999	0.6726	-4.225	-0.219	1.357	-0.5655	-4.759		-1.86	2.617	-2.713		-3.876	-2.499	2.797	-4.197	-1.77	1.491		-2.681	-1.227	-3.547	-2.213	-1.944	-0.5948		-1.422	-2.148	2.139	-0.6402
hSQ018436	FLJ20245	0.2727	3.238		3.219	3.337	2.788	4.532	3.414	-0.3369	-1.485	-0.9473	-2.258	1.338	2.142	0.7921	-1.33	0.7176	0.2081	0.8508	-0.6814	-0.8358	-0.5296	0.8327	-0.2207	-0.4749	-2.432	0.5657	-0.5848	-3.121	-3.748	-0.1604	0.6998	0.7416	-0.5916	-0.6812	0.9117	-1.022	-0.7236	-2.499	-0.7344	-0.8157	-1.047	-0.7804	-0.07355	-0.475	-0.6124	-0.477	-0.9671
hSQ039767	RIN1	-1.082	2.904	3.107	1.955	2.363	3.323	2.108	1.97	-0.9611	1.37	1.258	0.9577	0.3837	-0.7823	0.4679	-0.8537	-1.557	-0.3761	-1.003	2.074	1.25	-0.6238	-0.2316	-2.755	-0.4891	-1.496	-1.719	-2.619	-1.255	0.8376	-0.3146	-0.4744	-1.303	-0.1959	-0.4554	0.6674	0.1033	-0.4078	-1.293	-0.5487	0.13	-0.5509	0.5554	0.1922	-0.7993	-1.257	-1.101	1.039
hSQ004354	FSTL3	-0.03996	2.375	2.279	1.176	2.284	3.825	1.89	1.022	1.32	3.322	1.49	0.2893	-1.975	0.3693	1.81	-1.642	-2.845	-1.085	0.008188	1.726	0.2515	-0.1022	2.03	-3.683	-1.998	-0.4944	0.9931	-0.2075	-1.034	-1.171	0.317	-1.083	-0.4411	-1.304	-1.154	0.269	-1.905	-0.8862	-0.3118	-1.647	0.001617	-1.109	0.457	-0.3662	0.1823	-0.925	-0.5296	0.9703
hSQ040119	UCN2	-0.1172	3.888	3.342	3.639	3.507	3.648	2.462	0.6346	0.6733	5.235	-1.277	-0.05793	-4.912	0.1721	-0.3677	-1.969	-2.822	-1.632	2.231	0.5087	-0.6257	-0.4795	0.8328	-1.961	2.535	-2.602	-2.794	-0.03469		0.09201	-1.63	0.7199	-0.5583	-1.462	-0.001065	0.4018	-0.8923	-0.4434	-2.419	-0.5843	-1.296	-1.986	-1.5		-0.5949	0.2177	-0.1868
hSQ032844	COL7A1	-0.7687	3.452	4.075	2.348	4.451	3.621	1.401	1.633	0.7367	4.243	-0.4037	-0.1045	-3.114	-1.179	-0.7693	-1.511	-2.099	-0.7933	0.5094	-0.4978	0.01275	-0.941	-2.964	-1.662	-2.601	-2.023	0.1443	-0.1862	-0.7576	-0.06953	-1.402	0.7134	-0.3598	0.07695	-0.6326	-0.3347	-1.149	0.27	-0.09061	0.7742	-0.3072	0.322	-1.227	-0.715	-0.07643	-0.1538		0.3615
hSQ003663	UPP1	0.1159	4.399	-0.07506	2.04	1.11	3.376	1.574	1.439	0.1814	1.19	0.2943	1.86	1.099	0.3652	2.597	1.134	-0.1092	-0.3037	-1.228	0.6935	-0.5943	0.3486	0.05756	-1.192	-1.517	-1.014	-0.4194	0.3684	-1.668	-1.427	0.1579	-0.9986	0.3331	-0.7867	-0.688	-0.2101	-0.3309	-0.6987	-0.391	-0.9962	-0.4942	-1.968	-1.009	-1.465	-0.2335	-0.8792	-0.9087	-1.979
hSQ028636	FLJ23235	-0.8561	5.129		2.69	2.668	3.979	3.553	4.296	-1.256	3.416	-1.606			-0.6669	5.143	6.002	-2.281	-0.5007	-2.698	-0.8402	-2.015	-0.5684	-0.7261	-1.46		-1.161		0.9064	-1.77	-0.5969	-1.859	-1.229	-2.827	-2.23	-2.88		-0.02125	-2.312	-1.398	-2.293	-3.275	-0.2354	-0.7392	-0.6924		1.709	-2.336
hSQ036267	AVEN	-0.7264	1.609	1.113	2	1.478	1.239	0.9232	1.255	0.3041	2.316	0.9937	-0.2671	0.4589	1.233	1.283	0.9815	0.09854	-1.031	-0.008212	-0.4004	-1.365	0.4714	-0.5364	-1.88	-0.5139	-1.081	1.667	-0.7339	-1.36	-1.207	-0.2394	-1.839	-0.04747	-0.1607	1.18	-0.8374	-0.3115	0.08739	-1.018	-0.5435	0.1052	-1.196	-0.1494	-0.6826	-1.274	-0.5714	-1.286	0.2739
hSQ002536	FAM57A	-0.1222	1.423	2.047	2.054	3.922	3.323	1.847	0.9796	0.4183	1.3	0.8779	0.0771	2.123	0.1671	1.677	-0.1643	-0.2373	-0.2767	0.786	0.6738	0.03932	-0.3844	1.208	0.8245	-1.76	-4.577	1.231	-6.06	0.804	0.497	0.2148	-1.505	-0.3933	-0.5665	1.304	-0.9632	-0.7173	-1.148	0.356	-3.789	-1.361	-1.731	-0.2352	-1.588	-1.83	-1.437	0.7482	0.8081
hSQ041864	DCTD	1.224	0.9295	1.133	2.321	2.239	2.049	2.124	0.506	0.3347	0.4962	0.1743	-1.266	0.7495	1.174	0.7737	-0.01794	0.04915	0.5397	-0.3876	0.5802	1.346	-1.288	0.1842	-2.819	-1.233	-1.14	1.227	-4.283		0.5435	-1.029	-2.069	0.1831	-1.85	0.7404	-0.2667	0.4691	-1.342	0.5624	-0.4129	-0.6142	0.00494	0.6812	-0.542	-0.9334	-1.161	-0.4854	-0.2555
hSQ044912	GSTO1	-0.695	1.535	0.3691	1.606	3.239	1.94	2.495	0.7018	-0.4645	0.432	1.67	0.1443	1.285	0.06932	0.1995	-1.002	-0.8901	-0.4745	-1.352	0.376	-0.6085	-1.107	-0.155	0.07666	-1.338	-0.4494	1.788	-4.602	0.2762	0.01424	-0.353	0.7222	-0.03107	-0.03428	1.176	0.674	0.2599	-0.6062	0.7132	-1.072	-0.1134	-0.7193	-0.843	1.984	-1.663	-0.705	-1.21	-0.1947
hSQ000709	RCN1	0.2924	1.098	-0.3085	1.799	0.3968	0.3674	2.672	0.8542	0.1229	2.164	1.702	1.102	1.658	2.102	0.9419	2.24	-0.2027	0.7479	0.0005884	0.9284	1.404	-0.4598	0.002429	0.9291	-1.815	-4.362	0.5755	-4.895	-1.571	-3.598	-3.351	-0.4404	0.8813	0.06812	0.3986	1.631	0.5473	-0.05381	0.3706	0.2953	0.704	-0.03687	-0.3106	-2.794	-1.405	-0.2926	0.9928	-1.377
hSQ005369	FER	1.803	2.598	1.442	1.449		0.8375	1.072	0.1844	0.503	1.485	1.073	0.01184	0.7978	-0.5481	0.1721	-0.0596	0.3975	0.588	-0.6793	0.4485	-0.1459	1.37	-1.087	-0.0908	-2.085	-0.8718	-0.5344	-2.295	-0.03125	-1.918	-1.09	-0.01029	0.5115	0.9483	-0.2713	-0.1284	-0.5425	-1.094	-0.5993	-0.3945	0.3442	-0.1267	-0.3905	-1.134	-0.1451	-0.7025	0.9929	-0.4572
hSQ041446	FAM40B	-0.1508	0.6445	-0.2417	2.795	1.209	1.639	2.794	3.181	0.5547	0.4412	1.664	0.4035	0.8395	1.819	0.7487	-0.2929	0.3491	2.16	-1.728	0.8502	-0.7543	-0.588	-1.146	0.1709	-0.5983	-1.415	-0.6677	-2.823	-3.15	-0.01156	-1.054	-1.144	-0.4269	0.5799	-0.1896	-0.4918	0.1691	-0.597	0.3474	1.617	0.2208	-1.225	-2.129	-0.312	-1.058	-1.096	0.7446	0.5445
hSQ039881	NPTX2	3.108	5.733		-1.416			-1.472	7.54	6.799	-1.67	-0.8617	5.367	-3.737	0.1375	1.768	-2.064	-3.537	-2.916	-0.8836		-2.1	1.096				-0.3262		-1.579		-2.253	0.2352	0.2654	-2.353	-1.756	-3.966	-2.243	-2.117	1.282			-3.26	-0.4611		-0.408	-0.05948	0.9532	-0.8614	1.558
hSQ020899	GAB3	-0.2083	2.867	1.991	0.3979			2.041	5.333	4.742	-0.3163	0.0717	0.9609	-1.613		-1.599	-0.6305	-1.573	-0.6829	-1.85	-2.532			3.532			-0.5428		0.2842		-1.439	-1.421	0.1388	-1.019	-3.273					-1.07		-1.917	-0.8276		0.9654			-1.258
hSQ024967	FLJ10847	0.4864	3.092	-0.3895	-1.482	0.6758	1.106	0.901	4.258	2.897	-2.547	2.731	2.836	1.007	-0.6143	0.4159	0.5143	-1.334	0.1568	-1.235	-2.493	0.7229	0.3542	-1.214	-2.022	-4.286	-1.388	0.1295	-1.521		-2.084	1.983	0.1286	2.665	-1.723	-1.372	0.8554	-2.199	-0.3348			-1.897	-1.128		1.815	2.134	-0.07363	-1.123	-1.268
hSQ038772	ECM2	3.873	5.303		3.294		1.868	-1.608	4.144	2.943	3.045	2.233	4.207		-0.8281	-1.393	2.7	1.177	1.083	-2.729	-2.606	-1.031	1.28		-1.361				-4.695		-1.963		-4.17	-2.129	-2.932		-1.018	-0.7125				-3.376						-2.097
hSQ029061	ASAM	2.364	6.799	4.883	4.67		3.099	3.063	4.515	1.724	4.996	7.184	4.833	-5.581	-0.3672	-4.987	-1.539	-4.602	1.869	-1.168	-1.21	2.165	-0.5187	-5.716			-1.941		-2.994	-4.06	0.6328	-2.749	-1.889		-2.621	-4.32	1.333	1.318	-2.513			-3.895			1.847		-1.371	-2.176
hSQ005083	TMTC1	2.555	4.423	4.271	4.034	-0.1145	-0.569	-2.406	3.615	0.8365	1.611	1.647	4.347	-0.8037	-1.425	-2.791	-3.172	0.5522	-2.936	-1.292	-3.056	1.391	0.04809	-1.629	0.06895	-0.8815	-2.498	-2.233	-2.075	-0.3277	-2.246	1.352	-3.302	-3.011	-1.193	-1.385	0.01938	1.4	1.435	-2.033	3.071	-1.05	-2.302	3.806	4.07	0.5309	-0.254	2.969	-1.154
hSQ012466	TLR2		4.565		3.496	0.4038	3.084	3.209	-1.729	1.84	-1.969	-1.66				0.3089		1.114	-0.6051	1.008	0.6154	2.051		1.189	4.306				-3.288	-3.124		0.8264	-3.933		-3.245	-5.834	-2.422	-1.056	-2.127					-0.0936				-2.75	-0.8303
hSQ030851	LOC283604		4.211	-0.3956	0.4816	0.8497		2.865	0.9972		-0.8826	0.005401	0.9946	4.091	-0.2854		-0.3068	-0.03973	2.031	2.744	-1.289		-0.1869	-0.3746		-0.6122	-0.1691		-1.872		-2.215	0.1423	-1.438		-2.949	-2.039		-1.59	0.2091		-1.162	-0.8131						-0.7143
hSQ031195	FOXA2		4.564	-1.677	1.357	0.7785	0.9091	3.017	0.416	1.55	-1.017	-0.5758	0.5834	1.904	-0.1265	-2.531	0.507	-0.3376	-1.54	-0.4077	-1.553	0.7057	-1.978	1.644	0.2508	1.087	-1.215	2.077	-1.473	-0.4497	-1.38	-1.746	-0.3954	-2.027	-1.13	0.6103	0.8682	-1.431	-1.179	1.232	1.507	-0.5942	-1.59	0.3961	0.793	0.9398	-0.8309	-0.9055
hSQ040762	ZFHX4	4.597	0.7619	1.929	-0.1271	2.408	1.425	1.783	2.088	4.267	-2.445	3.513	-2.246	0.6652	-1.406	-3.126	-1.062	-1.425	0.972	3.578	-1.794	4.851	-2.952	-4.075			0.1422	-0.917	-0.3642	-2.414	-2.036	-2.28	1.71	0.8488	-0.1944	-1.319	-0.8477	0.6348	0.9437	-0.6686	-1.274	-1.752	-2.024	-1.063	0.5887	-0.1427	0.5249	1.544	-0.7148
hSQ032718	CDO1		-1.881		-0.8796			0.8537	5.676	5.205	-0.02383	-0.4958	-3.087			-0.02635	-1.118		-2.51	3.252		5.996			-1.809		-0.8102	-0.2428	-1.953		-0.01662	-2.999	-0.3787	-1.257	-0.02014	-1.36	5.223	-1.301	0.4579		-0.5729	-2.344				0.2065		0.4945
hSQ002000	SRrp35	2.441	1.766	-0.9904		2.465		-2.07	2.532	4.631	-3.447	3.341	2.47	3.796		-3.81		1.505	0.6959	3.709	0.2865	3.502	3.928	-0.8395	5.187	0.763		-2.036	-1.857		-1.25	-6.413	-2.962	-3.471	-1.084	-2.243	-0.2005			-0.4413		-3.228			0.1743	0.5028		-1.669
hSQ010312	ANKRD38	1.322	-1.002		1.269	2.017	4.767	-0.3281	4.544	3.123	-5.206	1.652	-1.818	3.168		0.6418		-1.363	2.548	1.62	4.828	4.834	3.62	-1.958	1.119	1.785	-0.7421			1.878	0.4615	-1.641	-3.501	-3.149	-5.582	-1.742	-1.249	0.0472	-1.854			-3.706	-1.797						-3.207
hSQ006318	PLAGL1	1.526	3.307	3.371	-0.9073	4.146	0.1064	-2.219	3.203	3.472	-4.147	4.582	0.07574	-0.8283	-0.2742	4.016	1.919	-0.6686	-0.1531	3.1	-4.968	2.793	-3.581	-0.3635	-0.0169	6.279	-1.573	1.874	-2.271		-1.199	0.7984	-3.731	-3.56	-1.898	-1.777	-0.06451	-0.9836	-2.055	-0.3454		-3.827	1.707	2.923	-1.11	-0.04122	-0.6986	-2.618	-0.1533
hSQ025575	VSIG4		-0.8017	0.8121	-0.4807	0.9575		0.3027	0.6549	1.824	0.04509	1.573	0.2223	0.9283	0.6324	-0.4674	-0.1791	0.188	0.2785	1.411	-0.401	0.7746	-0.4292	-1.127	1.78		-0.3613	-3.064	0.7856	-3.111	-1.418	-0.1999	-1.41	-0.598		-0.3408	0.3621	-0.842	-1.523	-0.2788	1.016	0.4047	0.6938	-0.14	1.657	-0.3746		0.8934
hSQ026023	LOC389473	-2.087	0.2379		-2.651	0.457	2.268	1.682	3.204	2.783	-1.545	1.113	-1.498	2.588	1.432	2.432	-0.8195	0.5176	1.828	2.451	-1.531	1.774	-1.02	0.4526			-0.3718	-3.004	0.4952			-0.0003806	-4.79	-1.688	0.1383	0.8788	1.062	-1.272	-2.304	1.861		-3.886	-1.097	-1.54	0.5864	1.225	0.4376	0.393
hSQ038599	DKFZP564J102	0.1476	0.1029		-0.4661	1.282		1.417	3.169	2.378	-1.08	-0.9523	-2.913	4.403	-2.323		-2.515	-2.527	1.313	-3.174	0.7136	3.699	-0.4846	0.5776	2.474		-1.127	-0.4893	0.1101			0.8646	-0.1752	0.1165	-1.107	-0.7862	-0.4234	2.393	0.08138	1.856		-1.091	-0.6817	-1.265		0.1599		-2.582
hSQ020559	C3orf18		-1.19		1.481	1.269		3.774	3.576	0.04472	3.106	-1.416	-2.466	3.019	-0.8165	-1.266	0.3021	-1.871	-0.5603	-1.868	-1.53	3.006	-0.428	1.244	-0.5091	-4.263	-1.12	-0.8027	-0.6132		-0.1865	-0.6388	0.08139	1.613	-1.35	-1.97	1.023	1.749	-0.292		0.1171	0.1058	0.655	-1.839			0.1992	-0.1254	0.9045
hSQ021646	WBP5	2.179	1.864	2.273	0.8652	1.913	2.639	3.654	3.356	1.244	2.456	-0.296	-3.742	4.024	1.558	-3.832	-2.988	-1.216	2.084	1.552	1.54	0.6304	1.177	1.599	3.326	-1.754	-3.03	0.127	-1.789	-4.8	-3.492	-0.2791	1.086	0.5278	-2.585	0.3451	-1.517	-2.011	-4.187	1.062	-1.663	0.9405	-2.615	-1.329	-1.527	-0.1288	0.8289	-3.146	-0.1608
hSQ027767	MPP1	1.003	1.158	2.512	1.859	2.867	1.748	3.603	4.705	2.794	3.065	1.443	1.192	1.698	0.3223	-2.677	-2.829	-2.862	-1.422	-0.5588	0.369	1.875	1.761	0.543	0.5997	-1.495	-1.971	0.2361	-1.764		-4.468	-4.64	0.6602	0.2119	0.6287	2.539	0.06205	0.06793	-2.283		-0.1441	-4.345	-2.576		-1.483	-0.3547	0.108	-0.6366	-2.917
hSQ031897	TUSC3	2.282	2.083	0.9564	1.119	0.9517	0.4123	1.892	2.519	1.278	2.419	-0.8476	-1.468	2.083	1.282	-5.098	1.485	-5.163	0.8128	-0.5245	2.358	1.629	1.94	1.752	-0.241	-0.9302	1.273	2.195	-3.23	-5.141	1.122	0.4893	0.06947	1.126	1.553	1.393	2.471	2.522	-4.504	1.525	-0.9798	-0.8811	-1.072	-0.2007	-4.579	-3.16	-2.308	-4.207	-1.687
hSQ024859	PYGO1	2.809	1.904	1.768	-0.2951	1.053	0.4736	2.028	3.2	3.179	3.441	2.789	-3.252	1.174		-1.282			-4.846	2.357	0.7746	1.42	-0.3436	0.2487	1.675		-4.226		-2.649	-3.275	2.668	-1.124	1.466	0.9276	-0.4957	-1.485	-1.142	-3.756	0.04242	1.527					-2.538	-1.829		-3.691
hSQ013398	LOC283658	2.663	0.9885		-0.6605			3.193	3.275	3.534	3.425	3.103		2.208	-1.417	-2.107				1.521	-0.4708	1.355	-0.669	-0.3067	0.4899		-2.171	1.286		-2.281	1.962	-1.77	0.1404	1.232	-3.051	-2.041	-1.748	-3.142							-0.633	-1.694		-2.666
hSQ028327	MYH10	0.8408	-0.4839	1.07	0.8671	2.115	0.8758	1.51	2.403	1.971	3.063	1.631	-4.91	2.756	1.9	1.03	0.4587	-1.184	0.2163	-0.01101	0.4868	0.6423	-0.3514	-0.8992	1.357	0.3733	-2.114	1.064	-1.547	-0.593	4.18E-05	0.05781	-0.522	0.5897	-1.123	-0.793	1.04	-0.7743	-0.3454	0.959	-2.756	-1.978	-0.08847	-0.2722	-3.335	-0.2969	-0.07423	-4.369	1.151
hSQ023701	ARHGEF10	0.306	0.8513	1.455	0.4723	3.03	0.6409	2.176	2.168	0.1065	2.228	2.536	-0.05474	1.971	-0.6247	0.2755	-0.5962	-1.539	-0.2386	-0.4158	-0.1881	1.007	0.2737	1.196	-0.2574	0.4584	-3.458	0.949	-0.1015	-1.248	0.5452	-0.237	-0.3969	0.5849	-1.628	-1.028		0.2709	0.3998	0.6841	-2.071	0.2276	0.5167	-0.6571	-4.43	-0.7617	-0.07906	-5.244	0.8262
hSQ019076	LOC388116	2.022	0.5776	1.081	0.9786	1.667	1.237	1.782	1.334	1.933	2.194	1.822	-1.138	1.888		0.4219	-0.6298	-0.3227	0.3778	1.531	0.3383	1.054	1.16	1.352	-0.271	-1.375	-4.752	-1.305	-3.975	-1.191	1.532	0.8593	0.5995	-0.4787	-0.7119	1.209	1.561	-0.1527	-0.1539	-0.4195	-2.995	-1.446	2.233	-2.411	-1.624	-0.5053	-2.233	-3.047	0.2126
hSQ044979	FAM92A1	1.36	0.5548	1.269	0.8658	2.404	3.074	2.299	1.131	2.14	2.182	1.9	-1.951	1.865	0.03879	0.239	-0.1327	0.2544	-0.07508	0.2977	0.4254	0.841		1.97	-0.8239	-1.648	-4.615	-0.09747		-1.424	1.269	0.8465	0.4666	-0.3716	-0.2548	-1.054	-0.09148		-0.2267	0.2476	-3.858	-1.129	2.99	-2.224	-1.617	-0.1582	-2.666	-3.82	0.7797
hSQ039230	ZNF658	1.467	1.832		-0.5769	0.8312	1.242	0.3965	0.9087	1.117	-0.7911	1.377	-1.434	0.8921	-0.4638	-1.254	0.4347	0.1218	0.3423	0.945	2.013	-0.5316	0.8946	1.567	1.143	-0.4307	-0.5975	-1.82	-2.721	-4.117	-0.09392	-0.7062	-0.316	0.5858	-0.7874	-0.407	-0.9341	0.9918	0.08063		0.5298		0.1376		-1.369		-0.6782	-1.113	1.047
hSQ016255	EST_AI224532	1.486	1.361	0.5151	-0.3277	0.8305	2.141	0.4557	0.4079	1.067	0.8681	0.8461		-0.05869	0.7154	-2.314	0.3339	-2.029	0.5715	-1.076	0.512	-2.492	-0.1662				-0.5183	-1.231	-0.1914	-2.008	-1.065	0.3331	0.4932	1.145	-1.928	-0.7078	0.6551	1.111	-0.1402	0.9042	0.879	0.1877	-0.3132	-0.277	-1.68	0.1984	0.131	-0.06355	0.1263
hSQ038515	ZNF167	1.136	0.8409		-3.088	0.13	1.501	1.39	1.132	1.296	1.583	1.081	-3.655	2.696	-1.675	-1.68	-1.562	-1.259	0.7861	-0.8412	0.3566	-0.6979	1.603	0.1156	1.512	-0.4369	0.3962	-0.3213	-1.617	-1.658	-0.07515	-0.9274	-0.7122	0.3145	0.2413	-1.573	0.8547	0.8455	0.3844	0.2938	0.9085	-1.453	0.2963	-1.312	1.319	0.658	0.9106	0.546
hSQ027465	SNPH	1.826	1.582		-1.537	1.851	2.131	2.066	1.998	1.887	2.118	-0.6735	-3.984	1.302	-1.904	-4.044	1.574	-2.129	1.002	-1.135	0.3424	-1.382	-0.08581		3.093	3.399	-0.7679			-0.5474	2.806		-3.176	-0.3046	-1.268	-2.987	1.925	1.101	0.9002	0.3546	3.789	-4.172		-4.017	-0.4898	-2.851		-0.3232	2.207
hSQ022272	VGLL3	1.793	1.658	3.632		5.017	4.228	1.832	1.344	1.553	6.355	4.253		-0.1221	0.6919	-2.758	-2.96	-2.682	1.048	-0.8492	-0.5514	-1.186	2.84	1.583	-1.411	-4.385	-2.462				-0.8281	-2	-3.55		-0.4217	-1.481			-1.454	-2.769		-2.346	4.363	-2.9			1.248	-1.427
hSQ026385	LOC400019	1.484	6.109		4.74	3.259	4.309	4.484	4.346	0.9246	5.086	3.304	-0.8266	2.569	-1.537	-3.356	-2.468	-2.641	2.63	-3.628		-1.264	-0.3581				-2.86		-0.2534	-1.88			-5.009		-0.9202	-3.49	-1.617					-3.694		-1.849				-1.216
hSQ029527	C21orf7	0.5303	5.396	2.659	-0.6135	3.335	2.285	1.98	1.152	1.301	5.472	4.34	-1.54	0.9455	-1.41	-1.31	1.888		2.446	-1.102	0.1162	1.372		2.49			-2.104	-3.477	-0.3472	2.306		-2.993	-4.123	-3.931		-3.824	-1.161		2.344	-3.802		-4.588				-2.547	-0.9648	-0.1794	-2.78
hSQ027545	TNFRSF10D	1.32	4.516	4.579	-4.283	7.495	4.275	4.22	2.252	0.09074	5.402	1.74	-5.07	4.405	0.2996	1.98	2.098	-2.255	-0.5143	1.108	5.196	2.392	1.908	2.48	0.1769		-2.764	-3.297	-1.007		4.809	-6.213	-3.463	-3.161	-1.644	-3.854	-1.131		-3.016	-1.682	-5.307	1.732	-2.529		-1.896	-2.577	-0.02479	-2.429
hSQ026773	DUSP1	1.826	3.981	3.015	-0.7975	1.471	-0.4288	0.5858	1.288	-1.103	1.498	0.1763	-1.505	-0.4785	-0.8645	0.6957	-1.666	-1.049	3.152	-1.586	0.09217	0.1477	0.104	-0.1438	-1.477	0.6287	-2.498	0.2193	-0.2113	1.652	1.615	-1.247	-0.9266	-1.765	-0.4481	1.772	0.2052	-1.439	-0.41	-0.2456	-1.381	-0.7522	1.407	-0.5468	-2.72	-2.041	-1.149	0.7766	3.356
hSQ015834	C20orf19	0.7376	4.823	2.087	0.09389	1.522	1.993	0.9072	-0.1406	0.0181	0.1096	-0.6923	-0.7331	0.1829	-0.9731	-0.8729	-0.6845	-1.547	-0.1269	-1.134	-0.4064	1.629	-0.06464	1.198	-0.5257	0.1401	0.04322	-0.1993	-0.1599	-1.296	0.3968	-0.3454	-0.4652	0.08653	-0.3667	0.6138	0.1266	-0.4175	-0.04861	-0.5842	0.5005	-1.601	-0.1717	0.1046	-1.739	-0.9701	0.1626	-0.582	1.078
hSQ029812	EGFL6	0.5752	1.94			3.95					0.9572	0.6452	-1.546		-0.3756	-0.8754		-0.6199	-0.4894	0.2333	-0.3189	0.5166	0.8529	-2.495	-3.138				1.698		0.6344	-0.1679	0.4723	-1.676	-1.479	0.03129		-0.16	0.2689	-0.1467		-0.3333	2.356	-0.2379				0.3455
hSQ038189	CIAS1	1.485	1.714		-0.0185	5.74		2.088	-1.236	-0.04096	0.4806	-0.548	-1.225	-2.42	-0.4255	-1.132	-1.747	-0.4732	-0.516	-0.2033	-1.539	0.4967	-2.252	-1.628	-0.2281	3.178	-0.1642		0.2178		0.3411	-0.6928	-0.1076	0.8941	0.04593	0.7014	1.934	0.4301	0.9757		-2.382	0.3168		-0.9178	0.604	-0.4424		0.4989
hSQ043686	LOC286297	2.123	3.278		-0.2407	3.587		0.9426	0.1749	-0.2365	0.1451	-0.4169	-2.848	0.7083	-0.3377	-0.1075	-0.4591	-0.432	-0.4915	-0.0588		-0.5555						0.3261	-2.354		2.172	-0.45	-1.18		-0.6313	-0.2008	1.242		0.7368	-1.359			-0.6963	-1.19	-0.6332		1.918	0.5634
hSQ029063	EST_AI053663	0.9632	2.108	-2.538	1.659	2.928		0.9727	1.405		1.205	0.7532	-3.198		-0.8375			0.2781	-0.2114	-1.219	-0.8709	1.285	-2.389	-2.497		-2.444			-0.02433		0.6724		-0.6597	1.552		-0.2207	0.07218	0.01806	0.2969	-0.4087		1.645		-0.7499				0.8835
hSQ038332	PAQR8	-1.286	0.1194		-0.5696	3.308		2.654	0.3659	1.525	2.336	1.344	0.7334	3.829	-1.777	-4.406	-2.738	-0.361	-1.49	2.072	1.6	2.676	0.1718	2.394	-4.719		-3.03	2.047	-0.9634	-0.6797	0.2833	-0.08893	-0.9888	-1.387	1.58	0.9002		1.479	-0.3522	-0.3278		-3.294	2.385	-2.199	-0.7621	-0.1536	-0.221	1.604
hSQ030923	MARVELD1	0.984	2.689	3.323	2.73	4.278	3.359	1.344	0.03584	1.445	2.816	2.104	2.273	2.039	0.4633	-3.016	-3.258	-1.531	-2.121	-0.4878	3.16	1.976	-6.038	2.554	-3.469	-2.674	-4.46	1.547	1.197		1.663	0.671	-0.3688	0.4529	1.52	0.6402	-0.4869	-1.131	-4.122	1.302	0.2269	-4.084	-0.4353	-0.509	0.3878	-0.8637	-2.451	-0.2356	-2.666
hSQ044517	HHEX	0.8131	-2.382		2.819	2.367	2.128	2.883	2.255	0.7436	-3.745	2.493	1.702	1.928	0.3524	-0.3774	0.2709	-6.122	-0.1815	2.261	0.09903	3.155	0.1508	2.053	-2.86		-3.001	-0.1939	-0.2744		1.412	1.82	-2.28	1.422	-1.511	-2.601	3.282	-2.422	-2.473	-1.119		-4.735	0.7838		0.3669	-0.8846	0.978	2.553	-1.237
hSQ007459	C6orf147	2.271	-2.134		1.977	2.666		2.801	2.933	1.582	1.563	1.851	2.09			-1.579	1.549		0.9466	1.619		3.123	-0.8111	1.631	-2.582		-0.6532	-2.476	-1.326		0.2404	2.188	-1.022	-1.12			-2.11	-1.694	-2.285	-4.461	3.254	-3.037		-3.702		0.02352		0.7816	-1.579
hSQ012424	EID-3	1.507	0.7627		0.9837	1.922		1.527	0.4293	0.3079	0.8295		-1.773	1.453	0.7168	0.517	-0.4247	-0.2676	-0.05711	1.486	-1.017	0.05895	1.195	-2.283	-2.876	-0.9101	-1.767	1.24		-1.586	0.6567	0.06445		-0.2236	2.023	1.234	0.4165	0.1024	-1.059	-1.054	0.4704	-0.8009		-2.246	-0.6888	-0.01022		1.648	-1.142
hSQ011414	SATB2		2.011		1.532	3.44	1.591	3.006	0.4479	1.547	2.318	1.576	-4.195	2.911		1.266	-2.926	-5.569	-1.258	1.834	0.632	2.488	1.214	0.5261	-4.147	-1.481	-6.158	-1.261	-0.7014		0.7653	2.133	-0.4568	0.775	2.442	2.972	1.485	1.121	-0.7402		-0.161	-1.532	-4.943	-3.947	-0.6801	1.198	0.111	-0.6935	3.216
hSQ015024	LOC440928		2.686					1.5	2.402	0.9308	1.812	1.04	-3.06	2.276		0.07981		-4.695	-0.2242	1.498	0.2063		1.558	0.1603	-2.283	-1.547	-1.894		-1.397		-0.1905		-0.4925	0.7692	1.556	2.166		0.8952	-0.7959		-0.2468	-0.9281		-3.573		1.083		-0.6093
hSQ010411	MYH3	0.8998	-0.855		1.596	1.034		2.189	1.452	1.05	1.112	-0.5302	-0.861	0.155	-0.571	-1.091	-1.932	0.08465	0.9852	0.7479		0.8712	-0.8725	1.54	-3.864	-2.478	-0.7047	0.7828	-0.9477		-0.641	0.05672	0.6969	-0.3614	-0.9646	2.316	-0.3412	-0.3854	0.7935		0.06263	-0.3887	-0.1296	-3.253	1.044	0.5921	0.2447	-0.2099	0.72
hSQ003024	STK33	5.803	-1.742		2.929		5.078	5.822	4.195			0.7929	-2.218	3.848	-0.6079		-1.129	-2.572	-1.252	1.241	-3.761	0.07432		-0.2472	2.289		-0.1316		-0.6747			-1.09	-2.91	-0.3783	0.4685	-0.851		-2.322			-3.074	-2.156				-0.7949	0.1778	-2.047
hSQ019407	NEXN	2.279	-0.3256	1.803	1.229	4.24	3.749	3.612	3.468	3.103	6.904	1.322	0.1484	2.204	0.7017	-0.4264	-1.198	-0.6693	-1.455	-0.8327	-2.715	-0.1094	0.3668	-1.571	-0.7709		-1.525	-2.298	0.2466	-1.605	-1.052	-1.629	-1.997	-2.517	-0.9052	-0.1081	0.4881	-2.726	-0.7771	-1.633	-1.678	-0.6526	-0.8752	-2.084	0.6629	-0.2636	0.05404	-0.5405	-0.8307
hSQ035432	TMEM22	3.516	-5.439	1.625	3.892	2.99	1.481	4.185	3.267		3.978	2.096	1.395	1.521	-1.465		-1.377	-0.3594	1.521	-1.076	-2.898	0.6871	-2.407	-3.524	0.5023		-0.9888	2.269	-0.6818	0.4718	-2.325	-3.977	1.703				-0.2553		-3.341							-0.302	-0.7894	-3.114
hSQ030225	TBXA2R	1.436	-1.459		-0.148	2.305		2.595	2.788	3.341	3.423	3.596	1.355	3.201		-1.42		-0.9444	-1.614	-1.476	0.9767	1.462	-0.2815	-2.299	0.2174		0.1713	2.144		-4.063	-0.6001	-1.042	-2.207	1.615	-0.7536	1.092		-0.1494	-2.116		-2.251	-1.508		-3.702		-0.417		-1.769
hSQ007480	GNG11	1.622	1.367	3.321	1.618	5.636	0.4169	6.332	5.484	4.832	5.354	7.062	1.961	7.927	-1.089		-1.6	0.9769	-3.543	0.3301		-1.227	-2.54	-2.958	-2.011	0.7944	-3.332		-3.156		-3.969	-2.691	-6.071	7.961	-5.032		-0.929	-1.783		-1.6	-5.495	-3.046	-2.697		-1.154	-1.246	-0.1431	-1.208
hSQ022640	ST3GAL2	0.8194	0.4447	0.4685	-0.09431	0.2438	0.06438	2.339	1.751	2.98	1.991	1.219	0.8887	2.365	0.9187	0.9889	-1.813	-0.02566	-0.6151	-0.3024	-0.8746	1.061	-0.6828	-1.521	-1.334	-1.538	-1.505	-0.2675	1.152	-0.4244	-0.7214	-0.1536	0.1766	1.158	-0.4149	-0.7044	-0.01155	-1.586	-0.4668	-0.5424	-1.078	1.291	-1.2	-1.444	0.4532	-0.1783	-0.1756	-0.3502	-0.7703
hSQ010353	STARD8	0.9302	-0.7545		-0.8035	0.4946		4.18	3.092	0.1607	0.5722	0.3703	1.159	4.155	-0.2505	0.2397	2.818	-0.1149	-0.9944	-1.142	-0.6538	-0.4083	-2.402	-2.24	-0.2831	-4.367	0.8358	1.803	0.4127		-1.881	-0.7728	0.8274	1.279	0.7259	0.6464	-1.931	-0.6449	-1.636		-1.187	-0.1882	-0.9891	-2.953	0.324	-0.6575	0.8452	-0.1094
hSQ024579	CCDC8	5.386	-1.679		-1.178			5.135	4.478	0.6062	-0.2623	0.6158		4.871	-1.395	-1.615		0.6606	-1.379	-0.2561	-4.208		1.013				-1.249	-2.341			-0.7751	-0.1973	0.7129	-0.8754	1.801	-0.2281	-2.255		-0.6205		-3.041	-0.3427	0.3464	-2.677	-0.0505		1.451	1.056
hSQ011761	PLAG1	-1.422	2.853	1.587	-0.8057	3.092	3.323	3.388	1.9	-0.1515	2.99	2.288	-1.053	4.233	-0.1026	-2.412	-2.684	-3.367	-1.117	2.516	-1.396	1.4	-0.7842	-2.572			-1.176			-3.786	-0.5727		-0.6248	-1.723		-3.466	0.2671		-1.538							2.43	-0.377	-0.2916	2.858
hSQ014556	DLC1	0.4372	1.919	-1.572	-0.8199	3.702	2.902	4.297	3.046	-2.426	5.729	1.177	0.1564	2.569	0.1698	-1.602	-2.888	-1.678	-0.2041	-0.3547	-1.005	0.702	-0.2984	1.434	-2.57	2.001	-0.3506	-0.8631	-0.8636		-1.944	1.914	2.054	-0.2723	-1.257	-2.075	-0.5105	-2.848	0.1843	-1.778	-2.238	-0.5512	-1.492	-2.899	-0.299	1.186	0.7088	2.539
hSQ028909	ANGPTL2	1.923	-1.146	-2.368	0.4746	1.208	0.1383	4.618	1.615	0.1988	2.58	-0.5667	-0.2724	3.724	-0.07741	-1.657	-1.854	-0.9768	-0.6063	1.101	-0.7458	-0.1952	-1.119	-2.527	-1.685	0.08574	-0.4111	-0.3787	0.4358	-1.131	-1.222	0.2653	0.4604	0.1872	-0.666	-1.446	-0.9677	-0.4968	-0.4029	-0.4886	-1.194	-0.02011	-0.251	-0.6948	0.7621	1.186	1.273	1.304
hSQ016668	FLNC	2.137	-0.2077	1.256	-1.357	2.899	-0.1005	4.172	1.511	2.418	5.427	0.1271	0.3313	4.192	-0.5511	-0.906	-2	-0.8955	-0.1975	0.2352	-2.029	0.2111	-0.8877	-0.8954	0.05119	-0.9105	-1.552	-0.7974	-0.5604	-2.232	-0.6762	-0.196	-0.9008	-0.144	-0.4672	-2.137	-0.2539	-0.8155	-0.4667	-0.7423	-0.1667	-0.8438	-1.082	-1.336	-0.2392	0.8769	0.8645	-0.5126	0.3323
hSQ034427	CSPG4	1.548	-1.247		0.4939	3.032	0.6826	3.107	2.569	0.3481	6.21	1.238	-0.6931	2.083	-0.4631	-1.523	-3.185	-0.8375	0.03302	-0.5242	-1.746	0.2091	-1.255	-2.112	1.114		-1.457	-1.619			-1.063	-0.7454	-0.3853	-0.4935	-1.137	-2.326	0.8766	0.5725	-0.5886	-0.4343	-2.31	-0.4008	-0.2417	-1.335	3.171	1.36	0.6325	0.388
hSQ041701	LAYN	3.456	-0.6992		-1.868	0.62		7.545	-0.7726	2.956	5.608	5.986	-1.365	0.3108	0.1049	-0.4849	-3.177	1.06	1.261	-0.5663	-1.648	4.157	-2.177	-1.674	-0.6478		-0.9188	-0.1814	-0.09191		0.1848	0.2026	0.6827	-0.8455	-1.299	-6.288	-0.4454	-2	-3.101			-0.7128		-2.007	-1.911	1.198	0.7405	0.06595
hSQ013332	APBB1IP	0.8145	0.1698		-0.2592	2.179	1.159	4.059	0.1013	-1.095	3.176	2.015	-1.006	-0.3503	0.9188	-1.151	-0.6977	-0.01559	-0.5501	-0.9423	-1.82	1.166	-1.208	-1.501	-2.229	-2.208	0.7551	0.1975	0.502	-3.314	-0.3263	-0.4285	0.6516	-0.3316	-1.405	-1.184	0.8585	-0.3706	-0.4917	-1.002	-0.7476	0.5161	-0.7198	0.01643	0.4583	0.9018	1.014	-1.275
hSQ010532	MGC24039	0.2713	0.3365	0.8203	0.5975	1.626		2.151	2.583	1.102	0.7833	2.061	1.021	2.106	-0.3795	-0.1093	-0.6809	-3.114	-1.863	-0.7806	0.2472	-0.1973		0.8013	0.9479	-0.7363	-1.863	-2.496	0.7138	-3.953	1.76	-0.4918	1.268	-1.22	-0.3831	-1.783	-0.5497	-0.9138	-0.265	-1.171	-0.09585	-0.01716	1.122	0.2182	-1.925	-0.1264		1.882	0.1915
hSQ025700	MFHAS1	0.6161	0.4214	0.5002	0.8624	0.1305	0.2411	0.7257	1.803	0.1566	1.368	1.186	0.0604	2.911	0.5204	0.2956	1.084	-0.959	-0.9484	0.09429	-0.01293	0.2026	0.1789	0.4661	0.9478	-0.4964	-0.6833	1.279	0.4086	-3.598	0.6103	-0.3069	0.5883	-0.44	-0.3832	-0.6627	0.1301	-0.08398	0.2899	-1.786	-1.646	0.7077	0.1218	-0.9569	-2.65	-0.5616	-0.7089	-0.1235	-0.7586
hSQ028482	DPYSL2	0.09794	1.813	2.642	1.839	-0.2127	0.2979	2.683	0.9597	1.303	4.195	3.503	1.957	1.973	0.05222	-0.8976	1.516	-1.112	-0.9216	0.05609	0.9589	1.789	1.536	1.553	-1.14	-2.025	-3.451	-1.984	-2.5	-3.216	0.2021	0.3349	-0.4549	-0.6432	1.669	0.9541	-0.8431	0.1628	-0.2883	-0.3739	-0.4692	-3.105	-2.316	-1.55	-2.518	-0.9198	-0.4821	0.4033	-0.6018
hSQ035852	BICD1	0.4672	0.9275	0.7463	0.6185	0.2716	1.022	0.7818	1.759	-0.8273	0.4742	1.332	1.826	2.472	0.6565	0.7967	-0.1849	-1.098	-0.4473	0.4504	0.2032	0.4587	0.845	1.447	-1.676	-0.6003	-2.137	-0.5297	-0.5053	-3.677	0.3864	0.3042	0.1994	-0.6789	1.198	0.6384	-0.3888	-1.508	-0.159	-1.875	-1.97	-1.111	0.1079	-0.9758	-0.319	0.7095	0.4872	0.06759	-0.2925
hSQ020694	TTMB	1.907	-1.487		2.784	1.072		3.557	2.349	0.1877	3.729	0.6273	0.6665	3.912	3.057	-2.003	-1.675	-1.228	-2.157	-0.1446	-2.727	2.619	-0.865	0.9073	-1.816		-1.087	-4.77	-1.22	0.5634	2.146	-0.8958	2.424	0.1862	-1.137	1.083		-1.278	2.511	-2.405	-1.7	-0.6512	-1.222	-2.406	-1.699		0.0922	0.007626
hSQ043339	C1QDC1	1.075	0.8529	0.8559	1.601	0.6245	0.9218	1.765	1.052	-0.6469	1.787	1.288	-0.3806	0.5429	0.262	-0.8904	-1.15	-0.6424	1.108	-0.9167	0.2261	0.7467	0.4954	0.07766	-1.093	0.1701	-0.08175	-2.297	0.3402	-0.5187	0.6469	-1.288	0.1373	-0.1759	0.01085	1.101	-0.8483	0.04506	0.6239	0.09579	-1.079	-0.1682	-0.4316	-0.3529	-2.544	-0.82	-0.9424	1.171	-0.4221
hSQ024673	LOC202051	-1.922	1.898		1.374	0.492		1.822	1.564	3.098	-0.4504	0.7577	1.457	0.4929	1.867	-0.2779	1.535	0.4375	0.8581	0.2908	-0.3264	-0.08587	1.245	0.1176	-2.551	-3.92	2.733	-2.439			-1.248	0.8096	-1.42	-1.118	-0.4767	-0.04123	-0.1433	-1.907	-0.2186	-1.584	-0.1695	-0.4208	0.9383	-1.42				-0.407
hSQ031151	LOC148898	-0.6406	0.5347		1.336	0.2538		1.919	0.4612	2.47	0.3114	0.5995	1.669	0.7246	-0.5813	-0.3811	1.797	0.7543	1.115	-0.7924	-0.3446	0.5809	-0.2529	-1.661	-0.704	-0.9382	0.705	0.002434	0.3419	-0.3444	-1.021	0.1564	-0.7035	-0.2817	0.0351	-0.1645	-0.8016	-1.146	0.1032	-1.182	-0.8577	0.461	-0.1699	-1.694	-1.827	-0.08828		0.1498
hSQ025530	EST_AI192452	2.627	0.4025		2.453		2.142	3.317	0.899	2.648	1.289	3.097	3.676	3.682	-2.283	-2.523	2.105	1.882	0.8026	-0.3146	-0.4368	-2.681	1.535	1.337	-4.296	0.01966	0.4528	-1.31	-1.7	-2.167	-0.9336	-3.186	-1.916	0.3661	-1.967	-0.6266		-0.3679	-1.329		-1.75	1.509	1.408	-1.106	-1.169	-1.35	-0.7478	-1.252	-0.5726
hSQ034349	C6orf155	2.832	0.5625		2.744	-0.7934	0.6572	2.432	-0.03593	1.923	1.324	2.137	2.927	2.967	-0.003454	-4.578	1.36	1.202	1.758	0.4454	0.4432	-1.571	2.445	0.1973	-7.361	-0.7103	0.6028	-2.465	-1.31	-1.382	-0.6035	-1.961	-0.6906	-0.1738	-0.4471	-0.7066	-1.664	0.02715	-0.629	-0.05961	-0.7299	1.774	0.643	-0.2108	-0.824	0.6446	-0.6328	0.4126	-0.9425
hSQ016627	LOC284023	-1.12	2.066	1.72	2.397			1.19	-0.2777	1.041	0.2225	1.071	-0.2903	1.406	-1.35	-1.34	2.028	-0.6946	-0.1541	-1.011	0.4664	0.462	-0.1018	1.02	-0.1029	-0.3971	-0.2739		-1.457	-2.333	-0.8803	0.4775	-0.1324	0.5394		1.727	0.7395		0.2342	-1.561	0.3934	0.1021		-1.753	-0.3757		-1.065	-0.5592	-1.229
hSQ014494	LETM2	0.8629	4.882	2.305	2.889	3.871	2.308	3.976	0.3747	1.477	2.678	0.1263	-0.4295	1.008	-1.748	0.5391	2.657	-1.522	2.268	-0.3889	-2.101	0.1311	-1.793	0.06959	-2.314	-2.296	-1.778	-1.097	-1.686	-1.931	-0.3679	-0.9601	-0.6966	0.08183	2.155	1.716	0.9386	-0.2722	-1.547	-0.01561	0.08582	0.06118	0.1803	-3.357	-1.35	-1.185	-1.612	-0.16	-4.384
hSQ013193	HFE2	1.401	1.016	1.47	0.8275			0.9258	-0.182	0.6517	-0.5968	2.071	-0.1245	0.7865	-2.344	-0.4993	1.059	0.1911	0.1017	2.009	0.5122	0.2927	-1.321	-0.3438	-0.2421	-0.8263	0.8668	-1.986	1.084		-0.6346	-1.177	-0.1166	0.5401	0.5169	-0.5376	0.06525	0.4511	-0.575	-1.851	2.214	0.5028	-1.828	-2.147	1.225	-0.04145		-1.428	-1.879
hSQ041588	PLAC8	-0.8598	1.21	0.5843	0.5365	-1.685	3.04	4.51	-0.878	1.311	0.3722	2.88	0.1245	2.705	0.8295	2.36	-1.387	-0.2599	4.346	-0.2616	-0.2788	-0.3733	-1.727	-0.2048	-1.358	-1.152	-0.6392	-0.4967	-0.7523	-1.459	-1.901	-0.4178	-0.00763	-0.7209	-0.5191	-1.089	0.2592	0.5151	-0.426	-0.5816	-1.437	-0.2332	-0.8241	-0.9378	0.734	0.3575	-0.4148	-1.414	-1.875
hSQ016643	BMP4	0.9741	-0.6207		1.97	-0.8649	2.666	3.44	-1.084	1.141	-0.08724	2.894	1.337	3.199	-0.8099	-0.3864	-0.9364	-1.751	0.2862	-0.3078	-4.123	-0.4678	-1.455	0.3041	-1.778	1.823	-0.8803	-0.1329	-0.4367	0.6819	-2.543	0.9127	2.045	1.426	-0.6302	-0.6964	-0.1069	-0.101	-0.2988	-0.7578	2.257	-0.861	-2.964	-1.162	-0.07879	0.5531	-0.2843	-0.1589	-0.589
hSQ027666	MTFMT	0.1166	0.7119	-0.3043	1.623		1.572	0.1662	0.7484	1.157		0.5167	0.5359	2.722	0.8259	0.3461	-0.1056	-0.3285	-0.618	-0.2452	0.08255	0.1681	-0.6757	0.3566	0.3432	-2.631	0.3722	0.3396	-0.8309	-5.277	0.5158	-3.596	0.9638	0.04551	0.002301	0.5327	-0.09437	0.5515	0.2504	-0.5553	-0.4205	0.4782	-0.6327	0.1235	-0.06961	-0.7311	-0.4784	-0.04303	1.837
hSQ044689	MGC42630	1.535	2.16	0.4739	0.9211	0.6092		-0.8456	-0.4634	-0.8847	1.217	0.8049	1.354	2.32	-0.3259	-0.9257	1.463	-0.3203	0.8902	1.633	2.201	0.8463	1.323	0.5148	0.9715	-0.5327	1.2	-2.832	-2.493	-5.049	0.734	-4.388	1.642	-1.176	-1.229	1.201	0.1438	-0.1103	-2.041	-1.447	2.818	0.5164	-2.394	0.8818	-0.1214	0.06714	-0.7102	1.255	-0.695
hSQ036912	MGC33894	0.1203	0.05556	0.4693	0.9566			-0.1601	0.3021	-1.729	0.6323	0.4503	1.65	1.546	-1.03	-1.12	-2.252	-1.125	0.7457	1.038	0.6262	0.4418	0.988	-0.6097	0.07693	-1.157	-0.04411	-2.067	-2.237	-2.274	0.6495	0.7173	0.5874	0.8492	1.546	0.07643	0.6893	-0.1048	-0.7559	-1.642	0.04319	0.5219	1.291	0.4272	-0.04592	0.1526	-0.2648	0.6807
hSQ009760	LOC283901	0.1297	2.215	0.6187	2.986			2.189	0.9915	-1.04	0.2217	-0.08025	2.079	2.175	-2.641	-2.051	-1.582	-1.245	0.9251	1.508	1.396	0.6812	0.3974	-1.02	0.4063	-0.4479		-0.9173	-2.168	-5.384	-0.8311		0.3868	0.7686	-0.2646	0.5158	0.6687	-0.6554	-1.267	-0.9422	0.2726	0.7713		0.3766	0.4835	0.612	-0.9254	0.5001	-7.60E-05
hSQ004962	HGFAC	-0.3776	0.3277	0.1815	1.029	-0.3132	0.5774	-0.06799	0.07424	-0.2471	0.1744	0.2625	1.602	1.678	-1.618	-0.7381	-1.51	-0.9927	0.4879	1.241	0.4484	0.3739	-0.1798	-0.3276	0.7991	-1.115	-0.192	-1.915	-0.5851	-0.6814	0.6216	1.139	1.05	0.8113	-0.05188	-0.001436	-0.4886	-0.4227	-0.1638	-0.6194	-0.3547	0.714	-1.057	0.2294	0.6762	0.1347	-0.1326	0.5428	1.133
hSQ001779	ZNF660	3.02	-1.325	-2.831	-1.144			2.199	-1.208	-0.1596	1.692	1.42		4.445	0.8992	-3.041	-1.292	-0.3352	1.155	-1.632	-0.2942	-0.6086			1.437			-2.197	-0.2476		-2.421				-0.5444	-2.184	2.039	-0.01522	-0.04636			-1.199	-0.4794		3.664	0.2522	0.1248	1.42
hSQ030409	FABP3	-0.3517	-1.226	0.07729	0.2895	0.1826		0.6678	-0.5849	1.669	2.93	0.6083	0.02252	7.723	-0.4725	-2.527	-2.594	-1.052	0.9037	-0.4536	-1.471	2.675	-1.264	-1.652	1.655	-1.659	-0.9312	0.1813	-0.3492		-1.243	-0.04977	0.5954	-1.363	0.2739	-2.421	3.542	-0.1819	-1.828	-0.3636	-2.109	-0.6552	-1.076	-2.185	3.392	1.461	-0.5068	1.729
hSQ027985	BCAT1	3.655	1.97	-0.9962	5.441	3.919	3.51	6.144	5.537	2.745	5.697	2.825	-1.216	7.75	0.804	-3.106	-4.857	1.82	-0.01984	-2.387	-0.5793	1.936	-2.268		3.061	-0.7628	-2.8	-1.462	-0.01275		-1.976	-5.218	0.02188	-2.546	-3.16	-2.729	0.9538	0.5796	-3.602	-3.657	-5.222	-2.854	-4.015	-0.8383	0.5185	1.227	2.22	-1.775	-3.085
hSQ030522	APOC1	3.178	-0.4764		3.025	1.103	2.303	2.288	1.03	0.9388	-0.1096	0.08842	0.6776	7.224	0.08767	-2.662	-0.5538	1.643	-0.0562	-0.4635	-1.116	-0.3001	-0.4339	1.688	0.935	-2.039	-1.466	-0.3386	-0.1991	-4.135	1.308	-0.3846	-1.574	-0.7827	1.154	0.2545	0.1874	-0.3167	-3.168	-0.7235	-3.689	-0.88	-1.371	-1.935	0.2022	0.2107	0.7133	0.3987	-0.8914
hSQ039246	REP15		1.618	-1.238	0.9993			0.4126	0.8548	1.013	1.335	1.353	1.582	3.538	-0.7477	-0.2475	-0.2092	0.9679	-0.8016	-1.239	-1.441	0.6245	-0.3693	-0.787	0.6196	-1.825	-0.2814	-1.224		-2.181	-1.198	0.42	-0.9799	-0.1781	-0.4313	-1.031	-0.888	-0.4121	0.7168		0.08589	0.08459	0.9237	0.3099	-0.3432	-0.5947		2.523	-0.6968
hSQ012626	PPFIBP1	1.259	1.944	0.01948	0.3918	-0.5188	0.2221	-0.5044	0.2234	-0.44	1.309	0.9396	1.886	2.798	0.5045	-0.8095	-1.013	1.242	0.3925	-1.001	-0.8355	1.175	0.8653	-0.1995	0.9282	-0.362	-0.4044	-2.664	-0.4919	-0.9108	-0.08374	-0.3857	-0.1548	-0.7631	-0.1722	-0.9665	-1.232	-0.3599	-0.3632	-1.004	-0.1436	0.2858	-0.09375	0.3195	-0.1262	-0.2126	-0.1935	2.238	-0.9961
hSQ027716	ZNF655	1.976	3.12	2.826	2.024	1.123	1.376	2.377	1.725	2.738	2.244	1.776	0.8152	1.325	-2.432	-2.977	-3.861	-0.2606	0.8456	-1.93	0.7833	-2.97	-3.476	0.3345	2.19	-1.767	-2.569	-3.798	-1.74	-1.365	-0.6835	-2.657	1.379	1.189	1.522	0.1249	-1.671	-0.5821	-2.842	1.454	1.227	2.332	0.4194	-3.328	1.218	1.026	-0.8996	2.127
hSQ037528	PDE7B	2.135			1.281	1.969	0.69	3.615	1.817	2.476	4.067	3.985	-0.9957	2.55	-2.006	-4.435		-5.11	0.3005	-2.057	-2.809	-2.453					1.031	-0.9019	-1.852	-1.439	-0.6257	-1.478	2.262	0.434	0.8308	-0.2988	-0.6459	0.3	0.1488			0.6467		-4.018	0.2288			0.1954
hSQ006004	ALS2CR15	1.801	3.116		0.172		1.751	1.2	2.068	2.376	0.9477	0.3158	-1.295	1.436	-0.915	-0.3998		-1.779	-1.894	-0.1961	-2.138	-0.4078	0.03846	-0.4643	1.382	-2.987	-1.569		-2.412	1.157	0.03995	0.9177	-1.237	-1.865	1.341	0.5019	0.08475	0.3606	0.07449			1.487		-0.8373	0.7295	0.03805		-0.7689	-1.879
hSQ028541	ALS2CR14	1.687	2.682		0.4232	1.021		0.03656	1.609	1.967	1.169	0.327	-1.484	1.172	-0.9037	-0.06354	-1.765	-2.888	-0.9776	0.8751	-1.047	-0.9715		-0.403	1.114		-0.8174	-2.01	-1.981	0.9431	0.2762	1.224	-0.3459	-0.7941	2.953	1.883		0.2319	-0.02927	-0.0749	-2.16	1.299	-0.5623	-0.8261	0.07075		-0.8481	0.7873	-2.663
hSQ037485	PLEKHA2	1.927	1.772	0.676	1.693	0.04631	0.2869	0.8365	-0.3513	2.407	1.649	2.752	1.461	-0.7528	1.531	-1.104	0.4448	-0.2582	0.5224	0.6801	-0.1171	-0.1716	-0.2203	-0.8731	0.7286	1.069	-0.6425	-2.055	-0.4906	-0.2919	1.146	-0.03109	-1.356	-0.6092	2.128	1.383	-0.5991	0.4568	-1.074	-0.3649	-2.295	-0.6215	-2.082	-0.7661	-2.114	0.1042	-0.8431	0.7723	-3.393
hSQ007011	LOC344595	1.212	2.528	3.421	1.919	0.2066	0.4472	1.142	1.464	2.143	3.574	3.332	0.03152	0.6175	-0.3185	-0.4183	-1.98	-1.553	-0.7523	0.6104	-0.0318	-0.2163	1.34		-2.361	0.5947	-1.142	-3.135	-3.065	0.2684		-0.2708	0.5294	-0.2489	0.8079	1.038	-0.5387	-0.7529	0.826	-0.9296	0.5751	-1.456		-0.4908	-2.974	0.7446	-1.403	0.7626	-6.098
hSQ009329	SDR-O		1.571		0.5315			0.7548	0.5671	0.4857	1.477	1.845	0.6545			-0.1353		0.1402	-0.06932	0.3234	0.4712	-0.04325		-0.4847		-1.922	1.001	-1.922	-1.132		-0.01553	-0.1478	-0.4476	-1.506	0.9109		-1.576	-0.1198	-0.401		-0.4419	-1.663	-0.284	-0.4078		1.868		0.2056
hSQ013864	IL31RA		3.922		1.583		2.132	-0.4235	-0.2513		2.309	4.127	-0.003851			-1.004	-1.145	0.2618	-1.598	0.845	0.8328	0.1084	-0.5154	-3.443	-1.646		1.362	-0.1101			-1.524	-1.516	-0.466	-1.704				-0.3582	-0.4794		-2.54			-1.956	-0.5293	2.249		2.077
hSQ031563	NUAK1	0.418	-0.5668	2.257	0.2042	3.042	0.5729	3.108	0.6798	3.048	3.58	2.308	-0.1928	5.573	1.527	0.1074	-0.4642	-2.497	-0.7966	-1.174	-1.516	0.2694	-2.384	1.878	-2.295	-2.7	-1.226	1.711	-1.27	-0.5159	-0.1528	0.9749	-2.035	-1.283	1.284	0.8141	-1.093	-0.6172	-2.828	-0.2339	-1.879	-2.27	-1.021		-1.288	0.3403	-2.097	1.328	0.6382
hSQ002965	CAMK1	2.162	0.5843	-0.1686	0.2986	-0.23	-0.2294	2.885	3.194	2.133	3.214	2.702	-0.1351	3.461	-1.538	-1.028	-0.8632	-1.243	-2.099	0.2172	-0.5017	0.5705	-3.243	1.562	0.369	-1.312	-2.275	-1.438	-0.3752	-0.8082	2.982	0.9926	-1.314	0.1979	1.371	-0.1349	-0.9853	-0.002774	-1.281	-1.066	-1.458	-1.879	-1.694	-2.094	0.1594	-0.332	-0.9094	1.739	-0.2741
hSQ014017	WNT3	1.579	0.2341		1.895	1.533	1.334	0.7684	1.881	1.879	0.9508	0.2789	0.7281	0.2241	0.8281	0.6683	-0.3333	1.104	0.1742	0.877	-1.025	1.07	-1.803	1.689	0.7255	-1.199	-1.236		0.1613	0.125	1.218	0.0458	-1.094	-0.7923	0.1345	2.205	-1.392	-1.226	-2.127	-1.083	-2.318	-0.07959	-0.9405	-1.554	-0.5274	0.1911	-1.626	1.219	-0.221
hSQ008213	NALP1		3.677	2.521	-1.232	2.776	4.072	4.186	1.819	-1.673	4.244	0.0868	-0.959	3.727		0.04125	-1.93	2.817	-1.393	-0.07008	-2.952	1.198	-3.706	1.117	0.4234		-1.263	-3.3	-1.226		-1.174	-0.6313	-0.5461	-0.3343	-2.493	1.658	-1.779	0.4467	-5.419	-1.43	0.6446	-2.097	0.2825	0.1487	-1.414	1.079	-0.4333	0.1021
hSQ000647	KBTBD8	0.6413	0.9565	-0.5997	1.008	3.836	2.196		1.833	-0.6383	1.773	1.541	-1.289	1.756	-0.3594	1.981	-1.941		-1.723	2.229	-1.543	0.2828	-2.251	-2.039	-0.5721	-1.466	0.5169	-4.956	-0.7162	1.467	-0.7895	1.338	-0.5516	0.1802	1.347	1.107	-0.6897	0.7862	-2.195	-1.641	0.6042	-0.9971	-0.988	0.3482		0.5036	-1.544	-0.06836	0.3715
hSQ028155	PROCR	2.126	3.011		2.562			2.036	1.108	1.757	1.438	1.316	2.385	4.721	-1.805	0.2355	-3.216	-1.229	-1.239	-1.086	-1.848	0.1976	-0.02621	0.7961	-1.127	-2.411	1.752		-1.341	-1.208	-1.295	-0.137	-0.0468	0.685	-1.808	-1.908	-0.4949	-1.429	-2.58	-0.7858		-1.092			-0.1402	1.018		0.8264
hSQ011685	IGFBP7	3.136	4.361	0.5549	-1.828	4.66	2.651	5.195	1.168	4.006	5.728	2.256	4.775	5.361	-3.025	-1.255	-3.556	1.981	-0.7287	1.024	-2.038	3.227	3.984	5.056	-1.198	-2.972	-0.7786	0.2689	-3.182	-2.488	-1.475	-3.577	-1.637	-1.715	-1.738	-2.098	-2.835	-3.029	-2.67	-3.506	-2.491	-2.853	-1.803	-0.8772	-1.62	-1.162	-0.5892	2.306	-2.824
hSQ022728	LOC339951	4.634	3.559	3.243	-1.59	1.248	2.609	4.563	0.9856	4.634	4.856	3.524	1.663	0.9191	-0.7569	1.163	-3.918	-2.101	-3.161	0.452	-2.7	1.455	2.282	0.7538	0.1605	-3.924	-1.621	-3.603	-1.684	0.82	-3.427	1.761	-1.039	-2.837	-0.7605	-2.69	-0.9072	-0.2513	-0.4924	-1.308	-0.5133	-1.135	-1.595	0.6208	-3.032	0.5461	-1.031	-0.06581	-1.246
hSQ039234	FAT4	3.91	3.295	2.849	-1.874	2.184		5.01	-0.2481	4.771	4.052	3.08	0.6394	1.315	-1.071		-3.532	-2.415	-2.824	-0.9918	-0.514	0.1816	1.558	-0.9899	-1.273		-1.484		-0.8074	-0.9537		0.6371	-1.923	-2.221		-3.964	-2.911		-0.9162		-1.497	-1.948	2.591	-1.753				-0.5295
hSQ011270	SPG20	1.599	1.464	1.518	1.135	1.443	2.184	0.7985	1.731	0.03937	1.881	2.489	1.568	0.4441		-3.212		0.9538	-3.426	1.407	-2.895	0.1504	-1.053	1.589	0.7655				-2.069	-0.7249		0.1759	-1.364		-0.8554	-0.885	-0.8921	-0.9262	-1.697			-0.9195		-1.654		-1.329
hSQ025463	CCBE1	-0.04419	2.511	2.575	0.8521	4.72	2.051	3.465	0.4876	0.6463	3.638	2.816	2.085		-1.795	0.4253	-5.586	1.571	-3.529	2.494	-3.698	3.507	-2.146	1.486	-0.4876	-1.102	1.061	-1.211	-2.452		-0.345	0.6028	0.7029	-3.505	-0.6685	-3.528	-1.545	-1.749	-2.56	0.5339	-2.021	-3.093	-0.3135	-3.517		1.818	1.721	1.556
hSQ016782	SGCB	0.335	1.41	0.744	0.1112	1.269		2.045	2.167	2.255	2.897	1.885	3.014	1.06		0.2244	-0.4972	-1.05	-3.13	0.0731	-0.2391	0.7164	2.043		1.342			-0.742	-3.343		-0.1958	0.06192	0.07208	-0.6262	0.9406	0.4211	-0.446	-1.26	-0.8513	-2.237		-2.943		-5.238		0.6373	-1.73	0.2153
hSQ024847	C6orf204	1.978	1.933		0.1844		-1.267	1.128	1.34	1.639	2.32	1.428	1.757	0.7533	0.7774	1.098	-0.3541	-0.717	-3.466	1.306	-1.056		0.01583	-0.8919	0.2847	-2.029	-0.4663		-0.09938		-1.633	0.1051	-0.1648	-0.883	0.9638	1.244	1.137	0.483	-0.2181	-2.014	-0.249	-1.49	-0.2812	-3.855	-0.5181	0.3104	-1.397	0.6485
hSQ012638	MSRB3	2.418	1.864	2.397	-1.745	5.113		3.178	1.54	2.379	4.84	2.538	0.9576	3.864	0.8276	0.6778	-1.544	-3.797	-5.706	0.0865	-3.736	0.6098	1.076	3.218	2.555	-1.079	-1.046	0.4414	-2.599		-5.652		3.285	1.867		1.484	-0.1426	-0.2868	-1.128	-1.154	-5.869	0.6099	1.429	-6.045	-2.768	-1.669	-0.7367	-3.171
hSQ012698	EST_AI793270	3.116	2.781	4.495	-2.638			0.2955	2.658	0.9564	1.828	1.906	3.105				-0.1162		-2.529	-1.116	-0.8081	0.2774	0.5837	0.3459	1.853	-2.442	0.02154				-1.675		-0.5769	-1.045	0.2716	-0.7679		-0.7592	-1.07		-4.221	-1.442		-1.567				-0.1237
hSQ037302	Virus_Hep B		3.597	4.141	1.188			-0.1284	1.394	0.1725	1.134	1.242	2.231		-1.969	0.2415		-0.9431	-2.513	0.4902	0.1279	-0.7265	1.39	2.822		-2.436		-1.975			-1.239	-0.711	0.3991	-0.8091			-0.849	-0.2131	-1.954		-1.765	-0.6664				-0.5857		-1.348
hSQ041622	SGTB	0.1415	3.407			0.8558		1.181	0.07326	1.162	2.793	2.411	1.461			0.1709		-0.5436	-1.133	0.0996	0.3174		1.619			-3.096			-0.156	-1.472	-0.5793	-0.8116	-0.3614	-0.3997	0.5071	-0.1724	-0.9695			-1.52		-0.497	0.02215	-2.692	-1.045		-1.454	0.5918
hSQ012632	GPR176	1.501	-1.674	0.5499	1.817	1.07	-0.9142	0.7105	1.803	2.316	4.863	1.846	2.24	0.0311	1.635	-0.09964	-2.946	-1.854	0.2613	-0.431	-0.1982	-0.1726	2.869	2.056	-1.533	-0.7517	-2.159	0.1989	0.8084		-1.295	0.2629	0.508	0.8548	1.167	-0.433	-0.8101	0.1858	-1.95	-0.661	-0.9562	-1.878	-2.168	-2.147	0.1997	0.6782	0.005814	-0.7888	-1.649
hSQ004732	FBXO17	2.08	0.8253	0.3591	2.056	-0.4206	0.665	1.605	1.107	3.841	2.392	0.8901	1.229	2.355	1.534	-2.44	-2.752	-2.005	1.085	2.953	0.846	1.582	2.468	2.205	-2.153	-2.183	-1.909	1.903	-3.302	-1.334	-2.466	0.647	0.6072	1.839	1.051	1.576	-1.576	-1.31	-4.191	-0.5218	-2.602	-1.378	-1.139	-2.128	0.1988	0.8573	-1.005	-1.635
hSQ029982	PXK	-0.4477	0.7826	0.6614	-0.1264	0.01171	-0.4877	1.907	0.06414	0.0778	1.874	0.8574	2.562	0.8876	-0.8584	0.6168	-0.4998	-0.5678	-1.532	0.3255	-0.3517	-0.6412	1.04	2.172	-1.591	0.1748	-0.1871	-0.1496	-2.775	-1.186	-0.8935	-1.906	-0.2755	2.601	0.703	0.03346	0.6713	0.05722	-1.454	-1.51	0.2702	-0.4061	0.818	-0.6607	0.9511	0.1196	0.05727	-0.6923	0.1076
hSQ034380	TM2D2	1.104	0.7297	-1.132	-0.5943	0.3088	-0.8556	0.219	-0.1338	1.235	1.141	1.944	1.369	-0.1303	0.2937	-0.1311	0.3623	-2.596	-1.15	0.8076	-0.3496	0.5609	-1.338	0.5494	-0.1389	-0.05313	-1.015	-0.5475	-0.6031	-0.8594	0.1286	-0.4936	0.8266	0.07833	2.555	2.381	-0.02155	0.1693	0.08319	0.5176	0.5623	0.101	0.6401	-0.8986	-2.012	0.3367	-1.066	-0.2902	-1.915
hSQ038411	ADAM9	-0.1174	1.348	0.00167	-0.5511	-0.603	-1.322	1.612	-0.2156	0.3131	2.615	2.293	1.682	0.9079	1.992	1.452	-1.03	-1.612	-0.5519	1.151	0.9886	1.554	0.1604	0.8526	-1.211	-0.004933	0.04822	-2.004	0.1551	-0.9712	0.04184	-1.78	-0.5202	0.5615	1.968	1.849	2.072	0.6975	-1.334	-0.1392	-1.294	-1.106	-0.5667	-0.6804	-2.134	-0.7051	-0.1824	-0.287	-3.937
hSQ034302	EST_AA721025	1.816	0.1516		-0.3874			0.856	1.988		1.488	0.9264	0.1056	2.402	0.07567	-0.7941	-1.616	0.3013	-0.6382	-0.1155	-0.2477	0.02787	1.454	2.576	-1.867	-0.9012		-0.7606	-0.6311	0.3726	0.6056	-0.6366	2.114	-1.435	1.872	0.6125	1.325	0.6913	-0.6499	-1.795	0.8793	-2.782	-1.153	0.4533	0.7402	-1.241		1.177	-5.183
hSQ042590	CNN3	2.382	-1.783	-1.189	-1.472	3.606	1.447	3.281	0.4436	1.012	2.444	1.562	1.051	1.647	1.081	1.381	0.9197	2.107	0.7173	1.51	0.4078	0.5333	0.5196	1.472	1.038	-0.7457	0.04742	0.7049	-4.586	1.628	-1.269	-9.241	-0.671	0.8607	1.608	1.018	-0.4892	-0.6433	-1.564	0.59	0.5747	-0.3766	0.6825	-1.321	-0.09439	-2.396	0.006773	0.5122	-11.38
hSQ041717	PGAP1	2.214	0.8088	0.002598	-0.4602	-0.04873	-0.4115	-0.8002	0.2854	0.604	0.9356	1.19	0.8428	3.099	0.2028	-0.6903	0.5581	0.8785	0.349	0.4784	-0.5372	0.9017	2.711	0.5836	-0.9465	0.2127	1.419	-0.6567	-2.024		-2.041	-0.8745	1.467	-0.1875	2.249	0.5564	-0.1624	0.3185	-1.823	-1.393	-1.877	0.6851	-5.231	-0.5028	0.02734	-0.5641	-0.5982	0.5739	-2.296
hSQ011385	LRRC49	0.9397	1.345	0.3238	0.7527	0.3741	1.27	0.6526	0.6082	0.8552	1.455	1.286	2.379	1.685	-0.9976	0.1492	-1.097	-0.3954	-0.9548	0.6146	-1.354	0.2046	0.9225	1.066	-2.384	-0.2645	0.1753	-0.3822	-1.288	1.511	-1.281	-0.78	-0.8465	1.474	2.2	1.233	-1.161	-0.922	-0.01651	-1.855	-2.322	-0.2354	-2.12	-1.087	1.814	0.007043	-0.7453	-1.127	-2.45
hSQ031370	RAB8B	0.7946	1.5	-0.5563	-1.894	1.644	1.08	0.8942	0.5964	0.9701	1.767	0.5397	1.834	2.205	1.474	0.5691	-0.7375	0.3045	0.06505	-0.3622	0.2106	0.1061	0.8174	-0.08037	-1.069	-1.423	-1.905	-1.502	0.6771	0.1758	-0.01616	-0.04339	0.2668	-0.4265	-0.5397	-0.8842	-0.3264	-0.1355	-1.112	-0.5272	0.4075	1.051	-1.97	-0.6334	0.7284	-0.6131	-0.3054	-1.425	-2.29
hSQ020443	MGC21644	0.07628	0.4749	0.1853	0.3392	1.061	2.096	1.156	1.111	0.9934	2.438	2.44	-0.6411	1.705	-0.9678	-0.1576	-1.516	-0.4222	1.528	0.5644	1.206	-0.4689	-0.00601	0.3263	-0.2371	-2.571	-1.793	-0.4674	-1.275	1.647	-1.498	1.163	0.2801	1.068	0.2086	0.5174	-1.555	0.4878	-0.29	-3.631	0.1358	-0.1088	-1.32	1.183	-1.05	-0.4064	-0.2638	-1.043	-3.359
hSQ019860	RRAS	0.8362	1.381	0.4753	-0.5175	-0.8594	0.001184	2.026	0.198	-0.3233	2.248	1.296	0.2055	1.281	-0.4545	0.5457	-1.106	1.191	0.1017	-1.526	-0.6878	-0.1623	0.914	1.026	-1.847	0.6387	0.1218	2.229	-0.2713	1.462	-0.6646	-1.077	-0.3266	0.5051	-0.3981	-0.6976	0.7052	0.04112	-1.98	0.4144	-1.571	0.1478	-0.7431	0.5532	-1.44	-0.9215	0.7812	-0.6634	-1.564
hSQ011866	PYGL	1.218	1.263	1.617	2.204	-1.007	2.833	2.198	0.98	0.7186	2.02	0.9282	-0.8426	2.773	-1.693	3.008	-3.574	-0.2769	-1.576	-1.144	2.394	2.92	2.766	2.158	-4.175	-1.319	1.164	2.841	2.891	0.05433	-1.093	-0.2349	2.535	0.1471	-1.396	-2.046	0.5572	0.873	-4.368		-5.309	-4.2	-2.471	-0.4949	0.02194	1.69	-2.247	-3.861	-4.842
hSQ008539	BAG3	-1.324	0.5211	0.4349	-0.7979	0.3602	0.9008	1.345	1.638	-1.354	0.2578	1.056	0.5851	0.05106	-2.395	0.8353	-0.8363	0.1807	-0.2687	-1.346	0.07177	0.1373	0.2236	0.4958	-1.818	-0.6217	0.2314	0.8589	0.6683	0.302	0.505	0.7628	2.423	-0.3553	0.06152	0.622	0.8248	-0.2393	-1.68	0.544	-1.111	-0.1926	-2.143	0.2728	-0.5304	-0.05186	1.041	-0.8738	-0.09395
hSQ024040	HSPA4L	1.357	1.852	1.746	1.413	-2.499	-0.4482	0.8664	-0.1014	-0.4627	0.04883	0.6169	1.896	1.972	-1.614	0.2263	-3.475	-0.9483	0.6123	0.825	0.9228	0.06832	2.195	-0.3332	0.8335	-2.161	1.582	-0.3601	1.459	-0.887	-0.504	0.06381	1.224	1.146	2.133	1.353	0.05585	0.1617	-2.559	-1.425	-0.5803	0.3684	-0.3625	1.094	-4.609	-0.1209	-1.148	0.1172	-2.943
hSQ015434	GMPR	1.05	0.6752		0.9962	-0.1807		2.979	-0.9733	0.9804	0.06191	0.3099	2.514	0.5351	-2.811	-1.111	-2.327	1.49	-1.775	0.1981	-1.669	-1.039	1.483	0.7699	-1.688	-2.348	1.67	1.488	-0.7976	0.6511	0.9541	0.4769	0.547	0.1838	1.376	0.256	-0.8211	-1.62	-0.3163	-0.507	-1.932	-0.6985	1.861	2.297	-1.721	-0.1428	0.2848	1.98	-3.545
hSQ006570	C1orf201	-0.186	1.499	-0.06693	0.05029	-0.6316	-0.881	1.734	0.3458	-0.3955	0.966	-1.846	1.733	1.449	-1.767	-0.1665	1.592	1.269	-0.4405	-0.07781	0.88	-0.8945	0.08176	0.344	-0.9993	0.08647	-1.14	0.8971	0.4165	0.8502	-0.05676	-1.589	0.7612	0.7029	0.6397	0.5502	0.163	-0.4811	-1.492	-0.9578	0.3669	-0.2044	0.9547	-2.179	-0.4822	-0.4537	-0.681	-0.07561	-0.7257
hSQ010515	ARL4D	0.3588	2.404	1.288	-1.075		1.954	1.238	0.03061	-0.2407	1.561	-0.6112	0.6981	4.484	-1.892	0.3183	2.467	-0.3663	0.1942	-1.443	-1.835	-0.4397	0.3665	-0.4612	-1.935	-0.2088	-3.456	-0.9582	1.071	-0.385	1.578	-2.974	2.376	2.618	0.4745	0.1449	-1.762	-3.376	-0.7774	0.1269	-0.05831	0.9404	-0.3105	-0.6943	-2.827	0.03111		1.599	-1.441
hSQ021225	C14orf49	-2.065	1.521		0.8215			1.235	-0.4729	1.006	1.357	1.115	3.325	0.9505		0.1347	1.333	-1.09	-1.019	0.8334	-2.429	0.4167	2.583		-2.208	-0.2323	-2.089	-2.502	0.3578		-0.3055	-1.808	1.462	0.1141	2.101	0.5614	0.8943		-1.541	-1.877	0.5181	-1.133	-1.904	-0.9078	0.06903	-0.2124	-0.09981	-0.9344
hSQ025922	C14orf139	-1.145	1.18	-0.3761	0.1712			2.334	0.2167	1.525	1.027	0.8249	3.114	1.7	-1.536	0.5644	2.413	-2.42	-0.7297	-2.157	-2.549	0.7164		-3.695	-4.668	0.6073	-3.54	1.558	0.9974		0.4041	-1.958	1.802	1.114	1.571	0.711	1.984		-0.8114	0.183	-0.06222	-1.074	-1.744	-1.468	-1.451	-1.313	1.22
hSQ031462	RUNX1	-0.3929	0.7474	-0.2488	-0.05161	-0.3735	0.7321	0.6017	0.7339	-0.7574	0.02913	0.8372	1.401	-2.063	1.056	1.482	0.12	0.01204	0.3526	1.135	-1.807	-0.9414	-1.88	-0.5679	-4.916	-0.3204	-1.807	0.5302	-0.3004	-0.6817	-1.649	0.6591	-0.8357	1.136	1.163	1.043	1.596	-0.09298	-0.1891	-0.1647	0.415	0.6137	-0.6272	0.3391	0.9759	-0.07056	0.6121	0.2475	0.3824
hSQ001548	MJ-1000-73_804	-3.358	1.078	0.1214	0.05857	1.837	3.057	0.3319	0.8241	-0.06722	1.144	0.2624	-0.5684	-0.2725	-0.0784	3.432	-0.8199	0.8272	0.2877	0.4105	-1.582	0.5038	-3.11	-1.828	-2.131		-0.6721	0.4153	-0.6952		-0.5185	0.2793	-0.3705	1.401	0.428	-0.7816	-0.8187	-0.8128	-0.1239	-0.4296		1.044	-0.407	0.2592				0.5427
hSQ033336	C17orf60	-1.35	2.466	0.5395	-1.408	0.3848	0.8904	2.31	-0.8628	-0.6091	0.7824	0.6805	0.9497	-1.594	0.9197	0.7549	-2.987	-1.405	0.8409	0.9786	0.2664	-0.8481	-1.792	-2.115	-2.138	-1.397	-0.324	0.6235	-1.337	0.03661	0.3196	1.637	0.8976	0.6693	1.926	0.1366	1.239	-1.52	-1.076	-1.176	-1.512	1.032	2.081	0.4974	1.154	1.163	0.4654	-1.034	-0.7493
hSQ037713	SPI1	-0.2373	-1.032	1.052	0.129	1.077	0.6577	1.732	0.9945	2.963	2.255	2.163	-0.048	-0.172	0.282	-0.5578	-3.019	-1.302	0.8882	0.7309	-1.551	-0.03578	-1.67	-0.5473	-2.101		0.3083	0.9558	-0.4848	-2.851	-0.2481	1.34	-0.1701	-0.1084	0.5884	-1.601	0.07175	-0.5324	-0.1335	-1.179	-1.894	0.2743	-0.09657	-0.7403	0.6665	1.985	1.808	0.5931	-1.867
hSQ007935	LOC151261	-0.4254	-0.8901		0.6909	2.029	0.5196	4.684	0.6364	3.575	1.377	0.7246	-0.1061	-1.39	0.09389	-0.1059		-2.52	-0.65	-0.4472	0.2105	-0.4439	-2.168	0.1046	-1.989		0.2202	0.5176	0.4171		-1.706	0.8816	-1.388	1.333	-0.4697	-1.509	-1.676	-0.5005	0.4084	-1.157		0.4362		-0.2085	0.9484	2.567		-0.595
hSQ007616	IGLV@	0.1104	-0.9943	0.5595	1.427	1.625	-0.5246	0.66	-0.1978	-0.1291	0.5924	0.6505	0.1897	-1.914	1.62	1.52	-2.162	-1.825	0.04585	0.01859	-0.7636	2.072	-1.142	0.6804	0.5171	-1.117	0.276	-1.267	0.3729	-1.023	-1.33	-0.1526	-0.6224	1.139	0.3761	-0.6334	-0.08055	0.005323	1.424	-0.5714	-1.087	0.302	-1.329	0.4474	1.004	1.293	1.735	0.4708	-2.699
hSQ028751	Tg_GFP		0.5025		0.3235	2.562		-0.6632	0.1191	0.2577	0.1092	0.1673	-0.1235		-0.04346	2.997		-0.3478	0.6327	0.8654	0.5232	1.089	0.555	-0.9128	-1.706	-3.67	1.693	-2.3	-1		-1.074	0.5142	-0.09562	0.7161	-1.427	-1.997	-0.8337	0.2921	0.051		1.65	0.8188		-0.2358		0.6496		-1.592
hSQ020798	CCDC70			-2.872	-0.3652	1.373		-0.1319	0.3404	0.619	0.6306	0.6586	-0.5822		-0.7722	3.758		0.5435	0.01398	1.227	-0.5955	1.42		-1.131		-4.859		-1.918			-0.8022	1.046	-0.0843	0.5775	-1.206		-1.192		0.8723	-2.703	2.171	0.4101				2.041		0.1889
hSQ029849	Virus_parainfluenza 3		0.4329		-0.581	0.2921		-0.08773	0.2045	1.218	0.4847	0.7377	0.05196	0.2129	0.607	2.782	0.7355	0.2626	0.3081	0.9408	-1.946	0.4492	0.4454	-0.2873	-1.646	-2.99		-1.029	-1.07	-4.146	-0.3081	0.4747	0.1398	0.9766	-0.04662		-0.9683	0.2026	0.5714		1.421	-0.06072		0.4246		1.585		-0.9869	-0.8021
hSQ005094	RXRG	1.768	-0.6767		-1.306	2.762		-0.3924	3.29	-0.5015	-0.24	0.6381	0.01728	-2.397		3.537	-1.714	0.5329	0.2534	0.5662	0.304	-1.971	-0.2643	-2.172	-1.175	-3.42	-0.0464	-1.589	1.921		0.4572	0.685	0.1751	1.227		0.03414	0.417	-0.4071	0.7318	-0.01386	0.5009	1.22	-0.6713	-0.1951	0.2918	1.14		-0.8616	-2.672
hSQ018825	MJ-1000-73_804_a_7_0	-0.6733	0.552			1.931		1.346	-0.1215	-1.023	0.5187	1.467	1.446	-0.368	-1.804	5.016	-0.5454		0.07215	1.045		1.208		0.6267			-0.6377				0.4159	-0.3763	0.5239		-2.438	-1.757	-1.164	-3.538	-1.21	-1.085			-0.4926	0.003662				-0.5429
hSQ008843	miRNA_miR-337			-1.813	0.4845			1.058	0.3601		-0.1297	0.8983	0.8476		-0.4524	4.758		2.073	0.09371	1.206	-2.256	1.18	-2.984	0.3983		-3.649	1.684	-0.2987			0.6275		0.08543		-1.036	-1.176	-1.673		-0.928		1.861	0.1199		-1.825				-1.101
hSQ042340	HPD	-0.7837	-0.8784	-0.6546	-0.7774	0.9007	0.5713	0.7059	1.068	-0.2532	-0.3917	0.4464	0.3456	2.282	0.8856	4.136	-1.456	1.201	-0.2582	0.8645	-1.978	0.6478	-1.326	-0.5037	-1.317		-0.4781	0.1794	-1.151	-2.317	0.5955	0.3633	0.4835	0.5752	-2.338	-3.368	-0.5746	-0.9388	0.1501	0.8745	-0.6108	-0.1421	-0.393	-0.03673	0.1801	0.7386	1.511	-0.4433
hSQ042513	ARHGAP9		-2.071		-0.9097	3.558	1.039	0.8836	-0.6641	-1.845	-1.544	0.1541	1.543	0.4893	0.3433	5.944	-1.378	0.709	0.5395	4.382	-3.17	-0.5345	-2.298	1.214	-1.959		0.08964	1.547	0.1566		0.1833	-0.09897	-0.7388	0.213	-1.93	-1.79		-1.031	-0.7522	0.8722	-0.3831	-1.784	0.1448	-1.569	-0.2022	1.366	0.699	-1.986
hSQ004309	CIDEA	-0.5136		-2.125		0.8108				0.8669			0.1957	-1.358	-0.1943	3.846	-0.1257	1.271		2.225	0.4424	0.4679	-1.216	0.4664	0.1631	-1.141	0.05201		-1.421	-3.197	0.005638	1.383	2.194			-3.537	-0.8646	0.4213		-1.575		0.848						-0.6332
hSQ004287	CCL24	-0.6626	0.07261		-0.04638	0.3517		-0.1431	0.4592	-0.7722	0.3294	1.107	1.127	-1.977	0.8166	3.207	-2.715	1.272	0.2828	1.166	0.0133	-0.02116	-1.375	0.2174	-1.836	-0.7902	-0.2071	-0.7596	0.4499	-4.426	-0.1534	1.314	0.4345	0.5963	-0.387	-1.587	-0.3336	0.4722	1.061	-0.2045	0.7002	-0.2911	-0.1719	-0.7957	0.4511	1.71	0.9323	-0.3523
hSQ005001	MMP19	-0.2778	2.727	-3.359	0.4785	2.797	2.697	1.912	3.014	0.4727	2.149	0.4522	0.2815	-0.5426	-1.139	1.682	-2.21	0.1071	-0.9874	1.12	-0.2319	0.4787	-0.6151	-0.9278		-2.07	0.3978	-0.6848	-0.5253	-3.232	0.4114	1.964	-0.1007	-0.3389	-0.4321	-1.922	-0.7588	0.0071	0.09596	0.02034	0.7151	-1.656	0.9529	-2.981	-0.264	1.105	1.137	-0.1924	-2.028
hSQ027614	FAM70B	-0.3902	2.565	-0.2311	2.766		2.375	1.919	1.232	1.51	1.982	0.7899		-2.535	-1.161	3.489	-2.042	-0.6953	-0.9848	1.018	-0.3742	0.6913	0.1475	1.09		-1.338	-0.3346	-0.6272	-1.048	-4.304		0.4368	-0.953	0.008706	-1.084	-1.924		0.7247	0.1336	0.4679	-0.5573	-1.129		-2.063		0.3521		0.6002	-0.68
hSQ040930	CATSPER1	-1.458	-0.05239		0.9486	2.137	3.217	3.162	1.244	1.053	0.1444	0.2424	0.4316	-2.422	-2.038	2.082	-3	0.4873	0.2678	1.461	-0.2217	0.4138	-1.25	0.3224	-1.581		-1.182	-1.045		-5.991	-0.2284	1.609	1.499	0.5113	-0.772	-2.712		-0.2928	-0.4139	0.2605	0.3352	-0.3561	2.383	-0.6207		1.395	-0.6427	0.6027
hSQ038047	LOC388351				0.399			0.01229	0.7145	1.383	0.03471	0.5127	0.292		-2.678	2.972		0.5976	0.3081	1.091	-1.711	1.894	-0.9996	1.263		-4.415		-1.934	-2.355		-0.2881	1.29	-0.1102		0.3584		-2.388	0.5576	0.1865	-0.5992		0.1643				1.995		0.4031
hSQ012070	ITGAX	-1.84	-0.4445	1.609	0.6065	0.5446	1.565	0.5298		2.331	-0.2478	0.9502	-0.2205	-1.395		1.92	-1.722	0.0851	0.7156	1.308	-0.9539	0.8517		-0.5298	-1.633	-3.997	-0.7242	-0.6768			-0.7806	1.567	-0.1027	0.2491	-0.3241	-3.754		-0.2849	-0.306	1.828	-2.307	0.5018	0.3409		0.594	2.473	1.285	0.2306
hSQ000513	MYBPH	-1.228	-0.5726	-0.8289	1.828			-0.05832	0.0739	2.503	0.2941	0.2821	-0.5986	-0.4127	-0.2786	0.6116	-0.6601	-0.463	-0.7625	2.56	-0.982	2.734	-0.5702	-0.6179		-2.635	0.3077	-0.9349	-0.7054		-0.4887	1.429	0.05923		-0.2822	-3.432		0.847	1.876	-0.08978	0.855	0.07368		-1.781		0.8044		0.3925	-0.1877
hSQ041635	SORCS1		-0.0778		1.003			-1.053	-0.2412	0.1274	-0.7011	-0.653	0.2162		0.1162	0.5664	-2.855	0.1919	-2.278	2.055	-1.127	-0.06157	-0.7953	0.5869	-0.2264	-2.861	1.293	0.93	-0.0005458		0.9262	2.564	0.3541	-0.9242	0.1926	-0.8969	-0.604	1.122	-0.9893	0.5651	0.7098	0.07853	0.2176	-1.306	-0.2793	1.869	1.822
hSQ041945	HRH2	-1.721	-0.7054	0.5884	1.246	0.6338		-0.601	0.7112	-0.2002	-1.389	0.5694	2.819	-2.555	0.4987	0.6789	-1.503	0.2843	-1.515	1.788	-0.8347	1.251	-0.2729	-0.5306	-0.344	-2.258	1.185	0.4424	-0.1981		0.2186	1.156	0.5065	-0.3017	1.565	-0.7745	-1.052	0.3443	-0.1969		0.5123	-0.579	0.8701	-1.464	0.6232	1.522	0.6243	1.45	-3.88
hSQ028353	F11	-2.535	-1.64		1.241		1.259	0.3241	1.616	-0.565	-0.3235	1.025	0.1238	1.03	-0.5262	0.804	-2.918	-0.02059	-2.04	2.103	-0.9996	0.846	-0.5178	-0.0355	0.08113	-1.633	0.2601	2.348	-1.163		-0.1963	0.1315	-0.4484	-0.0966	1.46	-0.1994		-0.5306	-0.3817	-0.1774	0.5874	-0.5039	1.715	-1.459	-0.4317	1.707	0.8994
hSQ037037	KCNAB2	-0.5054	-2.09		1.351	-0.621	0.6295	0.1842	2.936	-0.05496	-0.7234	-0.1354	0.8438	-1.55	0.4739	-0.04594	-2.008	0.9095	-0.26	-0.3473	0.8505	-0.02394	0.3423	-0.6854	-1.109	-2.713	0.5602	-0.2824	-0.1129	-1.209	0.9738	0.5216	0.6917		0.7303	-1.299	0.4936	0.3495	-0.1817	0.8327	1.597	0.4562	0.4753	-2.978	0.1484	1.697	0.9195	0.2749	-0.8352
hSQ003614	GSG1	-3.68	-1.085		0.806			-0.7907	2.272	1.65	-0.9283	1.01	1.749	1.155	0.719			0.2847	2.505	-0.7321	3.076	-0.4288	-2.683	0.2197	0.2364	-1.478	0.3053	1.453	0.7723	-5.214	0.639	-0.2933	0.01688	1.649	-0.2446	-0.1241	-2.101	-0.6054	-0.8165	-0.01213	1.123	1.601	-1.15		0.7035	0.5621		0.3801
hSQ000279	FAM87A	-1.925	-0.4994	-0.4357	0.3316	-0.8303		-0.09511	1.277	0.9158	-0.2127	-0.07465	1.775	0.06054	-1.195	1.165		0.4602	1.491	0.2035	2.111	-0.0832	-0.957	0.1253	0.7419	-0.7523	0.1309	0.3683	-0.2122		0.4545	0.002289	0.1124	1.084	0.281	-0.5786	-2.146	-0.6698	-0.1109	-0.03656	0.5282	0.7369	-0.304	-1.388		0.3076	0.3003	0.5557	-2.844
hSQ011162	XG	-1.263	0.5526		-0.9363			-0.113	0.0592	1.548	-0.06061	-0.5726	0.1567	1.613		-0.3431	0.9652	0.0723	1.723	-0.3845	0.3833	-2.141	-1.235	0.8474	1.014	-1.12	0.163		-1.04	-2.136	-0.4834	-0.6956	2.385	3.476	-1.727	0.1435	-1.204	0.8823	-1.109	-2.764	1.18	4.069		-0.3857	0.7312			-0.002248	-2.852
hSQ042143	APOE	0.79	-0.7747	0.5291	-0.9037	-0.5156	-1.185	0.7596	-0.3582	0.5305	-0.308	0.2101	0.1993	2.925	0.2993	-0.6205	-2.702	-0.6051	3.675	1.728	1.116	0.1315	-1.662	1.34	0.7367	-1.008	-0.7944	-0.5369	0.4825	-2.134	-1.271	1.337	-0.3528	2.139	-0.7243	-2.874	1.729	1.895	-0.1362	1.028	-0.8871	-0.4484	-0.8193	-1.293	-0.7662	0.7623	0.275	0.8104	-1.88
hSQ015196	TRIM17	1.996	-1.489		1.822	0.1801		-1.335	-1.202	-0.6238	-1.442	-1.294	0.285	0.3609	3.085	-1.475		3.121	4.851	0.07388	1.132		-2.317	-0.3943	-0.03765	-1.732		-1.361	-0.9818		-1.735	0.5927	0.04286	2.995	-0.1586	-1.228	1.065	0.8806	-0.5005	-0.8462	-0.2614	0.1973		-0.6473		1.488		0.8061	-4.094
hSQ036967	FES	-0.6524	-1.232	0.2967	0.5839	-1.963	0.6576	-0.6678	-0.06556	0.0031	-0.9204	-0.4373	0.5769	1.443	0.6319	-0.5929	-1.695	1.053	1.808	1.511	1.729	1.124	-0.7746	0.8176	-0.4557	-0.3999	0.2432	0.2107	0.5501	-1.341	0.5018	0.5046	0.08977	0.9965	-0.2867	-1.371	-0.2884	-0.5325	0.2414	0.5208	-0.6795	0.6592	-0.4017	-0.5754	-0.1236	0.5799	0.4176	0.793	-3.952
hSQ038638	VTN	-2.221	-0.886	0.8078	0.155	0.1231	-0.3163	0.5883	-1.169	0.7892	-0.03926	-0.1212	1.218	2.864	0.688	-0.6218	-2.163	-0.02635	-0.1558	0.1569	-0.2753	-0.2398	0.1365	-0.6213		-0.4688	0.8243	-0.5882	0.6712	-2.185	-0.2621	1.586	0.1759	-0.3524	1.454	-1.695	0.4878	-0.5464	0.7125	0.8369	-0.6084	0.1803	-0.6806	-0.09433	0.4425	1.551	1.224	0.4891	-3.261
hSQ036284	ARSE	-0.7257	-0.9205		-0.8295	0.9287		1.454	-0.7839	2.155	1.356	-1.316	0.6335	6.049	0.5036	1.314	-2.158	0.2992	-0.4803	-0.1276	-1.27	-0.2742	-0.528	-1.046	1.181	-1.803	0.1799	-0.1127	0.03678	-5.36	1.213	1.561	0.6714	0.7632	-1.05		-0.9667	1.409	1.088	-0.3276	-0.8628	0.1059	0.335	-1.109	-0.04194	2.137		-0.1454	-4.946
hSQ006208	PRAP1	-3.477	-1.317	0.3322	0.3294	0.3475	0.8331	-0.8673	0.5449	0.7436	-0.9349	0.3332	0.2074	6.063	2.087	0.1226	-1.749	-0.922	0.6036	1.921	-1.301	0.3346	-0.3591	-1.262	-1.175	-2.174	0.07872	0.9212	1.116	-4.246	-0.3027	0.9351	1.055	0.697	-0.5862	-2.286	0.9321	0.508	0.4369	0.8263	-0.239	1.23	-0.9712	-2.235	0.5219	1.755	0.7531	0.2635	-1.052
hSQ000534	CD7	-2.291	-0.4853	-0.06153	-0.1743	-1.196	0.2944	-0.781	-1.049	-0.1801	-1.579	0.2995	-0.4713	4.575	-0.05128	1.059	-0.7627	0.4243	-0.9451	0.8376	1.225	1.821	-1.533	1.399	-0.6539	-2.938	1.495	0.2825	0.05194	-2.884	-0.1314	0.8964	0.6066	-0.8517	0.2951	-0.2344	0.5484	-1.096	0.03319	0.4276	0.9123	0.721	-0.5699	-2.034	-0.2168	2.272	2.074	0.7198	-0.7903
hSQ042147	OSCAR	-1.744	0.4113	-0.2949	2.222			-0.05436	-0.1021	0.7165	-0.8619	1.226	0.1953	3.761	1.365	-0.2645	-0.3361	0.471	-0.6685	0.6042	0.162	0.7475	-1.476	-2.864	-0.2873	-1.262	1.082	0.05908		-1.208	0.3353	0.623	-0.2168	0.885	-2.728	-1.308		-1.749	-0.2402	1.274		0.6076	0.6768	-1.087	-0.6902	0.7084		-0.3836
hSQ014895	ZNF206	-2.713	0.4723		0.4933	0.0314	-1.058	-0.2834	-0.4112	-0.5125	-0.481	-0.2229	-1.104	1.082	1.086	-0.2435	-1.445	1.582	0.3824	1.515	-1.627	1.149	-1.415	-1.653	0.1737	-1.821	0.3026	-0.93		0.2632	-0.5038	1.404	1.234	0.2859	-0.8073		-0.124	-0.4381	-0.6392	0.4952	0.7699	0.05861	0.6877		0.0008076	2.229	0.892	1.397
hSQ015251	LOC441106	-3.192	0.8936			1.593		-1.202	-1.38		-0.4497	-1.302	-1.212		-0.03242	0.1778		0.3032	1.424	1.686	-1.316	1.26	-0.514	-3.352	-0.1251	-3.679	2.884	1.181	-1.139		-0.1025	2.535	1.335	1.237	0.02398	1.214	-0.3227				1.041	-0.6201		-1.885				0.3487
hSQ025741	FZD5	-4.703	0.8827		2.524	2.022		-0.183	-1.061	-0.1621	-2.831	-1.093	-0.8733	6.003	-0.0433	1.267	0.03523	0.4323	0.2928	4.646	-0.6067	4.669	-0.8949	-1.383	-1.196		1.483	-1.62	0.1599	0.01358	0.1666	0.6844	2.235	-1.644	0.8431	-1.336	-2.004	-1.228	-0.06884	-1.124	0.3303	-1.391	-1.762	-3.336	-2.939	1.65	-0.1277	2.318	-1.822
hSQ043544	TBC1D10C		-0.1566		0.8044			-0.4523	-0.88	-0.1314	-0.5299	-0.7118	0.9074	2.253	0.4974	-0.5024	-0.244	0.1131	-0.8364	2.006	-2.466		-2.784	-0.4319	0.7048	-4.269	0.5037	-1.269	0.3407		-0.1226	1.995	1.365	0.187	1.384	-1.106	1.487	-0.627	-2.518		-0.749	-0.3903	1.199		-0.4581	1.12	2.193	2.159
hSQ025293	DHRS7C	-3.084	1.041		1.312			-0.6745	-1.232	0.7364	-0.7521	0.08594	0.5952	2.591	-1.645	1.625		-0.05919	-1.039	0.6041		1.667		0.01589		-2.332		-1.201			-2.035	0.8729	0.673	1.895	1.032	-0.908	0.4949	0.2708	-1.12	-1.226		-0.2625				0.1382		1.666
hSQ005114	OSR1	-1.289	-0.1436	-0.4798	1.617			2.331	0.303	0.2916	2.563	0.2612	3.46	-1.464	-1.17	-0.4793			-0.7434	0.5293	2.447	1.363	1.859	1.601	-1.862	-1.656	-0.1332	0.1942	0.6137	-2.723	-0.2496	0.8181	-1.062	-0.1199	-0.1531	-2.253	0.9702	2.166	-0.2051	-0.9907	-0.1659	0.01275	0.1819	-0.9919	1.995	0.3535	0.4761	-0.2685	-6.519
hSQ038494	LOC440043	-0.2618	0.3335	0.5172	1.074	-0.5374		0.5578	-0.17	0.6487	0.6802		0.5975	0.1634	-0.2625	0.6377	-0.304	0.4631	2.394	0.4164	1.154	0.3397	2.546	0.6082	-0.6352	-0.3994	0.4438	-1.149	1.291	-0.6456	0.3074	0.5052	1.025	-0.1029	-1.766	-2.106		-0.0169	0.572	-0.1237	-0.5189	-0.6302	-0.5111	-0.8749	-0.418	-0.1395	0.1331	-0.5914	-5.262
hSQ045181	SLC43A3	2.163	-4.522	2.192	6.119	2.258	4.008	5.313	-3.305	1.114	-1.045	3.513	4.312	-4.052	-1.107	1.573	3.101	2.448	2.589	2.651	5.029	2.145	2.771	2.793	2.81	-6.514	-3.021	1.686	1.676	-4.451	-3.778	-4.76	-0.05963	1.512	-2.941	-4.301	-0.7178	-3.552	-1.383	-2.899	2.886	-1.605	-4.036	-5.78	0.247	-0.9545	-0.4818	1.884	-8.287
hSQ025778	PRKCDBP	-0.7474	2.908	1.862	2.139	-0.493	1.158	3.312	0.8144	1.043	3.255	1.653	2.072	-4.922	-1.018	-0.8279	-3.25	0.1375	-0.392	0.5308	0.4185	0.1041	0.3503	4.053	0.4392	-4.105	-0.4418	-0.7744	-0.9349		0.3418	0.4996	-0.2503	-0.6585	-0.6317	-3.481	-1.238	-0.1325	-1.364	0.6507	-1.535	-0.1958	2.193	-1.44	-0.8236	0.7849	1.018	0.393	-3.367
hSQ031564	LOC441490	0.1653	1.591	1.314	0.8115	-0.7303	0.2702	0.6749	1.137	0.5158	0.4473	0.6653	1.605	-0.9795	-0.05543	0.3348	-0.1469	0.04019		0.2134	0.1812	0.1768	-0.02699	1.935		-0.6323	-1.269	0.8683	-1.582	-1.489	0.7445	-1.068	0.1824	-1.906	-0.169	-0.7686	0.7443	-0.5998	-0.381	-0.5766	-0.2018	-2.203	0.526	-1.338	-0.7409	-0.4724	3.67	0.05565	-2.364
hSQ023303	Virus_Mouse CMV 1	0.01016	-1.135	1.144	1.381			-0.3403	0.522	0.5006	1.767	-0.03981	-0.02559	-0.9846	-0.4306	-0.04537	-0.767	0.1451	-0.8094	1.373	0.05609	0.6266	0.08787	-0.4549	1.472	-0.7224	1.481	-1.917	-0.4123	-2.809	0.7594	0.3371	1.027	-0.796	-0.7592	-0.5187	-0.6058	0.37	0.8639		-0.432	-1.468	0.03085	0.2221	0.8789	-0.4925	1.75	0.4405	-1.935
hSQ004675	KIF17	0.1871	-0.3426	0.8862	1.088	0.1315		1.017	0.6089	2.733	1.974	1.072	-0.1436	0.3923	0.3364	0.5566	-1.235	0.107	0.4425	1.295	-0.6319	1.239	0.4048	0.1071	-0.01125	-0.9254	0.02271	-0.8799	-0.5704	-4.607	-1.134	0.5641	0.3143	-0.624	-0.4722	-0.6617	-1.509	-0.503	1.781	-0.9848	-0.66	-1.186	-0.6422	-0.7559	-0.5141	0.4194	2.242	-0.6075
hSQ027493	Virus_HPV 89		0.09375	2.618	-1.45	0.2779		0.4381	0.8353	1.249	1.515	0.9785	1.068	-0.5713	-0.2072	-0.03203	1.296	0.5034	-0.3161	1.347	1.314	-0.105	1.236	0.5485	1.875	0.6759	0.4741	-1.758	-1.929	-3.395	-0.0773	-0.1895	-1.054	-1.363	-0.6058	-0.2354	-1.547	-0.4516	-0.8928	0.03662	0.5214	-2.095	-0.9108	-0.2896		-0.4842	1.163	0.08385
hSQ044184	Virus_HPV 83	-0.7248	0.5855	3.904	-1.174	-1.225		0.5348	0.837	1.016	1.662	1.175	0.6145	-0.7996	0.2245	-0.2053	0.893	0.005106	-0.5194	1.458	-0.2889	-0.2283	-0.4521	1.385	1.342	0.2976	0.5958	-1.932		-3.279	0.2594	-0.4578	-0.6127	-1.236	-0.8191	-0.8487	-1.161	-0.8949	0.969	1.063	0.8881	-1.403	-2.744	-1.488	1.229	-0.1575	1.12	0.04056
hSQ037971	EST_AA719358	-1.023	0.5824		-0.5466	0.3415		0.07674	0.409	-0.02238	0.1592	0.6172	-0.8436	-2.268	0.5164	-0.1534	-1.605	-1.298	-0.8674	1.935	-1.357	-1.171	2.775	0.1972	-1.186	1.05	0.9427	0.9202	-0.02034	-1.387	-0.9536	1.694	-0.4557	0.03605	-0.6272	-1.377	0.9962	0.502	1.291	1.585	-0.01996	1.329		-1.146	0.3209	0.6295	0.2921	0.2575	-1.543
hSQ005636	K6HF		-0.7262	0.6276	-1.225			1.098	0.4504	-0.1109	-0.2894	0.4086	0.9179		0.2679	-0.3319	0.06641	-0.2965	-0.526	3.027	0.2445	-1.34	3.876	0.6086	0.4752	0.101	0.2042	-0.9284	-0.9589		-1.592	0.3056	0.03573	0.5675	-2.586			0.2535	1.222		-0.05852	-0.6798		-1.004		0.1509		-0.761	-3.841
hSQ010347	HCLS1	-1.847	1.908		-0.5805	1.418	-1.722	1.033	-0.135	-0.5463	-0.6648	-0.1267	-0.7975	-0.3415	0.3625	-1.177	-0.4089	-0.6419	0.4287	0.4514	-0.2408	0.004721	4.611	0.9532	-1.15	0.1057	-0.9112		-0.05426		-0.1176	-0.01979	-0.7396	-0.3479	-4.791	-0.7406		-0.4519	2.837	0.09136	0.2061	0.8648	1.124	-2.4	0.747	1.516	1.738	-0.5364	-2.097
hSQ026583	PLA1A	-2.923			-0.02682	1.691		1.356	-0.5113	-0.2726	-1.981	0.137	0.5762	-0.8479	-1.544	0.5564			-0.4877	0.9951	0.1029	0.7884		1.367		0.9693	1.392	0.2799	0.2494	-3.417	-0.7639	1.334	0.4041	0.05581		-0.867	-1.244	-0.1182	1.951		0.6498	0.8085		-0.08615	-3.709	1.089	1.582
hSQ019428	DENND1C	-2.184	-0.5585	0.02527	0.07249	0.4306	-0.2788	-0.5542	-0.322	1.097	-2.402	-0.9637	2.115	-1.309	0.1255	-0.4943	-1.806	-0.4589	0.06165	0.9244	1.312	0.5177	2.674	-0.2938	-1.127	1.019	2.332	0.1593	-0.4113	-3.898	0.4154	0.6732	0.3234	0.5451	0.01192	0.1824	-0.6848	0.1611	-0.51	-0.1156	0.08912	0.09782	0.5469	0.1432	-0.71	0.5185	0.5912	1.567	-1.334
hSQ038632	OR4A4P		0.8802		0.6912			0.3645	-1.103	-0.2546		-0.105	-0.6358	1.86	-0.8257		0.03279	-0.1901	-1.68	0.5931	0.1209	-0.9136		-0.385			1.461			-2.259	1.794	1.482	0.1821	-0.3361	0.1207	-2.219	-0.256			-1.597	1.958	0.6565						-0.07467	0.6252
hSQ011687	AAA1	-0.6703	-0.505	-1.216	0.02598	2.394		-0.5307	-0.1435	-0.8198	-0.9933	-0.1002	-0.826	1.435	-0.986	-0.0408	-0.01246	0.7146	-2.235	1.708	-0.5743	0.001203	0.02744	-0.5453	-0.1937	-2.008	1.305	2.193	0.1822	-1.344	-0.1111	1.457	0.2019		-0.09459	-0.5592	-0.5963	-0.3254	1.358	0.1578	1.503	0.7313		-1.368		0.687		-0.1199
hSQ006026	LOC389992	1.11	-1.735		0.4162		2.225	1.12	0.0118		0.802	0.92	-0.09075		-1.421	0.5095		-0.5351	-2.005	1.388	-0.5841			0.08998	-2.003	-2.978	3.496	0.693	-2.518		1.009	-0.003036	0.7071	1.269	1.246	-0.2039	-0.051	-0.6951	0.01374		1.313	0.4216		-2.143		-0.2477	-0.8751	0.5903
hSQ014708	LTA	-3.455			1.632			0.3749	0.2872	0.7258	0.4474	0.2654	0.2346			-0.5552		0.8603	-0.5292	0.6735	-0.1287	-0.07316	-0.8869	0.1053	-1.768	-1.152	1.511	-1.172	-1.932		-1.065	1.292	-0.2175				-0.3256	-0.5098	1.549		1.728	0.5069	0.9061	-1.598				1.226
hSQ017787	LOC345645	-1.941	0.194	-0.8022	1.305	-0.1169		0.5083	0.1205		0.5107	0.6888	-0.252		-1.342	-0.1318		-0.3064	-0.7859	0.4969	-2.195	0.8602			-1.595	-2.979	1.364	-0.5083	-1.629		0.6479	0.7057	-0.1941	0.4476	0.9744	-0.8852	-1.052	0.1836	0.6225	0.09684	1.852	0.5703		-1.294		0.221	0.9337	0.8691
hSQ036285	LOC441886	-1.139	1.086	0.4901	2.017	-0.4645		-0.05933	-0.1371	-0.9684	-0.6869	0.6011	0.1903		-1.59	0.2306		0.806	-2.673	-0.2608	0.637	-0.7274		-0.3789	-1.042	-2.146	1.927	-0.4459	-0.3964		-0.8897	-0.1519	0.5382	0.01998	0.4168			0.286	0.9448	0.1892	0.874	0.7827		-2.002		0.04339	1.106	0.6314
hSQ015412	ULBP1	-0.4675	2.808	-0.2335	0.6087	-0.9432	-1.008	1.112	2.069	-0.6121	1.789	-0.7075	1.597	1.353	-0.4983	1.092	1.38	-0.4526	-0.2071	1.011	1.163	0.5939	0.2852	1.292	-1.636	-1.635	1.128	-0.3945	-1.005	-3.906	0.9317	0.07443	-0.2904	0.09635	-1.992	-1.346	1.781	0.4623		0.8556	1.91	-1.281	-1.687	-0.7806	-0.1038	-0.8952	-0.5776	-1.602	-1.697
hSQ044392	MSRA	1.25	2.845	1.309	1.586	0.5242	1.215	2.139	2.042	-0.8697	0.7318	1.91	-0.0409	1.495	0.8891	1.469	0.02766	-1.375	0.3253	0.05799	-0.1842	1.691	-1.122	-0.08017	0.09646	-3.018	-0.7546	-0.1871	-1.088	-6.314	-0.501	1.187	-1.853	1.109	-2.454	-2.954	1.549	1.995	-1.846	-0.132	0.8027	0.9314	-1.669	-3.743	-1.726	0.1321	-0.1552	0.9902	0.5101
hSQ028041	Virus_MCV	-2.553	0.8119	0.5007	1.853	-0.199	0.1116	0.4912	0.6384	0.0521	0.6186	1.292	1.646	1.362	0.5709	0.2961	-1.286	0.1315	0.4271	1.155	0.9776	0.6831	0.1944	0.4616	0.2183	-5.711	-1.388	-0.7353	-0.2809	-3.127	1.921	0.5636	0.7538	0.2855	0.7473	-0.7172	-0.5344	0.04152	0.6904	0.09476	1.1	-0.7218	-0.7327	-0.7264	-0.8296	0.5639	0.08157	0.237	-1.193
hSQ022902	LOC390407	-2.405	0.2899	0.9737	1.991	1.439		0.9542	1.916	0.6751	1.337	1.055	2.454			1.214		0.3696	-1.89	-0.0772	0.09059	0.6361	-2.238	0.2246	-0.8587	-3.333	0.9802	0.3577	-1.413	-3.489	-0.1961	1.172	0.5618	0.3035	0.06034	-1.639	-1.006	-0.6005	0.6184	0.3228	0.4875	-0.01377	0.08535			-0.603	-0.3404	0.305
hSQ028513	THSD1	-0.5911	4.104	1.808	1.51		2.069	-0.5265	0.2707	0.7143	-0.9941	0.9039	-0.9219	1.654		-0.6216		-1.186	-1.891	-0.318	-2.39	-2.235	1.087	-1.496			0.5595	1.037	-0.8536		-2.157	-0.6741	-0.03899	0.1978	-1.46	-0.775	-0.1671	-0.3312	-0.1674	0.017	2.432	1.44	0.3446	-0.8892		1.406		-0.8608
hSQ045341	Repeat_MER84		2.811	2.864	-0.8583			0.775	0.1672	0.5059	-0.4526	0.01545	0.3447	0.07063	-0.0453	-1.155	0.4432	-1.44	0.6308	-0.2364	-0.4886	-0.1931	-0.3969	-1.245	-1.728	-0.2422	1.881	-0.03157	0.1379	-2.808	-0.9754	-0.1676	-0.5575	0.3743	-0.8689	-1.008	-0.1356	-0.5897	-0.9108	0.1935	0.8583	0.887	0.4961	-0.2477	0.06919		1.37	0.9558
hSQ027742	FLJ39534		2.441		-0.6379	1.86		-0.7246	0.7376	0.9263	0.6778	0.6258	-1.835	2.451	-2.005	0.5453		0.9607	0.6312	-0.426		-1.863	0.1635	-0.7942	0.2024	-1.502				-3.658		0.04279	-0.5371		1.121	0.1319		-0.3393	0.8996			2.087						-0.9338	-2.184
hSQ013122	EST_AI040138	-3.46		1.119	-0.4333	1.765		1.1	1.082	1.351	0.9125	1.8	-1.98		-0.5703	-0.5701	2.688	-0.1146	0.1359	-0.4114	-2.264	-0.06806	-0.6818	-0.4295	0.8971	-1.867		0.8935	0.763	-3.003	-1.57	0.4574	-0.1924		0.02615	-0.5934	-1.251	-0.8647	0.7542		2.143	0.03204		-1.193	1.324	0.4528		0.1008
hSQ018481	SBSN		4.599	2.043	-0.01016	1.908		-0.9068	2.135	0.954	1.526	-0.6764	-1.347		-1.497	-0.6769	1.151	-0.7115	0.039	3.332	-2.12	0.08506	0.0413	-0.1364	-1.64		0.4392	0.6566	-0.7739	-4.99	-1.727	0.1506	-0.1793	-0.1975	-1.311	-1.43	-2.787	-0.1115	0.4673	-1.388		0.3352		-0.1795		0.2859		-0.7861
hSQ008715	FLJ20125		1.959	0.5431	0.8303	0.9484		1.104	0.5659	-0.005482	-0.1939	0.5841	0.2333	-0.08073	-2.067	-0.5365	1.612	-0.001042	-2.361	-0.3778	0.58	-1.684	-0.1082	-3.236	-1.959	0.1465		1.647	-0.9834	-1.11	-0.2067	0.731	0.9612	1.573		-1.21	-0.8569	-1.911	0.4978	0.2222	1.337	1.076	0.7947	-0.819			0.07899	1.224
hSQ008142	DKFZP564M1462		-0.3273	2.556	1.654			0.417	0.6992	0.8579	0.2894	0.4675	0.1567	-0.2273	-1.433	0.3769		0.07234	-1.777	-0.8444		-0.2311	0.4752	-1.903	-0.5659	-0.2501					-0.3934	0.04441	-0.9754	1.626		-2.436	-1.484	-0.6477	0.5912	-0.2044	1.72	0.659		-0.4056		1.5		0.08779
hSQ025848	EST_AA418386		1.756	2.11	0.4571			1.39	0.01269	-0.03865	0.3429	1.711	-0.8499		-0.6598	-0.2696	0.6187		-1.004	-0.881		-0.3576	-0.6314	-4.759	0.9575	0.1733	1.506	0.3039		-2.803	-1.09	2.208	-1.242	0.5398	-1.213	-0.813		0.07577	1.455		0.4938	2.042	1.162	-0.4822	-1.315	0.5232		-1.559	0.4911
hSQ034467	VEGFC	-2.753	1.982	1.276	4.183	6.361	5.722	4.536	3.069	2.097	4.909	2.587	0.796	-6.278	-1.904	3.876		-1.868	-2.968	-4.695		-2.912	-1.385	-7.653	-2.097	-1.711	-0.3676	0.5898	1.079	0.693	-0.784	-0.6062	-2.716	-0.9843	-2.248	-2.947	-1.694	0.4117	-0.6795	1.415	1.48	1.558	1.737	1.314	-3.119	-1.101	-0.8283	0.6071	-0.673
hSQ011891	GNPDA2	0.1234	1.229		0.2197	1.038		1.303	1.695	0.4639	0.7654	0.8934	0.6327	1.209	-0.6573	0.04288	0.6912	-0.4517	-1.311	-0.6784	0.6293		-0.6389	-3.797		-0.9942		-0.7736	0.6659	-1.17	0.6526	-1.57	0.05054	1.012	-1.541	-2.87	-0.8476	1.158	-0.6428	-0.1785	1.066	1.545	1.724	0.2203	-2.703	0.04571	-1.272	0.2238
hSQ014388	PITX2		-1.68		1.321			-0.2555	3.527	4.675	2.837	1.655	1.034	4.57	-1.206		-2.537		-1.87	2.323	-4.479	1.376	1.073	0.6149	-1.218	0.9173	2.69		0.3774		-2.636	1.722	-0.648	-3.186	-1.439	-1.339	-0.06609	3.88		-0.377		-1.644		-3.178	-1.771			-2.115
hSQ034906	HMCN1	6.049	-1.906		0.6451		1.524	-0.4715	-0.5593	5.409	5.731	0.6689	4.638		-1.012	0.8084	-2.573	-2.226		0.03703	-5.115	-0.04964	-1.153	0.1089	-5.285		-0.4555		-0.2686		-0.1519	5.996		-2.312		-0.135	-1.262	2.804	-0.8974						-0.8173	-1.549	-0.3362	-2.571
hSQ043273	KCNJ8	1.063	-0.5819		0.7491			-0.07759	4.045	1.763	4.455	-0.3571	-0.08791			-2.118		-1.602	-0.3818	1.251	-3.271				-0.8305	0.3053				0.069	-1.588	5.33	-0.4	-0.9583			1.142	-0.6923	-0.9034			-1.606	0.3235		-0.5934	-1.405		0.6532
hSQ014111	LOC391528		-1.055		-1.524	-1.196		1.019	-0.1485	3.06	0.2817	-0.9703	-0.6511	1.985	-1.091	-1.061			-1.295	0.08783		-0.8588		2.83		-0.9079		0.6027	-1.088			2.197	-0.8532	-0.9514	-1.135	-0.7142	0.8987	-0.5354	0.9034	0.6578	-1.727	-0.7987				1.482			3.41
hSQ005728	DUX1	0.7412	-0.5636	1.33	-0.1026	0.07553		0.4307	0.263	2.202	0.7232	-1.189	0.1404	1.786	-1.01	-0.04936	-1.321	0.006062	-1.253	-0.2607	-2.233	0.1126	-0.1711	2.891	1.098	0.5036	-0.4133	-0.5658	-1.366	-2.443	-1.49	1.988	-0.2717	-0.52	-0.8532	-1.913	0.9902	0.596	0.2149	1.129	0.364	-2.107	-0.2381	0.4881	-2.115	1.473	0.6061	-1.118	3.261
hSQ002544	GPR20		-0.6071	0.5667	0.6439				0.5295	2.258	0.1997			-0.3671	-0.303	-0.2528		-0.3774			-0.3564	-0.4808	-0.9146	-1.202	0.4543	-0.1499		-1.389	-1.16	-2.436	-1.003	0.1647	1.625	0.6066	-1.097	-0.9462	0.7467	0.5626	1.571	-1.064	-0.03943	0.3893	0.7284	1.865	1.101	0.7	2.073	-1.852	0.1379
hSQ009377	FCN3	0.4981	-2.077		1.754			0.7077	1.65	3.569	1.73	-1.952	-2.083	0.7233	-2.973	-0.6824		0.333	-2.506	-0.2037	0.8941	-0.9404	0.6758	0.2681	0.7847			-2.079			-0.7327	-0.9749	2.605	0.337	-0.8462	-0.9458	0.5371	1.313	1.602		-4.239	-0.6203		2.845		-0.1796	2.743	-1.202
hSQ007878	ODZ3	-0.9303	-1.728	3.339	3.513	3.591	3.725	-0.5274	2.608	3.62	5.612	-1.764	-1.304	-3.265	0.7123	-2.508	-1.792	-2.589	-2.882	-1.205	1.026	0.4345	-0.4026	-2.875	-0.8137	-0.5112	-1.755	-3.197	-0.6478		0.01389	1.333	-3.417	4.372	-1.665	-3.401	0.322	0.7596	2.62	-0.6972	-3.647	-0.9121	-1.453	0.7866	4.72	2.689	0.7146	-1.36	2.107
hSQ002394	MGC45800		-3.084	1.39	4.457	3.855	4.806	-1.46	2.623	4.121	3.903	-2.439	-1.58	-2.334			-2.701	-2.164	-1.884	-2.551		-1.328	-0.4514				-1.704		-1.177		-1.7			2.49			-0.3201	-1.804	1.645	-2.061		-1.718		-0.1922	4.035	1.863		-1.339	1.101
hSQ019746	LOC285431		-1.11	2.974	4.457	5.29	4.785	-0.6552	3.617	4.876	4.147	-1.92	-2.82	-2.2	-0.8555		-2.787	-1.25	-1.719	0.3684	-0.5888	-0.9633	-0.272	-0.8848		-4.152	-1.714	-1.862	-1.227	-3.414	-1.206	0.9672	-1.468	2.854	-0.7891	-2.799	0.1743	-0.9399	2.374	0.08337		-1.638	-1.874	0.4272	3.809	1.378	-1.01	-1.239	0.7755
hSQ020078	ncRNA_mir-24-2_0		0.6297		0.4407			0.6341	-0.03372	0.7849	-0.1035	0.4545	-0.03626	0.6197	-0.7562	-0.856	0.5923	0.1494	1.7	-1.497			0.7422	0.3145	0.0911	-0.4631						1.381	-0.2184	0.5634	-1.94			-1.731	0.2782			-0.8139		-0.04859	2.268	1.867		-2.945
hSQ023747	ncRNA_mir-24-1_0	0.7694	0.9747	1.408	0.8757		-1.076		0.4212	1.13	1.121		0.8087	1.755	-0.4213	-0.7011	1.437	0.2143	1.205	-1.492	-3.755	-0.7491	1.187	1.149	0.06606		1.315	-0.2675	-1.478	-2.864	-2.211	0.3664	-0.2534	1.098	-1.655	-1.164		-1.106	0.7632					0.3564	2.753	1.942		-1.85	0.6997
hSQ028013	ncRNA_mir-27b_26	1.761	0.696	2.14	0.04696			0.1303	-0.2575	1.411	1.023	1.051	-0.03004	-0.4241	-0.31	0.1602	1.349	-1.084	0.6861	0.1489	-3.813		0.4284	1.421	-1.583	0.5531	1.836	-2.186	-1.147		-1.42	0.1777	-1.402	0.3796		-1.003		-0.6744	0.8544			-1.558		-0.8824	1.774	1.033	0.7856	-2.299	0.9409
hSQ018606	C9orf3	1.22	1.225	1.079	-0.03881	-1.941	-0.5001	0.8445	0.4317	1.455	1.312	0.14	1.919	1.355	1.209	0.1994	0.6128	-0.6702	1.14	0.2481	-4.279	-0.7836	1.603	1.7	-0.4084	-0.8926	1.131	-0.447	-1.593	-0.6689	-1.516	0.6269	0.5721	1.024	-0.8194	-1.129	-0.7361	-0.4452	0.9287	-0.2569	-2.822	-0.8885	-1.094	0.8619	2.069	1.177	-0.7601	-1.135	0.6552
hSQ029761	KRT5	5.088	4.623	8.657	4.764	2.203	7.133	-4.452	-0.93	-1.621	-4.06	-2.692	3.627		5.597	3.358	6.426	6.563	4.364	4.056	0.1141	-3.11	4.426	6.228	6.195		-2.386	-4.699	-2.989		-2.453	-3.875	-3.785	-4.713	-2.596	-3.976	-2.993	-4.157			-7.759	-4.21	-4.611	-2.805	-2.688	-1.849		-5.361
hSQ026199	TLR1	2.98	0.6253		-0.7637		3.755	-0.6603	0.2919	0.4605	-0.3779	-0.7699	4.319	-0.3547		1.21	1.808	4.495	2.655	4.618	-0.674	-0.6084	3.598	5.22	2.197	-0.5875	-2.634		-1.817	-1.894	-1.341	-2.883	-3.223	-2.301	-2.144	-3.844	-0.8309	-2.185	-2.536			0.1117	-3.539	-3.893
hSQ009788	EST_AA810976	2.102	2.257			-0.4139		0.1113	1.854	0.6022	-0.6263	0.3118	2.871			1.771	2.29	3.677	1.617	2.8	-0.9223	-0.8068	2.319	2.902	2.788		-2.873		0.2142		-1.119		-3.281	-2.489	-2.953	-3.872	-2.059		-2.595					-2.051		-1.506		-1.838
hSQ000559	DSC3	5.136	6.242	5.945	3.708	2.706	5.626	-4.224	0.07312	-0.4132	3.573	-0.4587	5.111		-2.404	-1.804	3.109	6.491	5.112	5.979	0.8372	-1.357	-1.401	5.086	2.108		-1.133	-0.2757	-4.906		-1.959	-5.602	-4.322	-4.52	-4.833	-3.743	-1.605		-1.695	-3.431		-1.542	-3.638	-2.287	-1.395	-1.546	-1.034	-2.043
hSQ012468	LRAT	1.778	2.674		3.78		5.038	-1.507	-0.4699	-4.481	-2.97	-1.622	5.648	-2.346	-0.9674	0.5628	1.256	4.018	-0.1763	1.406	2.334	2.345	0.366	3.183	0.7999		-2.231		-0.4092		-1.658	-1.57	-3.475	-4.388	-1.581	-2.896	-1.098	1.043	0.607			0.9899	-2.591	0.9302	-1.463	0.6006	-0.6668	-2.451
hSQ030651	KRT6B	1.433	5.618		6.289	0.5972	6.458	-2.428	-2.455		-3.105	-2.747	8.812	-4.762	-2.088	-1.068	1.531	6.188	-2.352	5.921	-0.8912	0.7243	5.341	9.043	-0.7606		-1.442		-1.795		-2.898	-2.31	-2.06	-3.198	-4.252	-2.451	-3.578	-2.792	-2.613			-2.716	-1.506			-0.9749		-1.287
hSQ006450	EST_AI524284	2.139	2.104		2.775	0.8831		-2.692	0.2705	3.249	-2.039	-1.811	4.788	-1.986		1.708	4.097	3.154	-4.156	2.897	2.525	-1.96	3.186	2.909	-4.475		-1.686				-1.782	-3.364	-2.054	1.048	-3.356	-2.745			-1.568			-2.15			0.05251		-0.6063	-1.781
hSQ026609	CHRM3	1.165	0.7404	-0.5558	2.336	-1.355	-0.7399	-0.4903	1.022	1.681	0.9171	1.3	3.364	-1.1	1.064	1.405	2.518	2.06	1.176	1.408	1.456	-0.4284	2.023	1.645	-0.9582	-0.4374	-1.614	-3.547	-0.3524	-0.3587	-1.276	-0.4379	-1.113	0.849	-2.229	-1.594	-0.8959	-1.215	-0.2511	-0.3867	-0.817	-0.6333	-0.4242	-1.018	-0.4161	-0.02756	0.3501	-1.67	-3.265
hSQ038363	DSG2	2.708	2.293	1.322	0.9943	-2.068	0.748	0.04261	-0.2102	-3.022	0.48	-1.877	1.792	-0.5117	0.4673	1.593	-0.4441	2.178	-0.3615	2.426	2.619	0.06952	2.016	1.998	1.925	-1.525	0.3636	-1.499	-0.2195	-0.2458	-5.858	-0.525	0.07517	-0.3431	-0.04628	-1.031	0.187	-2.067	0.4318	-1.889	-0.6591	0.04462	-1.891	0.91	0.09181	0.4753	-1.047	1.233	0.008252
hSQ013729	B4GALT6	2.442	1.787	1.296	1.968	-0.6686	0.592	0.7516	1.624	0.0275	-1.641	-0.4829	2.186	-0.8027	-0.1337	0.8815	-0.6001	1.027	-0.5776	1.275	-0.737	-0.05149	0.5648	1.342	-1.031	-0.8105	-0.6124	-2.63	0.02954	-1.577	-2.854	0.489	-0.1408	-1.254	0.7977	-1.492	1.121	-1.163	-0.3142	0.2702	-0.5451	0.4536	-0.4473	-0.736	0.5558	0.6593	0.001969	-0.6026	-0.3178
hSQ042569	ITGB8	1.778	2.793	3.757	3.824	1.293	2.613	-1.702	2.04	-1.221	-0.2599	1.328	3.097	2.163	0.6574	2.178	0.276	2.993	1.904	4.076	4.564	3.49	3.896	4.028	2.635			-6.919	-1.989	-3.216	-5.273	-0.7549	-1.535	-2.773	-3.226	-5.616	0.02715	-1.647	-2.768	-3.864		-3.93	-1.061	-0.8449	-2.578	0.3204	-0.6069	-1.521	-0.7516
hSQ023880	EST_AA127965	1.662	3.287	3.891	3.488		3.467	-1.749	2.224	-1.248	-0.3962	1.252	3.311	2.427	0.651	1.771	1.6	3.077	2.077	3.7	4.808	3.603	4.209	3.802	2.308		-3.853	-4.135	-4.036	-3.842	-4.599	-0.8913	-1.351	-2.849	-2.333	-4.472	0.1308	-1.373	-2.244	-1.5	-4.935	-4.257	-1.088	-1.081		0.2641	-0.9133	-1.418	0.382
hSQ010301	CXCL10	-1.203	1.633		0.2537	0.3918		-0.473	4.229	-0.3721	-2.301	-1.613	4.497			3.667	-1.505	2.962	-0.4672	2.726	0.8134	6.759	2.355	3.927		-2.89	-0.947	-2.48		0.3736	-5.083	-2.746	-2.465		-1.637	-0.7665	-0.3836					-3.941				-1.15	-0.4076	-1.332
hSQ018186	SCRG1	2.666	-2.998		0.5825	0.8706	0.2712		0.1981	-1.413	0.5483	-2.334	4.076	-3.149	-2.664		-0.7159	-1.069	-0.4783	5.724	9.722	8.878	5.704	1.576			-0.7782		-1.561		-3.705	-3.897	-0.5666	-0.1449	-0.9081	-2.138	-1.235	-1.519	-0.69		-2.471		-0.523			-0.3814	0.5912	-1.903
hSQ004676	EN1	4.548	0.8631	-0.8231	2.724	-0.9577	-0.4272	-0.5225	0.7897	1.098	2.34	2.678	5.157	-0.6169	0.08717	0.2474	0.3857	-0.4572	-0.4367	4.326	5.564	5.969	4.806	5.598	-4.535		-0.8765	-1.789	-1.37		-2.253	-0.8051	-1.155	-1.233	-3.086	-2.926	-1.683	-2.187	-1.078	-1.524	-1.559	-1.321	-0.2114	-5.145	-0.8583	-1.96	-1.707	-4.772
hSQ042736	LOC441376	2.415	-3.55		2.821		-1.1	-3.836	-1.183	0.6352	-3.703	-0.07526	3.394			-0.1758	1.313	3.37	-0.04988	3.233	4.961	3.836	3.462	4.795	-2.679	4.257	0.3503		0.3372	-1.729		-1.208	0.8418	-1.346		-2.989		-5.51	-3.222	-5.297	-4.272	-2.884		3.062		0.767		-0.4249	-0.8451
hSQ023065	ART3	-1.475	0.3	-1.146	1.051	2.009	1.46	-2.536	-2.063	-2.805	-2.353	-2.655	5.234	-2.76	-0.371	1.659	2.703	6.285	-0.9449	7.913	6.931	7.466	4.022	5.305			-1.66	-1.077	-0.6428		-2.006	-2.248	-3.078	-1.891	-2.69	-2.829	0.05871		-2.972		-4.442	-3.204	-1.505		0.4335	-1.018	-0.3504	-2.285
hSQ037800	UGT8	3.971	-1.574	2.01	4.217			3.031	1.363	-1.958	-3.797	-2.139	0.8304	-3.514		-1.659	2.019	2.546	-3.083	3.879	4.357	5.433	3.159	4.011	0.5478		0.1868	-2.566	-1.286	-1.433	-1.02	-3.342	2.898	-5.69	-1.703	-2.203	-1.55		-0.9051	-2.191		0.5428	0.2419	-0.6319	-1.575	-0.05651	-2.274	-2.718
hSQ014254	PTPN22	1.262	-0.04031	0.3035	4.267	2.445	1.666	1.2	-1.61	1.027	0.3664	-0.8655	5.206	-0.947	0.4177	-1.1	-1.008	3.439	-1.688	0.3306	-1.193	-0.7001	1.034	-0.8756	-1.364	0.1769	-1.072	-1.133	-0.08506	-1.083	-1.662	0.8314	-1.823	-0.9227	-0.7339	-1.215	1.771	-2.461	-1.424	-0.1641	-2.739	1.122	-1.169	-2.579	-0.03979	-0.3358	0.7144	-0.6812
hSQ015902	ANGPT1	5.416	0.6612	1.625	4.027	3.71		1.245	-1.837	3.821	6.643	-0.144	2.66	-1.059	-0.1398	-0.7346	-1.931	2.011	-1.199	1.704		-0.3626	-0.5864	-1.414	0.6825		0.9865	-3.231	1.173		0.8201	-2.247	-2.477	1.065	-1.483	-4.808	-0.1851	-2.599	-1.37	-1.411	-4.461	-2.242	-2.403	-3.317	-2.43	-0.4418	0.4759	-0.3337
hSQ013982	TXNDC13	1.95	1.771	0.3844	1.357	0.6697	0.1253	-0.09509	-0.3879	-0.8992	0.5523	0.3104	3.04	0.6206	-0.1154	0.6048	0.07316	2.08	0.2708	-0.9915	0.8113	2.352	-1.337	0.04033	0.402	0.2528	-3.224	-6.482	-0.4672	0.3215	1.47	0.5073	-1.008	0.3392	0.126	0.5615	0.5943	-1.855	-1.736	-0.7015	0.8482	-1.328	-2.109	0.3523	-3.976	0.2126	-3.29	0.5107	1.856
hSQ037374	SDC3	-0.07596	0.4693	1.303	1.02	-0.6216	-0.08102	-0.5164	0.2958	0.4745	1.436	-1.096	2.483	1.129	0.06332	0.1835	0.3019	0.5589	-0.8505	-0.7178	1.19	1.976	-0.3882	-0.04597	0.9507	-1.264	-1.57	-2.633	0.6165	-0.9098	0.7032	-0.649	-0.5688	-1.617	0.5997	-0.03984	0.683	-1.091	-0.5722	-0.3078	-1.543	-0.6244	-2.615	-0.279	-0.9022	0.4663	0.129	1.384	1.044
hSQ017347	CD59	-0.9899	1.835	0.9942	0.5614	1.62	1.88	2	0.3269	-0.4644	1.232	0.4152	1.689	-0.9946	1.224	-0.04038	0.863	1.025	-0.03445	-0.3517	-0.4889	0.3466	1.368	0.9801	0.1718	-0.6974	0.4307	-1.027	-1.137	-0.01369	-0.6507	-1.228	1.607	-0.506	-0.03918	0.4313	0.2491	-1.635	-1.156	-1.902	-1.412	-0.6083	-1.754	-0.4379	-1.851	-1.283	-0.6199	0.9655	-1.145
hSQ032817	AYTL1	0.4926	1.451	1.545	1.345	1.017	3.631	1.669	0.6944	0.3697	1.405	1.996	1.122	-4.317	2.829	3.062	2.244	1.632	2.221	0.0007216	-2.901	0.2407	0.6536	1.809	-2.301	-3.805	0.5982	-0.5877	0.3884	-3.501	-4.558	-0.9005	1.29	-1.342	-0.07508	-0.1013	1.458	0.9641	-4.18	-3.276	-3.605	-1.259	-2.88	0.4028	-1.147	0.4949	-0.7592	2	-0.003885
hSQ022117	CPA4	0.5051	-0.0997	0.5641	-1.369	3.549	2.75	4.715	0.1069	2.236	2.287	1.425	0.2543	-4.09	6.114	4.235	2.053	2.8	0.7605	-0.5068	-0.699	1.247	-0.3772	1.355	2.312	-2.143	1.641	-3.292	-1.452	1.931	-0.2257	-2.638	-0.4878	-2.456		-2.059	-2.506	-0.6601	-1.901	-1.867	-2.142	0.5266	-2.714	-0.258	-1.551	-0.1426	-2.31	-2.315	-3.265
hSQ025044	C6orf114	0.2441	0.2594		1.33	1.609	1.689	-0.2263	-1.444	-0.01541	0.06613	0.5842	2.263	-5.471	1.493	1.954	1.572	1.619	2.76	0.9523		-1.584	3.312	0.2841	-0.5992	-0.04344	-2.15	-1.563	-1.753	1.07	-0.3267	-0.3389	0.6413	-0.817	-0.4102	-0.09974	0.04314	-0.771	0.007879	-0.8777	0.08701	-0.6743	-1.315	1.291	0.0579	-0.6636	-2.991		-1.416
hSQ034699	LOC285812	0.4161	0.001389	-0.9148	-0.1776	1.866	2.171	1.076	-0.8571	-0.5184	-0.9169	1.101	1.65	-2.849	1.525	1.851	2.764	2.196	2.442	0.2593	-0.2229	-1.602	2.874	1.321	-0.4372	0.9086	-2.768	-0.1708	-2.466	0.7073	-0.2697	-1.137	0.9733	-1.005	0.2518	-0.07774	-0.3949	-1.049	-0.6151	-1.586	-0.991	-0.7773	-1.123	1.603	-1.2	-1.497	-1.804	-0.4285	0.7414
hSQ002740	GFOD1	0.5484	-0.1164		0.2946	-0.7873	0.7133	1.098	-0.6198	-0.4912	-0.7096	0.7684	1.858	-2.766	1.728	1.868	2.516	2.353	2.574	0.09651	-0.1757	-1.37	3.256	1.258	-1.085	0.7108	-2.336	-0.6886	-3.249	0.7645	-0.03244	-1.255	0.9255	-1.503	0.514	0.6745	0.1674	-0.3768	-0.6079	-1.184	-0.6188	-0.9201	-1.741	1.615	-0.6879	-1.279	-2.537		0.5186
hSQ012398	UBE2L6	0.1348	-0.2149	0.3639	-0.3039	-1.291	1.825	0.2694	0.9216	0.2153	0.1468	-0.3501	0.9441	-1.115	1.394	1.429	0.8377	0.8847	1.76	-0.797	1.061	0.2863	-0.3574	-0.9952	1.416	-1.438	-1.26	0.4779	0.6623	1.286	-2.686	-1.188	0.447	0.2237	1.111	0.676	1.189	-0.8353	-3.586	-1.292	-1.757	-2.489	-0.7145	0.5618	-0.5464	-0.1479	0.06977	0.7502	0.9151
hSQ008406	SERPING1	4.231	0.4663	0.7001	0.01729	0.4654	0.856	-1.279	-1.577	-1.519	2.793	-0.7189	-0.3597	-0.6237	3.24	0.9005	2.339	3.296	3.646	-1.181	-1.313	0.8825	-1.211	0.701	-0.07234	-1.727	-0.5534	-1.896	-0.006459	-1.753	-3.89	-0.762	2.088	0.6599	1.927	0.9972	0.19	-1.454	-1.475	-1.031	-1.706	-2.367	-1.218	-1.272	-0.5752	0.08334	-0.174	0.4014	-0.5487
hSQ008389	PAX6	2.348	-3.667	-1.953	-0.2706	-1.012	-1.287	-2.122	0.4899	1.419	0.7301	1.963	1.132	2.783	3.222	1.358	1.481	2.613	2.644	1.716	3.204	-0.9904	4.281	1.828	0.8148	0.9556	-1.501	-1.619	-2.319	-4.066	2.532	-0.9449	3.145	0.492	-1.966	-3.011	-0.4079	0.583	-2.163	-1.174	-2.669	-2.975	-2.101	-0.2749	-2.893	-0.2046	-1.082	0.07349	-4.742
hSQ006585	ALDH1L2	1.47	-2.828	2.042	0.543	0.04778	-1.272	-3.03	0.3919	1.617	4.925	1.69	4.123	2.375	-1.434	-0.2638	4.595	3.915	0.5422	2.465	4.493	1.348	3.434	0.6334	3.707	-2.974	1.196	0.2464	-3.151	-1.144	1.749	-3.57	-1.769	1.686	-1.834	-2.78	1.819	-3.102	-3.22	-4.757	-4.277	-4.048	-2.789	-3.09	1.884	-1.644	-1.188	-0.0229
hSQ027530	DSCR1	0.5708	-0.292	-0.9727	-1.97	1.242	-0.4609	0.2343	-0.09943	-0.2988	0.8128	0.3228	-1.622	-1.657	1.87	0.2802	2.183	2.218	0.9782	1.995	3.255	0.8743	1.108	1.421	-0.8106	-0.1868	1.071	-1.284	-1.903	-0.4256	-0.49	-2.864	-0.9981	1.15	-1.94	-0.6591	2.832	1.766	-0.9415	-0.04361	-1.731	0.3544	-1.756	-1.314	0.4495	-0.6994	-0.2643	-2.905	-1.439
hSQ042515	SMAD9	2.64	1.115		0.3763	2.204		-0.1404	-1.748	1.62	2.232	1	-2.421			-0.0405		1.545	1.785	1.348		0.7915	-0.9923	0.98	1.797	1.702	-2.874		1.983	-1.024	0.1092	-0.773	-1.273	-1.511	0.7557	-0.3639			-0.6662	-1.082	-6.457	-2.668		-1.653		-1.068		-2.58
hSQ035773	RGL1	0.9286	-0.6111	0.1327	0.08989	0.543	0.03858	0.3382	0.2354	2.999	1.701	-0.001327	0.1779	0.07886	2.948	0.8731	2.441	2.574	2.099	-0.3232	0.8046	2.175	-0.1036	0.4486	1.895	1.381	0.3042	-0.5883	3.081	-2.185	0.6678	-1.509	-1.704	-1.842	-1.271	-0.0002363	-0.9474	-2.241	-0.8026	-1.298	-3.448	-1.07	-1.646	-3.954	-1.263	-0.6641	-1.376	-2.211	-3.671
hSQ038309	Repeat_HSAT4	1.286	0.6013	-0.6049	0.7223			-1.244	-1.472	1.537	0.4081	-0.3539	-1.025	-1.809	2.655	1.636	2.204	1.291		1.514	0.762	-1.062	2.354	1.276	1.593	0.7585	-0.4383	-1.321	-0.07142	-0.7278	0.2253	0.08305	-1.377	-1.365	-0.07824	-0.1778	0.6551	-0.369	0.4398	-0.4458	-2.561	-1.852	-0.7832	-0.547	0.6298	-0.9516	-1.479	-0.2036	-3.964
hSQ022547	LOC148189	1.759	0.9711	-0.0435	0.7121	-2	-0.7359	-0.538	-0.8024	1.766	1.104	-0.3942	-0.9049	-1.022	3.462	1.389	2.007	-0.2226	-0.3821	1.691	0.4917	-0.7894	2.634	2.142	0.3324	0.5849	-0.4686	-0.4745	0.5983	1.115	1.558	-1.091	-0.6337	-1.222	-0.3385	0.1419	0.9682	-1.253	0.002886	-1.479	-5.755	-1.519	-0.7035	0.0594	-0.2138	-1.609	-2.909	0.3195	-1.447
hSQ020445	PHLPP	0.8418	-0.6729	0.1009	0.1781	-0.04379	0.03678	0.5014	-0.1364	-0.8977	0.4838	-0.008127	-2.229	1.377	-1.169	0.5213	-0.3003	0.3867	-0.03275	1.86	1.908	0.09332	-0.05044	2.162	0.4785	-0.05573	0.2474	0.8949	-2.606	0.578	-0.469	-0.5512	0.169	-0.009274	1.308	0.588	0.09085	-0.9233	0.2556	-0.24	-1.765	1.523	-0.7775	-0.7112	-1.634	-0.7559	-1.053	2.592	-0.03795
hSQ034766	FVT1	-0.07696	1.898	2.362	1.729	-0.4526	1.368	0.3126	-0.5952	-0.2765	0.775	0.3931	-0.5677	-0.2417	-1.008	0.3725	0.2809	0.4379	-0.5815	0.1012	0.949	0.01452	0.8808	2.103	-0.4803	-0.4145	0.2986	-0.5939	-1.214	-0.01079	-1.798	-1.44	-0.00983	-1.378	0.5487	0.4192	0.882	-1.102	0.7768	-0.4088	-0.1641	1.105	-0.5963	-0.41	-1.763	-0.9447	-1.602	2.323	-0.1567
hSQ020584	HSPC157	0.2668	0.2571	0.8409	1.918	-0.2388	0.4718	-0.4436	-0.8914	0.5973	0.7388	0.09187	-0.6689	1.367	0.1111	0.1613	0.9197	1.657	0.9273	-0.325	1.093	1.173	0.3546	1.432	0.4435	-0.06073	-0.1476	0.8649	0.3743	-0.122	0.281	-0.6912	-0.876	-0.4843	0.4275	0.763	-1.719	-0.7083	0.2506	0.475	-1.45	0.5684	-1.422	-3.386	-2.079	-0.7459	-1.213	0.2472	-1.563
hSQ040531	MFGE8	1.589	2.749	3.613	0.3355	-0.9764	-1.231	1.184	0.746	2.44	2.346	-1.761	2.968	3.449	0.3985	0.1137	-0.6879	3.184	-1.63	3.357	5.65	2.146	3.007	3.979	2.116	-2.328	-2.305	-1.508	-0.3083	-2.16	-2.992	-0.1588	-1.399	-2.667	-1.05	-0.3446	1.388	-1.736	-1.392	-1.193	-3.373	-2.514	-3.17	-2.169	-1.192	-0.6785	-1.361	-0.8004	-1.971
hSQ041417	HAPLN3	0.5064	1.122	0.4255	0.2727	1.911		0.556	0.7782	1.927	2.588	-0.9935	2.006	5.912	-1.804	-0.7841	-1.046	1.511	-1.678	3.815	5.702	1.638	2.824	4.006	4.403	-2.891	-1.568	-1.951		-2.657	-1.694	0.1834	-0.8064	-2.465	-1.838	-3.687	0.1154	-2.249	-1.69	-0.4254	-3.701	-1.552	-1.763		-1.3	-1.951	-0.05864	-1.113
hSQ007600	PELI1	1.015	0.8737	0.5442	-1.329	0.9845	-0.6132	-0.8386	0.4269	1.082	-0.4162	-1.878	1.694	1.437	1.704	0.2379	1.42	1.997	1.054	2.307	1.631	1.183	1.893	3.218	2.552	0.3976	-0.7793	-2.287	-0.009026	-0.02202	-0.4323	-0.9212	1.639	-1.256	1.271	-0.06541	0.6908	-2.113	-2.208	-1.09	-6.417	-0.9266	-1.111	-2.231	-1.294	-1.186	-1.957	0.6822	-1.245
hSQ027610	HSPBAP1	0.6297	1.73	2.219	0.666	1.649	0.9247	-0.2557	0.8865	0.1502	0.08173	0.03977	-1.651	1.085	-0.00598	-0.9358	0.7676	1.16	0.3952	0.8579	1.216	1.591	-0.09754	1.325	0.3064	-0.5028	-0.7347	-0.03725	-0.1628	0.6159	-1.236	0.06671	-0.5081	-0.2264	-0.4446	-0.05414	-0.4713	-2.04	-0.1115	-1.212	-2.112	-0.7287	-1.62	-1.323	-0.1415	-0.148	-0.9753	-0.4299	-1.09
hSQ044763	ARHGAP28	2.853	1.528		-0.131			1.382	0.8045	-1.637	2.055	-1.727	-2.688	-0.4421	2.702	-2.248	4.051	1.838	-1.992	4.831	2.419	0.8942	1.57	2.773		-2.525	2.308		-0.0748		-1.248	-0.7003	-0.9102	-1.118		-0.4412	-1.418	-1.252	-0.2436	-1.909	-3.024	-0.6857		-1.74	-0.7935			-1.917
hSQ036627	TRIM47	0.233	0.3983	1.032	0.6593	-1.373	0.758	0.3026	0.02484	0.8035	-0.155	-0.5769	2.602	-1.482	0.6223	0.3925	0.0008562	0.7179	-0.4115	0.5412	1.499	1.065	1.531	1.533	0.8397	-0.9845	1.259	0.08605	1.686	1.649	0.3722	-1.44	0.8402	-0.5281	0.3687	0.8892	-1.618	-2.392	-0.6532	1.511	-3.304	-1.495	-1.926	-0.37	-0.9732	-1.375	-1.092	-0.3366	-0.9767
hSQ010571	SESTD1	0.355	0.1503	0.6341	0.2813	-0.1706	-0.12	-1.005	0.9568	-0.4545	0.367	-0.8149	2.214	0.3803	0.1843	1.165	-0.6971	1.32	0.01045	0.2232	1.331	2.027	2.193	1.075	1.402	-0.1425	0.0006174	-0.5519	0.2975	0.001208	1.964	0.03201	-0.4378	-2.806	1.321	0.2412	-1.576	-0.5401	-0.3912	0.2132	-4.292	-0.3234	-0.8543	0.352	-2.151	-0.7027	-0.75	0.005394	-0.1547
hSQ029996	TMEM38B	0.4404	0.5807	-1.106	0.7217	-0.06519	-1.615	-0.09499	0.3372	-1.539	-0.9926	-0.8395	1.085	0.9607	0.5897	1.245	-0.04674	0.2453	0.2309	0.2936	0.4114	0.5769	0.7532	0.6704	-0.5229	-0.9271	0.841	0.6985	0.3029	-0.3834	0.1096	0.2224	1.563	1.184	1.156	1.447	0.2344	-0.06468	0.3242	0.6786	-3.372	-1.643	-2.064	0.6524	-0.2258	-1.712	-1.84	1.371	-1.014
hSQ007288	KLF9	1.879	2.524	-0.4623	-0.215		-2.026	-1.112	-1.469	-2.121	1.531	-2.091	0.848	-1.136	-0.922	-0.7818	-1.813	1.604	0.2141	0.7068	0.05463	1.58	0.7864	0.7587	0.3653	0.6111	0.5143	0.4717	0.6312	0.4649	1.308	0.3457	0.8758	-0.8124	-1.086	1.925	0.2477	-2.836	0.3224	-0.6632	-1.538	0.8503	0.5194	1.106	-2.028	-0.879	-0.7264	0.7591	-1.211
hSQ000538	DSC2	2.919	1.335	0.2684	-0.8344	-3.176	0.4243	-1.531	-2.459	-6.07	-3.139	-4.271	3.169		-1.131	2.169	2.137	2.084	0.9147	3.057	3.125	-0.2492	1.187	3.879	2.226	-3.088	0.8849	1.342	-0.1882	1.195	1.459	-2.754	-0.1435	-0.07178	-1.055	-1.945	0.4983	-3.386	1.693	0.6175	-0.6678	1.061	-0.01998	1.656	-0.5869	0.3416	-2.626	1.87	-3.24
hSQ011980	MYC	0.483	1.508	2.012	1.109	1.047	1.258	1.053	0.2848	-1.397	0.135	0.09307	0.7823	-0.1217	-0.3877	0.8125	-0.2091	-0.03206	1.468	2.411	2.279	1.525	0.2908	1.793	0.3997	0.3255	0.3886	1.836	-0.2445	-1.841	-1.008	-1.36	-0.4098	-0.5481	0.2487	1.409	0.372	-5.262	0.08679	-2.249	-1.264	-0.7654	-3.756	1.83	0.2568	-1.485	-0.772	0.4834	0.5033
hSQ034778	LOC126917	0.9983	0.5686	0.7174	-0.3554	2.653	3.608	1.978	-0.5949	-0.9062	0.9353	-0.1966	0.8026	-0.6964	-0.8324	1.808	0.1512	2.088	1.959	1.851	2.289	0.1748	1.596	1.218	-0.3	-0.7842	0.4239	0.2514	1.156	-3.28	-0.8475	-2.17	-0.5695	-1.713	-0.621	-0.1005	-1.938	-1.162	-0.1029	-0.4435	-0.8888	0.3449	-0.491	-0.5097	-1.578	-1.619	-2.772	0.8937	-0.1164
hSQ043105	TM4SF1	3.14	-2.225	-1.531	-0.6039	2.404	2.585	2.089	-0.6984	-1.37	1.392	2.71	1.759	0.5151	0.5191	1.449	1.488	3.195	2.745	3.918	4.186	3.461	2.098	4.11	1.646	2.622	-1.395	-5.937	2.062	-0.954	0.199	-8.673	-0.603	-4.441	-0.1345	-0.744	-1.941	-5.635	-1.586	-5.152	0.2427	1.521	-5.469	1.677	-0.9264	0.9921	-0.5152	0.3402	-5.27
hSQ028836	ARHGAP29	0.2172	-0.2875	-2.134	2.393	0.6816	1.622	1.907	-2.781	-1.272	1.299	-2.643	2.366	-1.288	-0.2535	1.257	0.765	1.602	3.243	2.865	3.763	-0.2213	1.555	1.537	0.3938	0.6796	1.073	-1.5	-0.9603		-0.1536	-3.936	0.7843	-1.824	-0.6371	0.9833	0.3362	-2.518	-1.699	-2.975	-0.5399	-3.191		1.764	-0.869	1.51	-1.028	-0.1624
hSQ023379	POLR3G	2.112	0.8472	0.601	3.208		0.4569	-0.3085	0.2238	-2.118	1.484	2.612	2.531	-0.03282	-0.6388	1.311	-0.3102	0.7569	-1.493	0.9601	4.178	2.743	1.04	-0.688	0.02859	-0.6456	0.7575	-1.495	0.8445	-1.332	-1.049	-0.3011	-0.0509	-0.5091	-0.05235	-0.7419	-1.059	-3.603	-0.7743		-1.035	-0.8465	-2.057	0.9789	0.4157	-0.02573	-0.9631	-0.02768	-4.318
hSQ001770	FLJ43663	2.463	0.5979	0.3017	2.509		0.5376	0.5523	0.7345	0.6732	1.585	0.7227	2.252	-2.032	0.842	0.1622	0.9405	0.8576	0.5781	-0.1892	1.649	3.374	1.66	0.3527	-2.251	-0.4449	1.588	-0.3043	-0.4748	-0.001142	-1.128	-0.8403	-0.2002	-2.348	-0.8816	-1.001	-0.0883	-1.512	-2.014	-0.9192	-2.474	-0.3557	-0.8566	-0.5104	-1.894	-0.03501	0.07762	-0.317	-0.9271
hSQ033348	STEAP3	-0.3674	1.638	1.322	1.272	0.8986	1.234	0.5688	0.8444	-1.527	1.125	-0.02069	1.665	-0.8455	0.3219	0.4554	1.437	1.094	0.2447	0.7008	1.692	1.147	2.254	-1.104	0.1959	1.447	2.178	0.489	-0.3282	-1.235	-0.5915	-0.3071	1.62	-0.9818	-3.055	-0.8479	-0.4367	-0.9125	-0.9303	-2.766	-2.341	1.344	-4.225	0.4129	-0.217	-0.9934	-2.366	-0.537	-1.901
hSQ029531	SLC6A15	3.043	4.113	4.216	5.001	0.9085	1.777	-2.035	-1.472	-0.1207	-1.813	1.641	2.175	-2.584	-0.4619	-1.823	-1.823	-1.85	-2.3	4.845	4.095	3.142	-1.463	1.044	0.9169	-1.289	4.023	-2.011	-1.375	-1.088	-1.339	-1.503	1.893	-2.314	-1.27	-0.8431	-0.7502	-1.419	-1.938	-0.4861	-2.091	-1.156	-1.107	0.8694	0.07158	-0.1399	-0.198	-1.014	-0.414
hSQ034362	SH2D2A	0.8353	3.641		4.142	3.45	2.17	-1.345	-1.623	-3.504	-3.233		1.975	0.4605	-2.045	-1.735	-0.1969	1.2	1.651	1.763	2.961	3.707	-0.027	1.015	1.092		0.2709	2.148	-0.4022	-0.6185	-2.046	-3.878	2.252	-2.426	-2.919	-2.669	-0.8957	0.7102	-0.901	-1.287	-0.2518	-0.8031		-0.3678		0.05759	1.04	-1.944	-0.5345
hSQ014063	SECTM1	0.4663	2.172	0.9653	3.223		0.8212	0.6258	-1.682	-1.463	-0.5618	2.376	2.676	-5.129	-0.01447	1.916	0.4441	2.451	0.3517	1.794	4.332	0.9577	-3.966	2.636	-0.00713	-1.611	3.182	2.099	0.1788	0.6224	-0.6045	-2.867	0.1134	-0.4849	-4.358	0.8924	-1.325	-1.249	1.55	-5.386	0.3691	-0.6222	-2.873	-3.417	0.35	-0.09145	-1.499	-0.2634	2.836
hSQ015656	FURIN	0.08524	0.7405	-0.6357	1.231	2.95	2.37	1.025	-0.343	-0.4743	0.7772	-1.645	2.174	1.73	1.775	0.3647	-0.5169	0.8901	-0.4393	0.8434	0.8912	1.237	-0.307	1.725	0.4019	-0.3223	-0.4492	0.2383	-3.182	-1.719	1.634	-2.138	-0.2076	-1.096	0.4809	0.3114	-0.2958	0.2201	-3.161	-0.2166	0.4181	-0.4632	-3.054	0.7922	-1.761	-1.072	-2.67	1.296	1.995
hSQ034700	ADCY3	-0.4514	0.8139	0.9777	0.3849	2.103	1.594	1.048	-0.01956	0.6991	0.1506	0.2487	0.9379	1.054	0.8979	1.058	0.6665	0.8135	0.7941	-0.2232	1.355	1.39	0.8064	0.4386	-1.145	-0.8889	0.5242	1.472	-4.319	1.795	-0.9222	-0.4544	0.4658	-1.032	-0.1457	1.435	-1.342	-2.076	-1.948	0.1668	-1.908	-1.09	-2.461	-0.7544	0.2624	-1.789	-1.756	0.08899	1.399
hSQ025354	LOC389742		4.907		3.148	3.756	4.086	5.421	-1.297	-2.358	-1.457	-0.6286		-3.843	0.3806	3.471	-0.3708		-1.053	-0.4405	5.817	1.013	0.4691	3.421			0.1669		-0.5361		1.431	-1.992			-1.783	-1.163	-0.2196	-0.7038	-1.395		-5.546	-1.347	-1.738	-3.362	0.3951	0.1137	-0.9237	-0.9583
hSQ041454	BCR/TCR_IGKV1-9		1.906		0.597	2.235		0.8403	-0.7675	-0.07883	-0.9873	-0.1293	0.31	-0.06408		0.9702	-0.6415	-0.2144	0.2561	-0.03114	1.327	0.1422	0.2084	0.7807	-0.8227		-0.7237	-0.9663			0.3699	-0.4723	0.06784	-0.1004		-0.2632	0.8597	0.3656	-1.076	-1.661	-1.616	-0.02772	-1.759		1.054	1.263		-0.5689
hSQ026513	SEC14L2	0.6983	3.004	1.817	-0.4954	2.933	3.343	0.6579	-0.6599	-0.3112	1.19	0.6483	2.268	-1.666	0.08759	0.4678	-0.8139	-0.5068	0.5237	-0.8135	0.6742	0.8298	0.696	1.448	0.2249	-2.169	-0.8061	-1.659	-0.6892	0.4945	1.038	-2.455	-0.2446	0.02719	2.604	1.814	0.4773	-0.8068	-0.9479	-1.014	-2.149	-1.26	-2.571	-0.2048	1.042	-0.7394		-0.9713	-0.6515
hSQ005394	SAMD4A	2.471	1.806	0.6898	0.407	1.685	1.136	2.68		1.491	2.783	2.651	-0.28	1.576	-0.13	2.22	-0.8714	-0.4843	-0.6738	0.09891	-0.1733	-1.728	2.298	2.861	-0.6326	4.853	-0.5937	1.814	-3.817	-3.473	-1.15	-0.7823	0.8879	2.94	-4.964	2.077	1.47	-3.014	-1.255	-1.591		-4.658	-4.099	-3.372	-0.09546	-0.5969	-0.0143	-0.3089	-2.969
hSQ029457	ACOT9	-0.06776	1.842	0.4313	0.2985	1.502	1.462	1.942	1.154	1.773	1.259	1.612	0.3215	0.1625	-0.1835	1.742	-0.7849	0.2221	-0.6823	-0.2296	0.6682	-3.216	1.405	-0.2278	-0.9311	0.8097	0.2628	0.5903	-0.4253	0.09341	-1.184	-0.5408	-0.2456	0.7211	-0.8621	2.218	-0.8138	-0.8779	1.001	0.1104	-0.6349	-3.956	-1.587	-0.2008	-0.499	-0.4505	-0.4228	-0.2474	-3.193
hSQ002594	FAM24B	0.002313	2.458		1.749	2.227		1.372	0.7441	-0.2672	1.004	0.5223	1.692		-0.4684	0.4818	0.6501	0.1272	1.368	0.1505	0.7182	-5.486	0.55		-0.7011	0.2647	0.03789	1.475	-0.2952	0.7285	0.05151	1.019	0.2794	1.251	-4.382	6.818	0.4313	-4.143	-2.004	0.4004	0.2052	-5.266	-4.507	0.1092	-0.1239	-1.525	0.3772	0.1427	-0.2975
hSQ000888	CUZD1	0.5803	1.346	-0.5707	1.457	2.635		0.1999	0.7321	-1.219	1.022	1.16	-0.8304		-1.55	0.7398	3.308	-0.02479	1.496	0.3285	-0.3838	-2.168	-0.782	-3.16	-0.3831	1.153	-0.4041	1.323	-0.6172	0.4465	0.009508	0.8573	0.3074	1.009	-2.424	6.826	0.2593	-3.085	-0.9959		1.013	-2.308		-4.733	-0.9959	-1.427	0.8352	-0.6493	-0.6795
hSQ043112	ZNF512	0.9425	0.4477	1.542	0.02375	-0.02814	1.487	1.497	0.7093	-1.602	1.159	1.163	0.9668	1.213	1.072	-2.368	0.5753	0.6474	1.198	-2.149	1.588	-3.551	1.61	-0.7975	1.094	-1.345	0.5431	-0.04449	0.965	-2.171	-0.6783	0.06446	0.3546	0.4164	2.183	1.044	0.5165	0.3824	0.2612	-2.984	1.52	-4.986	-0.1718	-3.071	0.1863	0.5198	-1.108	0.2078
hSQ028494	SNX24	0.7785	2.074	0.8226	0.2948	0.6529	1.323	1.393	-0.5197	-0.626	0.3205	-0.04643	0.7278	1.504	-0.4822	-0.207	1.966	0.06344	-0.971	-1.188	-0.6255	-1.58	0.2963	-1.476	-1.095	-0.949	-0.2559	1.262	-0.549	-0.6953	-1.852	0.4455	1.156	1.017	1.789	1.88	1.118	-1.537	0.5873	0.8567	-0.8586	-2.6	-0.8608	-0.6845	-0.2177	0.9658	-0.4065	-1.326	0.7638
hSQ036349	NAV2	0.3108	3.716	3.43	1.727			2.44	2.593	0.1113	1.183	1.851	0.3401	-3.274	2.2	1.91	1.359	0.8257	0.9362	1.469	-4.093	-0.5577	3.979	2.671	4.507	-0.1768	0.2864	0.1038	-1.177		0.65	-1.072	-1.292	-4.38	0.05648	2.307	0.1398	2.016	-2.435	-0.1811	-4.586	-2.778	-1.739	2.128	-1.395	-1.657	0.03573	-4.679	-3.559
hSQ030346	CCNA1	3.069	4.015		5.006		2.644	3.019	1.171	-0.7403	-3.809	1.029	-0.08146				-0.1529	0.02418	-0.9253	-1.123	-6.395	-0.5292	3.647	1.319	1.186		1.575		-2.158			-2.974	-0.9436		1.735	1.075	-0.2917	-3.726						1.426		-1.808		-5.56
hSQ045495	LOC441019	-1.076	2.469	2.873	1.48	4.879	3.369	1.544	0.716	-1.445	0.09623	1.674	0.0335	-1.261	2.464	2.444	-0.3179	-0.0008599	-0.7603	-0.4876	-2.52	-1.104	3.012	1.724	-3.579	-0.4033	-1.5	0.2673	0.1967	-2.37	-2.897	-2.059	1.111	-2.237	0.1999	2.22	-0.06675	-1.221	-1.212	0.5724	-0.8929	-1.714	0.5649	1.591	-3.842	-2.193	0.1992	-0.8854	-2.376
hSQ021738	MT1F	0.1816	2.357	2.866	1.358	2.471	1.347	1.221	0.3534	-0.1129	-0.3114	1.802	0.0159	-0.07814	1.826	1.451	0.8645	2.047	-0.1729	0.2348	-1.872	-0.3069	1.989	1.622	-2.292	-0.1759	-1.678	-0.1803	0.3841	-2.367	-1.994	-2.266	0.6888	-2.509	0.2823	0.7828	-0.3844	-1.573	-1.725	0.5098	-0.6905	-1.087	0.3523	-0.3364	-3.305	-2.546	-0.2634	-0.373	-0.8481
hSQ011764	MT2A	-0.4838	2.636	3.27	1.727	2.871	2.391	1.451	0.313	-0.6833	0.2782	1.736	0.3955	-1.379	2.456	2.276	0.8941	1.031	0.001651	-0.07561	-2.058	-1.512	2.239	1.396	-2.322	0.3087	-1.183	0.3093	0.4437	-2.658	-2.19	-2.147	0.6684	-2.295	-0.8081	0.1574	-0.1748	-1.139	-1.66	0.8244	-0.4559	-1.752	0.7869	0.2132	-4.025	-2.351	0.3912	-1.053	-1.574
hSQ020633	MT1G	-0.1561	3.129	3.163	1.95	2.868	2.699	1.734	0.6607	-1.126	0.1209	2.299	0.2582	-0.3958	2.003	1.633	0.5618	0.8788	-0.2656	-0.2179	-2.35	-1.74	2.482	1.649	-2.654	0.001367	-1.235	0.292	0.2864	-2.845	-2.512	-1.799	0.2761	-2.247	-1.55	0.5801	-0.2271	-0.9612	-1.547	0.9221	-0.4782	-1.804	0.6996	-0.2141	-3.997	-1.954	0.2489	-0.7357	-2.191
hSQ011401	MTM	1.266	1.361	1.87	0.9371	5.46	3.641	0.9804	0.6776	-0.1037	0.09283	1.256	0.1751	-0.1589	0.3451	0.5653	0.9137	0.6357	-0.5137	0.229	-2.083	-0.2527	1.004	0.8308	-1.963	-0.4217	-0.09358	-0.9261	-0.1367	-2.638	-1.61	-1.072	0.713	-1.585	-0.6635	0.197	-0.7852	-1.074	-1.06	0.444	-0.3613	-0.9226	-0.09847	-0.7622	-1.925	-0.6469	-0.08923	-0.2788	-1.974
hSQ016601	MT1X	0.2196	2.815	3.222	2.279	0.7073	0.7579	0.8825	0.128	0.8434	-0.2018	1.446	0.1522	-0.9452	1.512	2.032	1.081	3.108	0.4883	0.8977	-1.591	-0.9456	2.437	2.293	-0.5771	0.6153	-0.9349	-0.9107	0.2687	-2.841	-1.218	-2.2	1.387	-2.855	-1.821	0.589	-0.4848	-1.679	-2	-0.209	-1.351	-1.922	0.3936	-0.1035	-3.15	-2.588	-0.1488	-0.6901	-2.28
hSQ000644	KRTDAP	1.887	6.192		-0.08656	1.402	1.952	-1.483	0.08898	-2.052	-2.991	-1.513	-2.824			-1.543	1.855	-0.1779	2.433	1.715	1.073	0.8987	2.525	1.447				2.67	-0.4003	-4.347	-2.814	0.1742	-0.8557		0.9429	0.4333	-0.6138	-0.5179	2.251			-3.561						-0.6525	-2.893
hSQ005996	KLF13	0.03954	2.235	1.899	1.071	-0.006091	0.1745	-0.8109	1.411	0.28	0.5565	-1.14	0.1388	0.1048	-0.3662	-0.506	0.1524	0.5944	0.905	0.9677	0.7655	-0.554	2.102	1.725	1.366	1.162	2.005	0.4426	0.847	-6.474	0.01374	-1.943	-0.7333	-2.232	1.785	1.071	0.03355	-1.701	-0.2017	-1.032	-1.138	-1.809	-3.97	0.8615	-1.367	-0.2082	0.1445	0.3649	0.7498
hSQ022704	GALNT2	1.809	0.7339	1.168	0.2149	2.923	2.814	2.428	1.6	1.199	1.221	2.259	-0.4221	1.324	0.6079	1.558	-0.1635	0.1835	0.4541	0.4468	-0.6154	0.9401	0.1264	1.329	-0.1247	0.07107	-2.566	1.192	1.071	-6.215	-4.852	-0.9244	-0.7342	0.4475	-1.086	-0.8152	0.6176	0.2235	-0.7876	1.077	-1.338	0.4102	-2.201	-4.714	-0.7976	-1.069	-0.7064	-0.691	0.9189
hSQ013374	CCDC46	1.664	1.48		-1.649	1.299		2.554	1.756	3.555	1.356	1.084	-1.686			1.434	0.1121	-2.481	-0.7303	-0.5776	-0.3898		-0.678	3.924	0.2809	0.4167	-2.43	-1.853		-4.84	-3.287	0.8813	0.3114	0.5932	0.6	2.56	0.9533	-1.501	-1.552	3.352	-3.073	0.2559		-2.899		0.1666			-0.8755
hSQ036385	DPY19L1P1	-0.7047	1.106	-0.2756	-0.1084	-0.6903	-0.4597	1.465	1.507	2.806	0.9823	1.345	0.6246	1.521	0.08962	1.86	1.523	2.05	0.9258	-0.2415	-0.4437	0.03182	-0.1219	-0.2797	0.572	-0.6122	-1.559	-0.8766	-0.9222	-5.178	-1.935	1.712	-0.3275	0.6092	0.601	1.321	0.004347	-0.5298	1.074	-0.9665	-2.762	0.4669	-1.149	-3.488	0.5641	0.8076	-1.21	-0.1143	-0.4294
hSQ005357	DPY19L1	-0.04888	1.516	-0.4899	0.3774	-0.7045	-0.7539	0.5207	1.343	0.8816	1.233	1.581	0.8304	0.8263	1.26	2.131	-0.06107	0.836	-0.3035	-0.2907	0.01705	0.3326	0.5388	0.8511	-1.522	-0.2465	-2.203	-2.346	0.5736	-2.983	-2.03	0.9181	-0.9718	1.04	0.6968	1.747	0.7201	-0.234	1.205	-0.2808	-1.966	-0.1973	-1.808	-4.312	0.2149	1.033	-1.154	1.281	-1.069
hSQ023257	MICB	0.6591	-0.01394	0.1232	2.194	0.3685	-1.606	2.124	1.019	0.2313	0.7011	2.238	2.123	1.773	1.523	-0.2714	-0.928	2.422	-0.2204	-0.9477	-1.833	-1.019	-0.4681	0.8575	-0.3842	-1.36	-3.59	-1.473	-2.013	-4.2	-0.07332	0.3778	2.455	2.13	-0.7702	0.9936	1.046	-0.2676	-1.369	-1.408	-1.703	-0.8443	0.9982	-3.549	2.251	0.6898	0.4691	1.538	0.7044
hSQ028074	MICA	-2.315	1.07	0.05907	1.806	-0.06059	-1.105	2.41	0.9768	0.1855	2.402	1.91	1.239	0.9453	0.7543	1.12	0.4929	0.3499	0.01045	-0.1868	-0.829	-2.918	1.433	1.625	0.2467	-0.08753	-6.229	0.2731	0.1625	-2.464	-4.066	0.692	1.487	-0.01107	-1.034	0.7212	0.924	-0.5401	-1.156	-0.6518	0.2829	-1.093	1.541	-2.133	-0.5562	-0.2627	-0.17	1.285	0.9503
hSQ022192	LOC283861	0.9775	1.208	-0.1184	1.794	0.6069	0.7675	-0.7829	0.4043	-0.592	0.4345	-0.4274	0.1218	0.1278	0.5968	0.007015	-0.1396	0.6624	2.043	0.7857	-1.252	-0.631	1.015	0.1475	-1.786	-1.99	-1.107	-0.7544	-0.3	-1.326	-0.4133	1.905	0.4597	0.8414	0.4832	1.014	-0.3035	-1.258	0.3713	0.7007	-0.4646	0.2341	-0.2318	-3.536	0.4863	0.6998	-0.2725	-0.09711	-0.2722
hSQ024617	RP11-343N15.3		1.233		1.374			-0.2731	0.6992	0.6778	1.939	0.7874	1.377	1.303	3.547	1.087	1.005	1.572	1.173	0.3155	-1.057	0.4888		-0.5827	-0.526	-1.21		-1.48	-0.5501	-0.4265	-1.533	0.9243	1.234	-0.4638	-0.257	-0.2765	0.7864	-1.828	-0.0589	-1.255	0.5402	0.9589	-1.812	-4.596	-1.079	-0.4303	-0.8477	0.6077	-2.092
hSQ011565	IL1RAP	0.6993	2.227	1.769	2.474	0.9397	1.946	1.665	0.5051	0.6658	2.811	2.849	0.8046	0.2845	0.4906	2.455	0.4491	2.158	3.409	-0.6605	-0.9948	-0.9312	1.931	0.6913	-1.004	-3.192	0.8689	-2.774	-1.21	-1.439	-3.739	-0.6377	0.1224	-0.1478	2.001	2.091	0.2043	-0.5018	-0.3069	-1.299	-1.712	-0.4151	-4.466	-6.578	-1.473	-1.342	-1.272	1.1	-1.677
hSQ041970	RBBP8	1.65	0.3319	-0.05436	1.786	-0.1457	2.085	0.4595	0.9151	-0.9029	0.6586	1.203	1.859	0.4018	-0.2241	0.3627	0.3178	0.7382	1.025	-0.8752	-0.5375	-2.072	1.571	0.2199	-0.2434	0.1024	-1.124	-0.7737	-0.7809	-0.3439	-1.568	-0.2031	-0.1729	1.652	-0.2477	-0.2839	1.322	-1.609	0.687	0.05473	-0.4438	0.09485	-2.093	-3.308	0.6537	-0.8844	-1.835	1.2	1.697
hSQ028070	LOC441815	2.187	-0.4873	-0.00353	1.994	-1.028	-1.118	0.387	0.2092	-0.5921	0.4494	1.137	2.327	0.3327	0.5167	-0.4831	0.05526	0.9123	0.8429	-0.6044	-0.6566	-0.7311	2.075	-0.1026	-1.016	0.5199	-0.767	-1.58	-0.3201	-0.9164	-1.713	-0.3856	0.3346	1.156	0.7131	0.4336	0.9664	-0.6077	0.1912	0.4956	0.2103	0.909	-2.072	-3.526	0.9612	-0.1203	-1.388	1.258	1.178
hSQ040974	SCD5	1.825	0.4705	1.799	-0.2235	-0.3954	0.1352	-0.3752	-0.06296	0.5757	1.032	0.5653	0.1595	1.605	0.1395	1.715	0.9981	2.795	2.791	2.383	-2.299	0.3967	2.168	2.21	0.8919	-1.897	-0.9842	-2.237	-2.702	-4.544	-2.431	0.7272	0.4924	-0.2409	1.816	0.5264	0.4992	-0.03488	0.304	0.3784	0.03312	-1.358	-2.019	-0.08284	1.294	-0.9375	-0.5348	-3.384	-0.1295
hSQ000940	GBP4	2.731	-1.864		-2.083			2.37	2.263	3.011	-1.817	1.051	-0.42		-1.03	1.15		5.796	5.286	0.6789		0.8222	0.6285		1.407		-2.324	-2.176			-5.45			-3.06	0.7564	0.1169	-0.5702	2.496	-1.096			-3.678		-2.662	0.6145	0.4531		-2.239
hSQ011115	EST_AA417673	2.618	1.573		0.4138			-1.403	1.129	1.888	1.14	1.968	0.2768		0.2769	-0.8729		1.762	1.783	1.086	2.384	-1.011	-0.6647	-1.442				1.351	-1.46	-4.306	-2.403		-0.05528			1.424	-0.6234	-0.6175				-0.3408		-1.555	-0.4386			-1.192
hSQ039422	APEG1	2.533	0.4786	0.2224	0.3596	1.288	1.038	-0.6471	1.425	1.554	2.835	0.8134	2.263	0.9186	0.1026	1.683	0.7012	1.668	0.2788	2.162	3.519	1.215	2.581	0.8934	0.77	-0.8942	-3.141	1.236	-1.004	-3.96	-3.277	-0.1797	-1.28	-1.648	1.279	0.3095	-1.328	-0.9818	-3.153	-1.599		-1.165	-3.976	-1.75	0.4771	0.6757	-2.342	-0.7563	0.7036
hSQ015858	RBL1	1.69	0.1653	-0.8809	0.9863	1.344	-0.435	0.8596	-0.2182	-0.2795	0.542	0.7301	0.9093	-0.1447	1.109	0.1195	-0.3521	0.7749	0.5155	0.4982	0.216	0.7715	-0.3422	1.6	0.09666	-0.8675	0.1556	-1.887	-0.05746	-3.524	-0.8108	0.117	0.6572	0.5389	-1.444	0.2562	1.049	0.5149	-2.656	0.2682	-0.03708	-0.2184	-0.06927	-0.593	1.564	0.1323	-0.345	0.1504	-1.93
hSQ005050	DLEU2	1.946	-0.7683	-0.3446	0.356	1.741	-0.5936	0.4126	-0.1085	-0.4998	0.4417	0.08311	0.5723	-0.4484	1.792	0.8092	-0.9958	0.8046	-0.2348	0.7846	-0.9943	-0.4954	0.1275	-0.6303	1.86	-0.7478	-0.5247	-1.754	0.1456	-1.857	-2.164	0.68	0.1469	0.3253	0.02209	0.2225	1.135	0.4746	0.08682	-0.4355	1.913	0.358	-1.33	0.3267	2.077	0.06538	-0.1987	-0.6766	-1.027
hSQ018358	snRNA_U8_36	-0.007073	0.4982		1.049	0.8673	0.3579	0.0425	0.9047	-0.2866	1.295	1.823	0.9822	0.8581	1.922	0.6524	0.3207	1.308	0.7483	-0.9689	0.7789	0.3244		-0.5571	1.6	0.9954	0.2085	0.8359	-2.085	-0.4209	-0.6179	0.6599	-1.07	-0.9482	0.04861	-0.511	-1.318	-1.242	-0.6233	0.541	-1.134	-1.885	-1.116	-2.43	-0.2433		-1.652
hSQ034646	SKP2	-0.6339	-1.269	-0.1115	-0.5209	-0.5662	-1.179	-0.2076	0.9846	0.1399	1.431	0.7495	0.6987	1.488	2.612	0.6123	0.264	1.894	1.405	0.4643	1.485	-0.1957	0.7772	-1.451	1.673	0.9519	-0.3016	-0.7475	0.3153	-0.01769	-0.7113	-0.6169	-0.1734	0.08503	0.1052	-0.1544	-1.008	-0.6156	0.5299	0.3409	-1.144	-0.06562	-1.155	-2.27	-0.8868	-0.6516	-0.3656	0.5232	-1.584
hSQ007957	EST_AA987505	-0.08203	-1.977	-1.723	-0.8158	-1.358	-1.457	0.4975	-0.09023	1.968	2.6	1.738	1.097	0.2532	2.007	-0.3126	0.4358	1.743	1.623	-0.4839	1.294	2.339	2.276	-0.512	2.625	1.3	0.9735	-1.239	-2.74	0.8841	-1.123	-0.3751	0.7351		0.7536	-1.086	-2.033	-2.397	-2.388	0.6761	-0.7292		0.1787	-2.105	0.6517	-2.21	-1.477	0.1983	-0.2518
hSQ037550	TLN1	0.07398	-0.01411	-0.005417	-0.887	-0.5217	-1.191	0.6053	0.447	0.5481	2.428	1.256	1.07	-0.005547	0.5354	-0.2271	1.363	1.631	-0.5173	-0.1605	1.261	0.4532	1.469	0.1796	0.163	3.451	-0.2668	-1.522	-0.01651	-0.2799	-1.619	-0.9378	0.3432	-1.054	0.005619	-0.3634	-0.4067	-0.9968	-1.325	-0.4833	0.7519	-0.709	-1.882	-0.6873	0.9607	-0.5851	-0.6744	0.7717	-1.997
hSQ043398	FBXO10	-0.5292	-0.3139		-1.503	0.3702	-0.5192	0.1404	1.053	1.166	0.4878	2.571	-0.8099	0.5211	-0.6599	0.2103	1.269	0.5307	0.4912	0.439	2.537	-0.09269	-0.1214	0.8508	0.1825	2.393	0.6214	-0.4661	-0.2067	0.242	-0.555	0.01781	0.513	-0.4703	0.2315	-1.183	-0.3852	-2.254	-1.075	-1.186	-0.05629	-0.9776	-0.7685	-1.382	-0.1754	-0.2719	-0.7692	0.3262	-1.614
hSQ014058	HMOX1	0.6998	-1.645	-1.061	-1.534	1.064	0.2548	-0.1706	1.472	0.5403	1.712	3.79	2.329	-1.895	2.829		0.1976	-0.4753	0.005238	0.188	2.106	0.0713	3.578	0.05982	1.936	0.02225	-0.5446	-0.4472	-0.2977	-0.814	1.999	-0.3132	0.387	-0.9713	-0.4245	-1.214	-2.601	0.1347	-2.256	-2.032	-2.327	-0.6386	-2.529	0.5568	-2.006	-0.1479	0.06476	-0.5798
hSQ001798	CHRDL1	1.295	-3.59	-0.8064	2.511			2.564	3.316	-4.395	1.987	8.255	2.164	-2.22	0.1738		-2.398	1.669	-0.21	1.133	2.28	-0.06398	3.012		2.511		-1.25	-2.572	-0.843			-2.458	1.972	-5.327	-1.84	-2.399			-2.472	0.4227		-1.714	-1.985		-0.1617	0.9868	1.519	-1.975
hSQ023256	C11orf34	-0.2362	-0.5209	-0.1471	1.28	-0.6918	-0.7212	1.173	1.006	1.274	1.976	2.034	0.6931	-1.561	-1.017	-0.1367	1.042	0.7787	0.5293	1.102	1.03	-0.7747	1.032	0.2938	1.72	-0.4837	0.4994	-1.353	-0.7437	-0.39	0.713	0.2308	-0.499	-1.077	-0.5805	-1.64	-1.447	-0.3013	-0.1524	0.182	-1.743	0.3354	-1.045	0.3908	0.2776	0.1661	-0.5412	-0.5158	-0.9259
hSQ026114	SAMD3	0.3808	-0.834	0.05978	0.797	-1.005		1.31	1.143	0.9412	2.193	2.331	1.23	-1.204	-0.61	-0.2198	1.689	-0.02435	1.776	0.4189	1.387	-0.2278	1.058	-0.3693	1.687	-0.8768		-2.576	-0.1467	0.6769	1.12	0.03772	-0.4321	-1.22	-0.4536	-1.573	-0.9502	0.05563	0.0845	-0.3211	-2.106	-1.698		0.01768	-0.05548	-0.07695	-0.9043
hSQ020808	EST_AA626350	0.3231	0.08832		0.8193	-1.003		1.483	0.9849	1.054	1.995	2.353	0.4423	-1.102	-0.4577	0.3425	1.131	0.778	2.178	0.4812	1.049	-0.4255	1.081	-0.1069	0.8397	-0.3145	-0.2514	-3.234	0.4056	0.5392	0.9723	0.11	-0.5298	-1.378	-0.3813	-1.161	-2.308	-0.712	0.01681	-0.3788	-1.074	-1.905	-0.4662	0.12	0.1168	-0.6946		-0.1066
hSQ014808	CSF1	4.149	-0.9632	-1.214	0.7478	-0.5941	-2.734	2.296	2.723	2.309	3.731	2.684	2.546	-0.7799	-1.696	0.7535	0.9768	1.969	1.757	2.835	2.147	0.813	2.174	-1.838	2.308	-2.221	-0.5329	-1.158	-0.9185	-2.777	-0.4818	-0.679	-0.6513	-1.275	-1.603	-2.162	-0.5895	-1.349	-1.172	-1.055	-0.2056	-1.014	-1.413	-0.9491	-0.0547	0.3388	0.2298	-0.9148	-1.798
hSQ006425	PLXNA2		3.693	0.677	-0.6558		2.063	-1.112	0.3198	1.498	2.5	-1.312	0.2872	-4.137	0.1172	2.517	1.666	-0.1671	0.5734	-1.574	2.424	-0.7006	0.5857	-4.682	5.945	1.44	0.3035	-4.369	-1.11		0.7972	-0.2951	-1.395	-2.343	1.234	-0.1559	0.327	0.8928	-1.108	-1.194	-0.05916	-0.2805	-1.581	-2.325	-0.4183	0.4103		0.8483
hSQ022743	OR2T33	1.702	3.248	1.411				1.392	-0.7659	0.3428	0.6743	1.502	1.372	-1.272	0.4716	1.592	-0.3499	-0.5328	0.9077	0.5104	1.088	0.9638	1.01	-1.738	0.9189	-0.5253	0.5979	-2.165	-1.485	-2.782	0.2015	-0.7307	-0.4606	-1.299	0.868	0.1884	-0.0687	0.7872	-0.734		-0.2748	-1.116	0.02299	-1.271	-1.374	0.2346	-0.5228	-0.7073	-1.757
hSQ003385	EST_AA004514	0.806	0.7612	0.765				1.626	-0.3422	0.8064	2.368	-0.04399	1.135	-2.189	-0.3147	0.2755	-0.4162	-0.9291	-0.1486	1.064	1.222	1.357	0.1537	-2.104	1.153	1.048	-0.3684	-0.551		-1.118	-0.8848	0.1429	-0.7769	-1.815	-0.7483	0.5921		-0.4191	-0.8003	-0.5659	1.409	0.2376	-1.043	0.5429	0.08975	0.1283	-0.2891	0.4663	-2.064
hSQ032853	MJ-1000-74_823_d_30_1	0.4322	0.4774		0.3684			-0.4082	-0.376	0.9927	1.894	1.102	0.5415		-0.5485	1.372			-1.082	2.21	1.518	-0.1863	-1.25	-2.518				-3.115	-0.9753		-0.6486	1.879	-0.05067	-2.049	1.238	0.8783	-0.0788	-2.703	-0.9341			-3.846		1.729		2.384		0.1125
hSQ018630	MCART1	-0.4171	0.6432	0.162	-0.3258	0.1973	-0.03212	-1.467	0.7047	0.0534	0.1549	0.883	0.5422	0.4782	0.1222	0.9124	0.4458	1.238	0.3384	1.201	2.259	0.6994	0.3157	-0.3921	1.31	-0.1296	0.3935	-1.769	-0.7396	0.06911	-0.4679	-0.6751	-0.4499	-2.378	0.9136	1.089	-1.153	-1.682	0.5367	-0.8689	2.761	-0.7505	-1.506	0.2799	-0.07829	-0.09476	-0.9871	0.1583	-3.587
hSQ023055	UBE2H	0.8305	1.132	0.1495	-0.1166	-1.325	-0.2445	-0.3599	-0.1444	0.2676	0.4058	0.8139	2.276	0.6157	1.693	0.6733	-0.415	0.3587	0.7092	-0.4713	1.126	0.512	1.522	0.3172	-0.4162	-0.03373	1.609	-1.42	0.5197	0.3767	-0.4636	-0.5225	-0.7824	-2.377	0.7495	-0.0967	-0.2005	-0.2246	-0.1357	-0.6114	-1.107	-0.3746	-1.099	0.4141	-0.1091	0.1728	-0.1679	-0.2958	-1.903
hSQ015098	B4GALT5	0.4808	-1.097	-0.8802	0.7204	-1.651	0.1424	-0.483	0.5926	0.9346	-0.1639	0.5108	0.2434	1.066	3	0.8769	0.122	1.577	1.993	1.176	1.673	0.9756	0.8219	-0.7192	-0.2526	-0.0401	0.8964	-1.563	2.053	-0.253	-0.1133	-1.006	-1.179	-1.397	0.6232	0.1169	-0.7735	0.1957	0.1079	-0.8444	-1.58	-1.088	-0.08184	0.3144	0.5346	-1.187	-0.8409	-0.7155	-1.689
hSQ031906	ADAM17	-1.511	1.444	-1.642	1.715	0.03341	-0.01602	-0.1414	1.681	-1.411	0.911	0.09907	2.988	0.8843	1.468	0.3685	1.227	-0.03606	2.024	-0.7728	1.585	2.891	-0.08324	-0.731	0.5957	1.091	-0.4554	-1.818	1.082	0.2252	-1.282	0.196	0.5262	-1.982	0.1947	-0.5748	-0.992	-0.6361	-0.3272	-0.9928	0.2619	-0.07938	-1.73	-1.804	-0.6172	-0.8687	-0.666	-1.461	-0.6507
hSQ032354	RPS6KA3	0.4506	1.076	0.4696	1.077	-0.715	-0.06445	1.03	0.9624	0.05107	1.313	0.5206	1.37	-0.01418	1.63	2.25	-0.3316	0.9455	0.516	-0.3112	0.6065	0.4021		-0.6694	0.4872	0.833	0.02618	-1.696	-0.8269	-2.533	-0.2002	0.4776	-0.1723	-5.991	2.036	1.107	1.16	1.235	1.094	-0.8013	-0.6565	-0.9978	-0.5187	-1.102	-0.2756	-0.5671	-0.4545	0.591	-2.319
hSQ021340	HIST1H2BJ	1.842	0.01759	-1.719	1.729	1.187	-0.9427	0.9119	-0.8409	0.3428	0.4943	2.032	1.447	1.723	1.212	0.5218	0.4252	1.852	1.158	-0.2195	0.6033	-0.1162	0.07506	-0.8077	0.524	2.235	0.09792	-0.8396	-1.265	-2.541	-0.7385	1.099	-3.646	-5.489	2.233	0.6835	-1.119	-0.5278	0.2461	1.09	-0.8398	-0.3711	-1.012	-0.3907	0.3011	-0.9354	-0.8627	0.2177	-1.077
hSQ007513	CDCA7	1.323	-1.872	0.3072	2.624	0.8326	-1.247	0.1928	1.235	0.06367	-1.435	0.4182	2.402	2.823	2.397	1.873	1.101	0.3431	0.7586	0.5364	1.104	1.22	0.1459	0.5682	1.41	1.176	-1.696	-0.09378	-1.204	-2.666	-3.578	-0.8548	0.6603	-5.943	1.559	1.794	-1.298	-0.4619	0.987	0.5163	0.08109	-0.1002	-2.301	0.08013	-0.353	-0.9045	-0.2269	-0.9464
hSQ043365	IRF1	1.134	0.9489	0.3168	0.03986	-1.557	-0.1314	0.9757	0.8904	1.222	0.6531	1.429	1.625	-1.604	2.045	1.683	0.7764	1.906	2.582	-0.1507	0.6845	0.7026	1.284	0.0186	3.263	1.501	-0.1233	-0.6084	-0.5839	0.5198	-0.01469	-1.127	-1.224	-2.44	-1.246	-0.4253	-0.05239	0.5035	-1.505	-1.973	-2.686	-2.427	-1.138	0.288	-1.95	-0.6166	-1.636	-0.7185	-0.5937
hSQ001258	EST_AA931882	0.9178	-0.1769	-0.7732	-1.156	0.04217			1.04	0.2083	-0.1202	0.7478	0.3171	-1.617	0.6271	1.837	-0.1944	1.823	2.723	0.09595	-0.1463	0.9393	0.2655		3.174	2.17	0.4234	1.161		0.914	-0.353	-0.2652	-0.6751	-2.633	-1.867	-0.6461	-1.013	0.05269	-1.158	-1.244	-1.179	-1.411	-0.7015	0.4147	-1.648	-0.2799	-0.6373	-0.4818	0.02802
hSQ020978	LOC441109	0.1247	0.2399		-2.649	0.309		1.814	1.616	1.415	-0.2834	0.5347	1.424	-0.3601	-0.1561	0.2641	2.152	2.6	2.05	0.7828	0.9206	0.6461	0.6724	0.2846	2.631	0.8671	-0.3298	1.098		0.9908	-0.2861	-1.628	-0.4682	-1.636	-0.7497	1.581	-0.7363	-0.7905	-2.592	-1.747	-3.182	-3.184	-0.2347	-0.2084	-2.342	-0.653	-0.4904	-1.315	1.105
hSQ018972	TSGA14	0.6609	-0.3239	-1.72		0.5553	1.166	1.66	0.7727	0.9214	0.3129	0.3809	1.61	-1.074	-0.02982	0.1504	0.9787	0.8858	-0.2137	-0.151	0.8168	0.09237		-1.649	1.258	0.7733	1.086	1.584	-0.1966		-0.3399	0.2279	-0.612	-0.7902	-0.3634	-0.703	-0.7601	0.2458	0.2646	0.289	-1.096	-1.748	-1.378	-0.05218	-1.105	-0.2768	-1.814	0.4713	-0.03889
hSQ034478	LOC151507	2.878	-0.6869	-1.353	1.644	-1.948	0.2428	1.557	1.93	1.528	-0.4201	-0.1921	1.387	-0.2969	2.097	-0.09266	2.366	-2.887	1.443	0.826	0.0338	1.709		1.468	0.6245	0.4603	0.5634	1.801	1.95		1.377	1.385	2.595	-5.653		0.344	1.587	0.3927	1.302	-4.834	-5.669	-4.651	-4.501	-0.1152	-6.158	0.6402	0.4128	0.2982
hSQ027533	FUT10	0.1163	0.9016	0.5954	0.7626	-0.7893		0.3059	0.2481	0.3068	0.4683	1.056	-0.6544	1.902	-0.4144	-0.3742	0.8341	-0.9788	-0.7883	0.1845	1.592	-0.8322	1.134	-1.834	1.593	1.339	0.5719	-1.871	-0.6012		0.4855	-0.6367	-1.297	0.02521	0.262	2.452	-0.7047	0.2412	-1.46	-2.536	0.1392	2.318	0.257	-0.6068	-0.6399	-0.7214		0.2067	-0.9835
hSQ029345	EST_AA984306	-0.2428	0.9825	1.626	-0.9965	-1.308	-2.168	-0.6532	-0.201	0.2077	1.159	1.377	0.3965	0.1425	-0.3635	-1.063	0.6451	-0.6479	-0.09735	0.7354	0.7932	0.8087	0.985	-0.5928	1.954	1.01	0.2728	-1.59	-0.2303	-0.9466	0.5864	0.2142	-1.746	-0.2539	0.5129	-0.09664	0.8562	0.4421	0.111	-1.095	0.2301	0.9288	0.3279	-0.005835	0.191	0.07954	0.04217	0.4076	-2.143
hSQ010516	LONRF1	0.7095	0.3648	0.1436	0.4258	0.3039	0.009484	-0.3409	0.6713	-1.61	0.4615	-0.07043	0.9438	0.7348	-0.9812	0.134	-0.2826	-1.306	-0.07005	-0.2173	2.435	2.556	1.717	-0.1555	2.121	1.137	0.6601	0.6476	-3.358	-3.259	0.7187	0.5715	0.7917	-1.312	-0.2798	-0.1393	0.7335	1.184	0.2383	-0.5723	0.2524	1.436	1.37	-0.2535	-1.047	0.001842	-0.05053	0.2749	-0.8502
hSQ042750	EST_AA737545	1.06	0.4351	1.329	0.8161		0.5048	-0.7806	0.7017	-1.36	0.8418	0.1299	0.7091	-0.02493	-3.051	-0.2707	-0.7123	-1.145	0.7553	0.168	1.986	2.571	0.8676	0.3698	3.116	1.322	0.8054	-0.7771			-0.5409	0.7568	0.04698	-1.161	-0.5145	-1.034	-0.08114	1.445	0.8436		0.8027	1.171	1.881	0.4968	-0.8564	-0.4078	0.03478	0.3702	-4.81
hSQ012670	YAP1	0.3486	1.349	1.398	-0.2051	0.07301	-0.02142	1.553	0.9004	-0.2959	1.816	0.7687	-0.1671	1.319	1.228	2.598	1.121	-0.2215	1.399	-0.02321	0.4596	0.9601	0.9764	0.4786	1.46	1.266	0.1692	-0.9933	-0.02386	-0.4552	-0.4872	-0.8294	0.7058	0.9325	-3.261	-1.17	0.4226	-1.401	1.787	-0.6482	-0.05348	-0.8748	-1.621	0.9606	-1.303	-1.784	-1.316	-0.481	-1.191
hSQ012334	ncRNA_ACA8_32	0.8282	0.2635	0.3873	0.4645	-1.667	0.9632	0.5778	-0.97	-0.5913	0.2902	0.09827	0.6175	0.2035	0.8275	1.188	0.2361	-0.7769	0.04365	-0.5336	0.9742	0.4497	0.366	0.5382	1.705	0.7607	0.1138	-1.179	1.961	0.09441	0.6874	-0.8748	0.2354	0.1371	0.2439	0.1944	0.4172	-1.007	0.05199	-0.8436	1.021	-0.3102	-2.001	0.4052	0.332	-1.019	-1.257	-0.3214	-1.082
hSQ044833	RIOK3	0.8356	1.651	0.5947	0.1869	-1.695	0.005584	0.8402	0.2524	-0.8389	1.333	0.05567	1.375	-0.7641	0.08492	0.3051	-0.3915	0.8505	1.196	-0.2962	0.4316	-1.113	1.708	1.456	0.2523	0.6481	-0.1288	-1.716	0.09814	-1.823	-0.6752	-0.5924	-0.3072	-0.8405	-0.2337	0.3318	0.1946	-1.094	0.08439	-0.4062	0.3135	0.6622	-0.09867	0.1276	-0.2756	-0.1871	-0.8094	0.306	-0.7541
hSQ036511	NPC1	0.6386	1.434	-0.09233	1.735	-1.477	-0.7064	1.918	0.1104	-0.6909	1.241	0.5987	0.9779	-0.2961	-1.062	0.6781	-0.1035	0.01354	0.1741	-0.4332	0.5546	0.07012	2.086	1.729	0.6753	0.4311	1.094	-0.5983	-0.3189	-0.6552	-0.6922	-0.4244	-0.03423	-0.5325	-0.3157	-0.5552	0.4176	-1.656	-0.1976	-0.3532	-0.9685	0.2302	-1.291	-0.7144	-0.7376	-1.019	-1.216	0.299	0.5789
hSQ007020	ZNF488	0.3433	2.749	-0.1576	-0.7204		2.588		2.405	1.864	1.995	1.233	0.1326	2.199	-2.197	1.763	2.391	-0.001754	2.229	-0.4785	0.1793	-1.595	1.931	1.233	-1.13	-0.06423	-0.4211	1.296	-2.264		1.033	0.9303		-0.7378	-1.751	-2.201	-1.668	0.1682	-1.183	0.3015		0.1549		-3.05	-1.273	-0.5844		-2.666	-3.366
hSQ028950	CSF3R	1.13	0.7907	0.7295	0.3417	0.04481	0.7004	1.175	-0.4578	0.5659	0.9024	1.32	1.03	2.146	-0.8153	-0.8151	0.7933	-1.205	0.8809	0.01359	0.3914	1.117	1.893	-0.02457	-0.6979	-0.03713	0.776	-0.1515	-1.242	-4.013	0.6246	-0.4726	-0.7574	-0.5957	-0.5239	-1.143	0.4394	-0.03968	-0.7858	0.1086	1.608	-1.023	0.2661	-2.178	-1.021	1.033	0.09037	-0.4092	-2.929
hSQ010980	LOC389819	2.738	3.473	3.077	-1.986	3.032	2.553	0.6173	2.329	0.8081	5.27	4.178	4.297	-4.037	3.097		3.005	-3.117		0.7458	0.5836	0.4392	3.985	1.618	-0.3257	0.4501	-1.457		-1.59		-2.333	-6.215	-2.185	-2.933		-3.326	-1.753	-1.347	-6.309	-2.594	1.951	1.319	-0.1116			-2.94	-1.117	-3.102
hSQ024937	CNTNAP3B	1.527	3.202		-1.877	2.742	3.732	1.657	2.559	0.7076	4.749	4.007	3.216	-2.358	1.416	-2.153	3.055	-5.568		0.4853	0.2431	-2.371	3.355	3.037	-0.3062	0.6996	-2.627	-4.2	-1.41		-1.064	-4.326	-3.226	-3.614		-2.577	-0.1538				1.49	0.9987	-0.1422			-0.3506	-0.8779	-1.712
hSQ010502	CNTNAP3	1.248	2.433	2.827	6.054		3.243	0.9275	1.87	-0.08158	4.22	3.498	3.217	-3.677	0.7772	-0.2126	2.696	-5.067	3.053	0.1261	-0.1261	-0.6806	3.346	1.568	0.4246	-0.5096			-1.81				-5.835		-2.066	-3.346	-2.313		-1.778	-2.344	1.031	0.3195	-0.9613		-3.438		-1.357	-4.032
hSQ030529	LOC441404	1.22	1.915	1.619	-1.514		2.405	-0.06053	1.362	0.03036	3.582	2.59	1.959	-1.015	2.069	0.1094	1.518		2.805	0.238	-0.5842	-0.8286	3.188	1.48	-0.9735	-0.03768	-0.5645	-1.087	-2.668	-3.344	-0.7509	-0.5331	-0.783	-1.501	-1.574	-2.184	-1.181	-0.2752	-1.926	-0.492	1.483	0.2515	-0.8394	-1.973		0.1622	-1.225	-0.5497
hSQ037410	LOC441402	1.565	2.75	2.464	-1.889	-0.9508	1.92	0.3645	1.787	0.6353	4.537	2.855	3.104	-2.65	2.474	0.4644	2.003	-0.6602	3.29	0.683	0.6108	-0.7636	3.753	2.005	-0.6085	-0.3027	-3.06		-3.313		-2.076	0.8818	-1.228	-2.876	-2.579	-3.699	-1.316	-0.5802	-2.161		0.8178	0.3865	-1.234	-0.8282	-2.991	-1.153	-0.5202	0.1252	-1.195
hSQ023655	RP11-138L21.1	1.638	2.813	2.777	-1.906	-0.7174	2.083	0.5078	2.09	0.6487	4.4	3.088	3.537	-2.317	3.318	0.7077	2.216	-2.727	3.584	0.3264	0.8742	-0.3003	4.586	1.918	-0.6452	-0.2093	-2.836		0.02073		-3.843	-2.005	-1.865	-2.213	-1.596	-5.626	-1.743	-0.6969	-2.518	-1.134	1.181	0.7298	-0.9411		-4.048	-0.4895	-0.7368	-1.281
hSQ009663	Virus_entero A		0.178		0.829	-0.9929		-0.1177	1.285	2.333	2.205	2.333			-1.908	-0.2978		-1.282	-0.1718	0.7509		-0.3258		-0.4573	0.07937			0.1258				-0.4503	0.1399	-0.6684	-0.09156	-0.5211		-1.702	-0.8135	-0.5591	0.5456	-0.4757	-0.1666			1.085		-0.1569
hSQ022888	LOC129293	0.2919	2.217	1.891	3.208	-1.274		0.4315	2.684	2.722	2.764	4.682	-1.329	-1.783		0.09136	-1.94	0.7168	0.2373	-0.009965	4.238	-1.447		-2.108	-0.7215		-0.4825				-0.2689	-1.621	0.259	-2.319				-2.513	-2.124			-1.197		-2.921		0.4442		-1.818
hSQ038191	ARL10	1.914	-0.7511		1.57	-0.522	1.489	0.2632	2.045	1.464	3.796	3.754	0.5829	1.739	-1.827	-1.707	-3.109	-0.5315	1.209	0.7018	2.55	-0.1149	-2.429	1.764	1.15	-0.624	-0.9108	-2.103	-1.774	1.36	0.7028	-1.159	0.2307	-1.688	-1.611	0.05973	-0.3574	-0.5615	-3.073		-2.174	1.565	-0.9857	-2.169	0.5174	1.876	0.5685	-0.806
hSQ029572	LRRK1	1.329	1.333	1.363	1.871	1.099	1.339	0.6806	1.016	0.8448	1.916	1.108	-0.143	0.06959	-1.32	-1.953	0.7522	1.614	-0.2769	0.9559	2.21	0.4992	1.302	1.158	0.941	1.712	0.02495	0.4424	0.08687	-1.069	0.4969	-0.742	-0.5685	-0.7817	0.1001	-0.5162	-1.902	-1.171	-1.645	-1.391	-1.288	0.236	1.255	-1.579	-0.5869	-0.1333	0.3643	-1.245	-8.255
hSQ039202	FLJ27465	0.895	1.285	0.2541	1.526	-0.6006	0.64	-0.005381	0.2318	0.8455	1.467	0.8201	-0.2857	-0.7897	-1.901	-2.345	0.007861	1.475	-0.8745	0.9282	2.936	1.007	1.363	1.04	1.162	1.187	0.3256	-0.7269	-0.3875	-0.7238	0.7342	-0.583	0.2722	-0.9761	-0.2593	-0.6538	-1.166	-1.175	-1.986	-2.342	-0.9521	0.5216	1.376	-1.698	0.07382	-1.373	2.2	-1.695
hSQ040535	TUBB6	2.85	2.055	2.699	2.316	4.134	4.775	3.709	1.082	2.95	3.712	2.775	0.704	2.815	0.659	1.889	1.453	1.225	0.2252	1.093	0.1807	-0.3238	1.227	1.225	2.866	-1.188	-0.8147	0.8928	-2.183	-5.314	-4.121	0.1367	-1.438	1.749	0.05542	-0.8191	0.8487	-4.35	-2.322	-0.7671	-6.637	-1.299	-1.97	-3.873	-2.316	-2.598	-1.045	-1.49	-5.14
hSQ022236	KIAA1212	4.202	3.387	2.025	2.152	3.06	1.79	3.505	4.441	3.853	4.547	3.256	4.648	2.784	0.8881	2.858	0.7233	1.997	-0.4524	2.224	-3.709	0.8736	0.7765	1.819	1.632		-3.139	-1.671	-1.542	-6.195	-4.952	-3.314	-0.004039	-2.052	2.498	1.285	-0.6972	-4.59	-5.934	-3.036	-4.978	-0.4596	-1.06	-5.854	-0.7241	-0.8022	-0.2662	0.4859	-5.241
hSQ041185	IGF2BP2	2.458	2.82	3.03	2.914	2.575	1.153	3.201	0.5496	2.092	3.746	2.918	1.044	4.386	2.284	3.077	0.7989	3.043	3.33	2.556	-1.043	2.323	-0.2945	2.988	-1.352	-3.183	-2.923	-0.7726	-1.283	-3.773	-3.335	-2.105	0.05491	-1.733	-3.747	1.294	1.873	-4.477	-2.828	-1.627	-2.513	-2.501	-1.832	-2.389	-1.558	-0.9199	-0.594	-2.762	-2.724
hSQ009612	RP11-535K18.3	1.513	1.208	0.6417	2.329	1.297	0.06758	2.902	1.904	1.013	2.175	3.013	1.862	0.5679	2.502	2.492	1.6	0.9275	0.8881	0.8908	1.659	1.484	1.59	1.403	1.129	-2.725	0.1482	-2.894	-0.5949	-3.221	-3.428	1.13	0.8598	-2.348	-2.522	-1.471	1.022	-1.472	-1.694	-0.3292	-2.814	-1.576	-2.657	-2.32	-3.544	0.9849	-0.4824	-2.037	-1.987
hSQ030123	OSMR	0.5417	2.292	1.871	1.183	0.6761	1.117	2.296	1.964	2.372	4.224	3.077	2.366	0.387	3.906	2.736	0.3196	2.547	1.007	0.6249	1.208	2.493	1.654	0.3367	2.233	-5.716	-3.918	-2.03	-2.826	-3.732	-2.899	-1.206	-0.2361	0.3556	-2.493	-1.542	1.551	-1.018	-2.195	-1.395	-2.215	-1.037	-1.018	-5.976	-2.469	-0.676	-0.9333	0.1071	-1.983
hSQ010189	APOBEC3C	2.314	4.769	3.363	4.31	-0.6018	0.8988	2.653	2.426	3.034	4.266	-1.816	3.993	3.369	3.903	-0.2367	2.322	0.9888	3.449	-2.488	-1.27	-2.835	2.252	1.514	2.66	-2.994	-3.071	-2.063	-2.574		-1.637	-2.589	-2.189	-2.757	-1.86	-1.3	-1.557	-2.721	-2.392	2.572		-1.745	-3.695	-4.159	-1.932	-0.4738	-0.4912	-1.716
hSQ027846	AKR1B1	2.955	3.43	1.909	5.366	1.41	2.03	3.685	5.262	2.961	4.207	3.085	6.064	2.185	7.09	-2.605	2.108	1.19	2.611	1.048	-2.674	0.7267	2.413	-2.955	-0.7031	-2.917	-3.544	-2.197	-1.062	-4.369	-3.126	-2.988	0.6574	-2.741	-3.149	-3.479	-1.711	0.03512	-2.341	-0.9216	-3.332	-2.168	-2.729	-1.863	-0.506	-0.6375	-0.08483	-2.049	-2.49
hSQ041601	LOC401026	2.11	3.355	1.589	2.126	-0.1557		0.5095	1.302	0.2204	0.8819	-0.97	2.259	1.785	0.4792	1.229	0.6178	1.695	2.775	-0.5019	0.02588	0.7314	1.388	0.2599	-0.8534	0.2124	-2.244	-1.897	-0.08755	-1.854	-2.091	-0.8031	-0.9129	-0.6312	-0.3544	-0.3039	-1.091	-1.235	-1.026	-0.01193	-1.577	-0.2085		-0.5831	-1.366	-1.028	-0.1251	-0.7597	-2.41
hSQ031628	SLC16A1	3.142	2.668	2.381	2.669	2.837	3.217	-3.968	3.014	1.423	2.884	2.572	2.862	4.088	3.282	1.822	-1.11	2.097	2.508	1.63	2.658	1.754	0.9901	1.592	-0.341	-3.105	-2.812	0.4354		-0.8315	-1.608	-1.581	0.3795	-2.919	-1.062	0.7785	-2.949	-4.323	-2.874	-2.7	-3.515	-2.826	-3.437	-1.961	-0.2639	-1.725	-1.553	0.1227	-1.827
hSQ021037	PIM1	1.556	1.361	-0.08533	1.082	1.34	2.451	2.445	0.3474	1.376	2.418	1.406	0.4049	3.061	2.075	2.665	-0.9765	0.4505	2.861	1.114	2.072	1.447	3.963	3.526	1.632	-1.562	-2.579	0.8087	-1.532	-3.108	-1.715	-0.05739	0.8628	-2.695	0.04132	-0.1182	-2.605	-1.459	-2.031	-0.4462	-6.281	-1.903	-1.904	-1.747	-0.5306	-1.632	-1.249	-0.154	-2.044
hSQ006534	MYO1E	-0.1579	1.582	0.4862	-0.04661	-1.468	1.147	-0.1383	1.014	0.0476	1.754	0.9372	2.396	0.6774	1.861	1.747	-0.77	0.582	1.023	-0.05971	1.978	0.4486	0.7849	1.747	-0.5412	-1.235	-0.4573	-1.405	0.08964	-1.342	0.06634	-0.8309	0.1493	-1.439	-1.132	0.1933	-0.2789	-0.263	-1.129	-1.175	-2.025	-0.5563	-0.1622	0.7791	-0.2241	-1.441	-0.2029	0.6175	-2.558
hSQ001690	EST_AA904730		1.701	1.055	-0.948	1.16		-0.3647	0.8576	0.8362	2.298	1.056	2.335		1.235	0.8453	-0.04641	0.5407	1.951	0.09392	1.462	-1.113	1.183	1.646	0.3024	-3.922						-1.757	-0.4171	-1.365	-1.989	0.0919	-1.605	-0.3393	-1.06	-2.636		0.02735		-0.0873		-1.842		1.176	-2.184
hSQ015197	MICAL-L1	1.134	3.55	1.733	-0.05939	0.3387	2.269	-1.366	-0.2838	1.065	1.326	0.9944	1.914	2.12	0.4736	-0.3062	1.422	1.019	1.93	1.243	0.7703	0.5858	2.972	2.214	1.241	-3.083	-0.8101	-3.123	-2.733		-0.2464	-0.9087	-0.05851	-1.887	0.54	-0.5795	-1.317	-1.691	-1.372	-1.788	0.3372	-2.334	-3.105	-1.679		-0.2033	-0.8507	-0.5153	-1.795
hSQ002568	HOXA1	0.6784	2.399	0.9024	1.085	1.308	2.598	-0.777	1.935	1.199	1.95	0.8734	1.133	2.799	0.1277	2.808	2.096	2.583	2.299	0.4915	-0.7107	0.1799	0.6761	-0.001627	-1.975	-0.9342	-0.851	-1.909	-2.569		0.2076	0.4304	-1.734	-2.568		-0.3055	-1.768	-0.4767	-1.763	-2.453	-1.079	-1.255	-1.376	-0.1347	-2.378	-0.3693	-0.7967	-1.791
hSQ039911	MGC11082	0.5771	3.462	-0.3439	1.573		1.042	0.7266	1.389	0.1375	0.3391	2.117	1.046	0.5523	1.746	1.637	2.865	-0.08804	2.462	0.02521	-1.087	-0.2415	2.005	2.037	-2.186	-4.861	-0.1174	-1.62	1.14	-3.067	1.926	-0.02597	-1.416	-2.924	-1.527	-0.6368	1.266	-0.4781	-2.369	-0.8648		-1.211	0.9578	-1.216	-2.689	0.09937	0.232	-0.7626	-2.543
hSQ037590	BMP2	1.357	3.363	1.786	4.044	1.392	2.702	-0.593	2.519	-2.182	3.109	2.697	1.487	1.213	-1.173	2.737	1.405	-0.6177	2.273	1.436	-2.667	0.0189	1.135	5.967	-1.586	-5.95	-1.307	-0.3296	-1.21		-0.07337	-0.4956	-0.8554	-2.394	-0.3869	-3.296	-1.254	-1.588	-2.619	-0.9045	-0.9897	-3.511		-3.116	-2.489	-0.4203	0.6424	2.018
hSQ041984	SH3TC2	0.4444	2.865		1.261			2.944	1.226	0.01482	-0.5736	-0.07561	1.729	1.255	0.04864	1.609	0.2522	1.559	3.195	-0.8875	-1.12	1.596	1.017	1.829	2.076	-1.473		-0.6726	-0.00814	-1.289	-0.2264	-0.2687	-1.249	-3.787	-1.54	-1.595	-1.517	0.9042	-0.6069	-2.248		-1.814			-2.022	0.05666		-2.275
hSQ002324	RSNL2	1.627	3.923	2.626	2.434	1.632	3.872	4.117	1.669	1.668	2.099	1.547	2.917	2.582	0.04653	0.1567	-1.395	2.912	2.533	-1.785	-3.607	0.9887	0.475	3.137	-0.5561	-1.86	1.013	1.65	-3.6		1.996	-2.296	1.004	-5.594	-0.4871	0.6334	-0.8637	1.822	-5.029			-6.221	-2.482		-3.609	-0.5804	-3.058	-4.612
hSQ029329	JAG1	4.108	3.713	2.107	1.644		5.043	3.308	-0.5101	2.379	4.42	-2.282	2.767	6.363	0.3674	3.248	1.236	2.863	1.944	-0.8438	-1.266	0.2096	2.566	4.258	-0.7453	1.331	-2.456	-2.739	-2.069	-0.3057	-1.913	-0.6349	-3.205	-3.673	-2.746	-2.486	-2.043	-1.427	-2.528	-2.204	0.591	-4.06	-3.741	1.355	-3.028	-1.63	-0.627	-1.302	-2.872
hSQ019729	INPP1	1.955	3.171	1.805	0.9617	-0.4602	1.32	3.045	0.4073	1.716	1.767	-0.4045	-0.1853	3.771	-0.2152	0.4849	0.2333	2.05	2.951	-0.9064	0.4814	-0.213	-0.1968	1.225	-0.6879	0.1779	-2.489	-2.062	-1.782		-0.2453	-1.278	1.623	-3.066	-0.5288	-1.728	-0.4355	-2.26	-1.971	-1.416	-0.2216	-2.183	-0.5638	-1.698	-1.041	0.1478	-0.5496	0.1158	-0.6443
hSQ028888	PRNP	2.105	3.23	1.694	1.231	4.149	3.229	3.084	-0.06366	0.004995	2.017	2.485	1.924	-0.2602	1.074	2.144	0.9824	-0.2706	1.06	-0.04732	2.07	1.466	1.132	2.415	0.7912	-0.02304	0.8501	-0.2025	-3.693	-6.089	-0.7663	-2.048	-2.888	-1.017	-3.48	0.5907	0.8435	-0.2106	-1.592	-0.9473	-0.9626	-1.564	-2.325	-4.459	-2.252	-1.673	-1.801	-3.445
hSQ030448	C17orf51	1.715	3.941	0.6144	3.647	2.9	2.94	2.715	2.377	2.171	3.637	3.145	0.6346	-3.029	2.58	1.455	1.358	-2.395		1.279	1.341	1.622	2.488	0.4254	1.282	1.963	-0.4541	-4.777	-1.872		1.655	-4.188	-0.1225	-1.781	-3.259	3.071	-1.701	-3.91	-2.911	-4.097		-3.733	-3.034	-4.198	-3.256	-0.9423	-0.9097	-4.899
hSQ040332	C6orf145	0.3868	1.202	0.3359	1.223	2.291	0.5618	2.396	0.8686	1.317	2.999	2.237	-0.2839	-1.588	1.186	2.926	1.635	0.4417	-0.9477	0.475	1.053	-0.2317	2.215	1.227	0.5035	1.119	1.032	0.6599	-2.451	-0.967	2.516	-2.036	-0.966	-0.8143	-2.127	-0.737	-0.3642	-1.218	-1.199	-0.215	-3.02	-2.052	-0.1325	0.4938	-3.029	-0.8209	-1.508	-2.653	-4.893
hSQ002976	RIN2	1.596	1.571	2.025	-0.498	1.43	1.601	2.055	0.7776	-0.1238	1.808	0.8758	1.415	-1.239	-1.135	1.045	0.4736	0.6007	0.7312	-0.8561	1.682	1.597	1.234	0.07578	-0.5876	0.8882	1.311	0.7988	-0.05171	1.022	0.445	-1.607	-1.197	-2.365	-3.399	0.2919	-0.5052	-0.1793	-1.08	-0.9961	-4.661		-0.5035	-2.517	-1.82	-1.172	1.191	-0.9239	-0.234
hSQ041069	ADORA2B	0.7013	2.077	1.19	0.5675	2.196	3.736	4.191	1.623	2.682	2.693	2.401	2.441	-1.484	1.941	2.971	1.029	0.4762	1.707	0.6794	1.037	0.5527	0.559	1.841	-1.772	1.384	0.1068	0.7143	-0.2262	0.04744	-0.2295	-2.882	-0.9516	-5.19	-4.083	-1.373	-2.42	0.2762	-5.235	-3.811	-7.466	-0.9672	1.642	0.3882	-2.145	-2.026	-0.7938	-3.158
hSQ016093	MAFF	-0.9158	2.139	1.483	0.5155	0.2486	1.244	1.549	0.836	-0.1603	2.066	1.269	0.3885	-0.6255	-0.1115	0.6737	0.08206	-1.206	1.375	-0.1826	1.765	1.321	1.597	1.694	-0.4591	-0.5983	0.3048	-0.4577	0.05174	0.09041	0.08344	-0.9888	-2.344	-1.487	-1.16	0.08036	-0.6618	0.9441	-2.047	-0.9376	-2.038	-1.939	0.3949	0.3512	-1.437	-0.7485	1.094	-1.84	-0.8455
hSQ044905	PRSS12	3.342	2.972	3.471	1.973	2.646	3.042	0.9465	1.384	-0.07266	2.954	1.832	3.516	-2.753	-1.464	-1.784	-2.705	2.592	3.372	1.915	-0.08219	4.593	7.525	3.457	-0.4265	0.7893	-1.333	-1.15	-1.516	-2.377	-2.354	-2.021	-1.156	-2.934	-2.777	-2.917	-1.189	-0.9732	-2.354	-2.145	-4.36	-0.2615	-2.417	-2.036	-1.414	-0.3958	-0.6982	-1.353
hSQ021223	CD109	3.76	4.62	5.244	2.731	2.884	3.175	-5.591	2.981	2.365	3.027	2.285	5.699	-1.78	-0.5361	-4.241	2.307	2.719	2.955	-0.08228	0.03051	2.091	5.252	4.605	-2.809		-2.85	-1.062	-1.848	-4.184	2.159	-1.083	1.857	-2.697	-5.075	-3.704	-0.1314	-0.7055	-3.307	-1.222	-6.108	-2.369	-3.705	-1.003	-1.637	-0.7031	-2.29	1.05
hSQ027348	HIST1H1A	4.037	1.142	-1.244	4.003	2.371	0.3818	-3.654	4.209	2.767	0.1388	3.057	2.476	-3.048	4.636	-5.194	5.005	3.232	4.662	4.335	3.823	3.008	5.195	3.427	4.163	1.989	-2.558		-2.571	-2.317	3.556	-2.616	-3.056	-3.654	-2.517	-3.727	-2.764	1.902	-4.689	-2.595	-8.39	-3.302	-5.412		-2.609		-2.628	-3.973
hSQ002069	C3	-2.19	3.676	6.509	4.917	3.325	5.235	-1.36	4.132	0.4309	-2.818	1.11	-0.2403	-0.9343	1.98	-2.4	-0.1217	4.325	5.096	1.379	4.926	5.572	3.938	4.47	-1.553	1.803	-3.554	-0.1665	-2.707	-4.943	1.72	-2.613	-3.792	-1.621	-2.904	-3.143	-1.901	0.5053	-5.416	-2.201	-4.597	-4.498	-3.159	-2.103	-0.4958	-0.2773	0.7654	-2.569	-3.799
hSQ033900	SLC9A6	0.819	0.6993	0.2931	1.325	0.9984	0.139	0.9636	1.426	0.0345	0.921	2.004	1.293	0.1993	1.153	1.319	1.672	1.114	1.474	0.03719	0.55	0.8255	1.452	0.989	1.411	-1.674	-1.16	-0.2579	-0.5535	-2.055	0.4332	0.916	-1.624	-0.1521	0.3697	0.6502	0.01805	0.2289	-2.332	-0.3978	-1.743	-0.03438	-0.5253	-5.094	0.1828	-2.779	-2.331	-2.181	-3.506
hSQ031595	APOL6	0.3224	2.573	0.6914	0.5187	-0.3832	-1.063	0.142	1.604	2.478	1.974	1.497	2.012	-1.622	1.437	1.907	1.895	3.697	2.038	1.366	3.558	1.244	2.885	-2.378	1.554	-0.1102	-0.377	-2.865	-1.1	-1.621	0.1616	-0.1906	-3.1	-2.394		-1.961	0.2164	0.8073	-2.804		-1.93	-2.991	-2.087	-3.621	-0.7638	-1.695		-3.257
hSQ009755	GNB5	0.3618	1.502	1.131	1.018	0.1762	0.3718	0.8964	1.519	1.232	0.8388	-0.06313	0.5661	1.102	1.511	0.7213	0.3547	1.497	0.05725	0.57	0.3928	0.2133	1.49	0.4918	-1.877	-0.7607	-2.428	-2.265	-1.111	-1.417	-0.259	1.109	0.389	-0.3093	0.8425	-0.257	-0.5142	-0.09328	-0.9994	-0.07004	-1.365	-0.4616	-2.187	-2.176	0.2906	-0.4709	-1.168	-0.5428	-0.1679
hSQ022153	ENDOGL1	1.639	1.484		0.8402	-0.001732	0.4588	0.3435	1.096	1.469	0.9109	1.064	-0.2668	0.9591	0.4982	1.128	-0.2883	0.5988	0.1143	1.312	-0.5252	0.1804	0.7016	0.7939	0.02552	-1.684	-1.066	-1.618	-0.4736	-1.76	0.2431	0.8059	0.226	-0.2822	-0.9804	-0.6	-0.3071	0.2638	-0.4424	-2.468	-1.328	-0.5095	-0.7704	-1.959	0.7427	-0.8438	-0.4262	0.2643	0.2741
hSQ014174	KIFC3	0.487	2.248	0.2794	1.777	-0.4828	0.5328	0.9449	0.7397	0.8683	1.597	1.463	-0.06537	0.8931	1.11	0.5898	1.366	1.303	0.7858	0.241	0.9538	0.2319	0.6031	0.6554	-0.3905	2.27	1.148	-1.269	-0.2046	-1.948	0.1229	-0.8077	1.858	0.2143	-2.114	-2.586	-0.5606	0.4078	-0.3459	-2.259	-3.442	-2.083	-1.114	-0.9627	0.1516	0.1077	0.132	-1.647	-3.353
hSQ013310	ST5	-0.1593	0.002622	0.5097	0.617	0.7451	1.549	0.827	2.283	2.241	0.886	-0.4159	2.673	0.7959	0.885	1.804	0.5119	0.7856	1.743	0.6922	0.3466	0.4289	0.2918	1.104	1.244	0.8665	1.081	-0.2513	-1.067	-3.88	-0.1001	-0.2957	-0.5772	-0.6037	-0.4936	-1.746	-0.6803	0.4289	-0.8022	-0.7762	-3.696	-1.263	-1.919	-1.412	0.2211	-0.5903	-0.5177	0.3577	-2.909
hSQ028891	RIN3	-0.1863	0.899	1.343	0.8	0.8081	1.799	2.033	1.106	1.494	2.036	1.854	2.723	0.359	2.213		1.592	1.839	1.709		1.77	0.2052	1.291	2.214	0.6804	1.646	-2.771	-1.193	-1.704	-6.95	-0.4171	0.7807	0.4309	-1.737	-1.141	-1.2	-0.8173	-0.1314	-2.163	-1.418	-2.853	-0.7147	-2.456	-2.099	-1.452	0.426	0.2187	-0.2059	-3.286
hSQ030971	BMP1	1.124	1.752	1.468	0.7252	0.4407	0.4966	1.15	0.9241	2.902	2.662	0.9312	0.4993	-0.3414	0.8531	2.12	0.6766	0.3887	0.8643	-1.001	0.1337	0.456	0.06775	0.2222	1.798	-0.4113	-0.6444	-1.209	0.9588	-2.932	0.6435	-0.5163	-0.5528	-0.3055	-0.8618	-1.715	-0.8695	-0.3517	-0.7351	-1.502	-2.792	-0.8817	-1.079	-0.8005	-1.136	-0.1927	-0.7217	0.4382	-2.262
hSQ027428	PALM2	1.907	2.495	0.2157	2.231	1.584	1.625	1.42	1.787	1.82	2.909	1.143	3.132	-0.9398	1.409	1.487	2.083	-0.8051	0.5054	-0.5944	-0.1866	2.451	2.048	2.417	-0.7301	1.977	-0.8519	-3.317	1.902	-1.236	1.557	-2.533	-2.438	-1.514	-1.719	-1.096	-1.204	0.3024	-3.366	-2.179	-0.8471	-1.531	-2.899	-1.561	-0.9088	-0.7127	-0.7876	-1.586	-3.81
hSQ044003	AKAP2	2.425	4.245	1.519	2.521	3.129	2.155	4.224	3.686	2.1	3.167	2.875	2.369	1.42	1.644	1.244	2.387	-0.3305	1.29	-1.677	-0.5444	3.091	2.402	1.49	0.1113	3.277	-0.5298	-3.752	1.707	-1.199	1.474	-3.853	-3.648	-2.506	-2.2	-1.849	-1.636	-0.2505	-3.987	-2.657	-5.997	-2.449	-3.805	-2.153	-1.672	-1.168	-0.8204	-0.57	-5.4
hSQ016043	KLHL5	2.356	1.818	0.01477	1.219	-0.3949	0.9857	1.158	1.89	0.7512	2.703	1.068	1.142	0.616	0.49	2.235	1.749	0.9856	-0.008849	0.02639	-0.7508	-0.1603	1.238	1.931	0.002358	0.5432	-1.731	-2.186	0.1082	0.09691	-0.9151	0.2052	-1.797	-0.5929	0.4114	0.04186	-0.7878	-0.4744	-1.883	-0.9111	-4.551	-1.578	-1.121	-1.78	-0.9505	-0.727	-0.1568	-0.7064	-0.994
hSQ015394	CAV2	2.242	5.19	3.536	3.261	2.201	3.817	4.704	1.519	3.035	4.589	4.397	3.791	3.255	1.804	3.096	2.517	3.132	3.117	-0.01255	2.99	1.168	2.402	4.157	-2.442	-0.4933	-2.82	-4.203	-1.681	-0.182	-5.605	1.634	-0.1061	-5.574	-4.068	-4.911	-1.699	-1.638	-3.444	-2.558	-4.338	-4.607	-5.095	-4.439	-1.089	-1.991	-1.748	-1.765	-5.31
hSQ036022	CAV1	2.451	5.356	4.66	2.477	5.835	6.046	5.961	2.983	3.481	6.663	5.281	4.79	1.656	1.28	2.58	0.1588	1.666	2.436	-3.691	4.067	-2.108	0.6787	5.611	-3.532	-0.6666	-2.043	-2.816	-2.737	-0.4129	-3.31	2.308	-1.502	-4.8	-3.823	-4.813	-2.5		-3.225	-4.421	-5.856	-5.417	-5.038	-8.012	-1.705	-0.8367	-0.09409	-4.319
hSQ010361	PHLDA1	1.2	4.395	0.7291	2.086	1.394	1.215	3.21	2.242	1.2	1.592	3.09	2.779	-0.7947	2.359	2.24	-0.9521	1.735	2.275	0.1882	0.756	-1.748	0.7778	1.98	-1.353	2.052	-2.684	-6.577	1.193	-1.544	-0.4208	2.207	-0.8528	0.5089	-1.674	-2.334	-1.531	2.985	-2.156	-3.702	-4.067	-4.388	-2.339	-0.583	-1.996	-1.258	-0.895	-0.8796	-2.08
hSQ008534	EST_AA436592	0.5594	3.475	0.2785	0.8657	3.394	1.614	2.629	2.291	0.7999	1.011	3.089	1.949	-0.3353	1.799	2.399	-0.2027	1.694	2.145	-0.1724	0.4054	-1.699	0.7072	1.599	-1.414	1.332	-2.335	-2.428	0.9019	-0.7844	-0.6714	1.126	-1.543	0.2783	-1.855	-2.524	1.288	3.104	-1.987	-2.922	-4.798	-4.359	-2.49	-0.8936	-2.477	-1.928	-1.436	-1.28	-1.26
hSQ033071	ZAK	0.5142	2.111	0.9276	2.397	-0.2113	-0.2188	0.3875	2.028	-0.3491	0.6999	0.9067	0.8384	-0.1956	1.358	1.889	1.778	0.0303	0.1246	-0.1627	0.2438	0.8372	0.4392	1.563	-0.4705	2.552	-1.71	-0.7003	-0.6796	-1.83	-0.3804	-0.3151	0.415	-0.3257	-1.487	0.829	1.085	-0.1722	-1.942	-0.589	-0.1317	-3.158	-0.7193	-0.2402	-0.3008	-0.8148	-1.916	-0.5492	-0.5697
hSQ042187	AGPS	1.859	1.944		2.185	1.033	0.6537	0.6583	1.451	1.249	1.691	-0.3313	1.958	0.2939	3.318	1.828	1.557	0.8036	1.574	0.1969	0.3546	-0.1998	2.266	1.069	0.4853	0.3011	-2.556	-0.3583	-3.109	-3.015	0.4379		1.346	-6.562	1.604	1.925	0.07772	-0.4064	-0.5975	-7.203	0.4716	-5.79	-0.9606	-0.2444	1.092	-0.869	-1.986	0.6691	-1.471
hSQ007014	SORBS3	0.7604	1.636	1.139	1.297	-2.295	-1.215	1.89	0.7622	0.9509	3.292	2.66	1.06	2.596	0.4997	1.19	0.06826	1.325	0.4159	-0.6514	1.806	1.172	0.9782	1.33	2.697	2.083	-1.754	-1.397	-3.457	-6.693	1.29	-2.043	-0.3924	-0.4307	0.1361	0.03656	-0.9906	0.05532	-2.026	0.3286	-6.117	-0.608	0.08113	-0.07264	-0.8758	-2.007	-0.5746	1.281	-0.5193
hSQ036911	LOC442528	0.05118	2.196	0.4002	0.7074	0.2855	-0.1939	1.871	2.253	1.452	1.933	1.611	1.31	1.306	0.1005	0.06065	2.029	1.746	0.2766	0.1793	0.8971	0.8127	-0.2211	-0.08883	1.638	-1.106	-3.583	-0.5358	-1.006		1.3	0.4381	0.2283	0.5301	0.8969	-0.3227	0.1202	-2.914	-0.2951	0.5893	-6.576	-0.7672	0.1619		-0.5251	-1.347	-3.174	-0.2285
hSQ027291	ST3GAL3	1.354	0.4491	0.2929	-0.8499			0.7434	1.116	0.4943	2.806	1.134	1.933	0.3291	-0.6969	-0.1167	2.162	1.219	-0.3607	-0.298	1.65	0.4153	-0.1184	-0.3061	1.51	-1.174	-1.101	-2.043	-0.3436		-0.3869	-1.119	-0.729	-0.8073	0.3795	-0.49	-0.5471	-0.8613	-0.4524	-1.388	-1.223	-0.1546	-0.1154	-1.239	-0.4124	0.3562	-0.7312	0.3242
hSQ029434	CLIC4	0.5608	1.236	0.6649	-0.1229	-0.1448	-0.8942	1.495	-0.5024	0.2863	3.103	0.8659	2.18	0.5561	0.5601	0.1303	1.744	1.006	-0.3137	-0.706	2.127	0.1273	-0.001443	1.526	0.4075	-0.5017	-0.7686	-1.351	-0.1817	-0.428	-0.855	-0.7272	-0.282	-0.8303	-0.7985	0.282	0.4598	-1.189	-0.07541	-0.171	-3.046	-0.9526	0.8115	-0.8122	0.09961	-1.472	-0.7642	-0.03381	-1.499
hSQ005319	IFNAR2	0.676	0.5387	0.3025	0.9972	-0.5513	-0.4174	-0.317	0.9578	1.241	1.145	0.936	2.138	0.2837	1.81	0.8804	0.9513	1.481	0.1939	0.1441	0.1419	0.835	0.5854	2.216	0.7676	0.8634	1.289	-1.384	-0.3765	-6.393	-2.85	0.3779	1.053	-1.823	0.6717	-0.3779	0.915	0.1709	-0.6253	-0.3134	-3.539	-0.2274	-2.061	-0.7271	-1.585	0.2908	-1.144	0.9813	-1.104
hSQ020568	ADA	1.237	0.7226	0.7264	0.5536	-0.03329	0.7423	-0.9231	0.1991	1.248	0.9943	0.2224	1.687	2.168	1.952	0.6568	1.2	1.807	0.6428	0.005488	0.5983	1.299	0.2001	-0.4527	1.089	-1.455	-0.3321	-0.4496	1.26	-5.011	-1.098	-1.371	-0.1705	-0.6388	-0.317	0.2385	-0.5487	-0.3028	-0.7139	-1.04	-3.175	0.2739	-2.397	-1.816	-0.03389	0.4696	0.5623	-1.042	-0.07745
hSQ033323	MAP4K4	2.016	2.621	1.337	1.588	-0.318	0.8366	1.649	1.189	1.658	2.122	1.752	2.541	0.3628	2.145	1.233	0.08745	0.211	0.773	0.2538	0.2976	0.7871	1.054	-0.1824	1.88	-1.712	-3.661	-3.209	0.1401	-4.755	-1.751	-0.0554	0.7928	-0.8175	1.107	0.4318	-0.7694	-0.5215	0.7994	-0.2263	-4.317	-1.375	-3.578	0.1366	-3.153	0.3859	-1.269	0.07998	-0.7902
hSQ031716	ZNF438	0.27	1.045		0.9562	0.9843	1.225	1.15	2.552	-0.4296	0.6019	1.55	0.2692	0.5952	-0.3708	0.07943	0.7478	2.005	0.02536	0.2181	0.9659	1.711	1.608	1.23	0.2466	-0.8676	-1.784	1.133	-0.8275	-2.844	-1.431	0.2069	-0.1929	-0.4212	-0.2544	-0.003924	-0.811	-1.345	0.4637	-1.662	-3.717	-0.02847	-1.419	-1.043		-0.9477	-0.9751	0.7403
hSQ023991	CD44	-0.76	3.551	1.959	3.778	0.1244	3.809	1.236	0.9198	-1.09	0.892	1.494	2.683	1.007	2.825	4.603	2.87	1.441	2.183	1.672	3.336	3.274	2.505	1.532	-2.329	-2.994	-3.686	-2.425	-3.145	-7.357	0.5417	0.197	1.143	-1.463	2.64	1.45	0.487	-4.007	-1.984	-0.6979	-8.17	0.6356	-2.647	-1.815	-1.522	-0.6157	0.141	1.574	-8.135
hSQ029043	PARP4	1.281	1.601	1.645	2.567	-0.3244	0.4911	2.851	1.683	-1.133	-0.07682	2.151	3.185	1.686	2.84	2.141	-0.161	2.416	1.057	0.4493	-2.258	0.4077	1.909	1.551	2.148	-2.936	-0.6382	0.0342	0.8837		-4.81	0.9582	0.4933	-0.5649	-0.2381	-0.3627	-1.605	0.5261	0.4699	0.01931	-6.506	-0.2972	-6.558	-4.682	-3.16	-0.3015	-0.7289	-0.6935	0.2814
hSQ032708	MET	1.561	4.121	2.265	2.162	1.89	3.011	2.456	1.288	0.5764	3.373	3.106	1.245	-0.1588	2.98	3.125	-0.3862	2.126	2.181	-1.986	1.782	-1.188	1.339	2.776	-0.3424	0.2534	0.6165	0.194	1.463	-1.068	-0.9498	-0.7971	-0.02191	-5.055	-2.378	-1.093	-4.585	-2.309	0.5247	0.7691	-9.951	-1.362	-6.993	-5.267	-2	-0.06673	-2.499	0.9563
hSQ013832	AKR1C3	3.333	3.198	2.622	-0.6407	-1.013	2.728	4.343	1.425	1.873	1.145	0.02307	7.682	2.128	5.052	3.173	0.7609	4.188	2.538	-1.659	-1.951	-2.115	2.721	1.113	-0.4903	-3.955	-4.571	1.666	2.896	-2.731	4.092	2.83	-3.12	-3.988	-2.701	-3.671	-1.188	1.778	-4.623	-1.749	-9.944	-5.395	1.114	-5.24	-1.373	-0.5947	-0.352	4.593	-6.407
hSQ028413	AKR1C2	3.333	4.999	0.6074	1.985	-0.7622	1.478	-1.027	1.28	0.4789	-0.2596	-1.232	8.708	2.274	6.343	2.773	5.491	0.1583	3.449	-0.8234	-2.116	-1.86	0.9761	1.563	2.59	-4.539	-3.736	0.2214	2.581		2.613	4.485	-4.874	-3.858	-4.276	-4.505	-2.588	2.878	-4.708	-3.993	-6.969	-4.055	-3.181		-2.843	-1.794	-1.277	-1.816
hSQ034476	AKR1C1	3.097	3.609	1.08	1.92	-0.7867	-1.351	0.1868	2.466	0.9944	0.5826	0.114	5.67	2.124	3.433	1.917	2.778	1.406	1.923	-0.3246	0.4932	-2.585	1.182	1.607	0.07556	-0.2103	-1.92	-0.4464	0.8414	-2.607	2.066	2.564	-2.169	-1.914	-1.574	-2.377	-3.317	0.1988	-2.872	-2.293	-2.777	-2.958	-1.945	-3.496	-2.452	-0.5438	-1.476	0.7676	-3.536
hSQ028117	MVP	-0.1672	1.518	1.162	-0.9609	-0.6228	0.3778	2.542	2.665	-1.067	1.595	2.373	1.942	1.198	1.462	1.532	0.5507	1.928	1.438	-1.559	-1.001	-1.696	1.511	1.243	-0.9905	-0.3447	-0.001583	-0.02415	0.8753	-5.111	1.162	-0.6802	-0.82	-1.528	0.1485	-1.611	-0.008153	0.3077	0.1366	-0.149	-2.404	-1.016	-1.156	-1.89	-2.643	-0.7149	-0.1122	-0.2868	0.02305
hSQ036157	DNAPTP6	0.04584	2.896	0.4699	0.1921	1.065	1.441	2.665	1.433	0.2263	1.713	0.7759	1.54	1.846	2.15	2.35	-0.5263	1.751	0.9513	0.324	-0.2732	0.1573	-1.231	0.8258	2.107	-0.9967	-0.6236	0.2339	1.608	-4.308	-0.21	0.8428	-2.812	-0.6803	-1.123	-0.758	-0.3102	0.5457	-0.8704	1.734	-2.401	-1.748	-0.9185	-2.902	-1.6	-1.532	-1.024	-2.609	-0.9939
hSQ018013	CPNE2	0.2217	0.737	-0.4342	0.558	0.2611	-0.2983	0.3763	0.2935	0.8522	0.9087	0.9818	1.066	1.447	0.396	0.4512	0.7746	2.002	0.9122	-0.005112	-0.1273	-0.05178	0.5645	0.4817	1.528	-0.3208	-1.133	-0.8302	1.929	-1.947	0.6209	-0.6063	0.8739	-1.839	-1.758	-2.037	0.8457	-0.3134	-0.4445	1.35	-3.8	0.4983	0.6874	-2.136	-0.9995	-0.351	-0.4133	0.07709	-0.853
hSQ037512	FLJ43339	0.6935	0.7787	-1.457	3.47	0.4979	2.728	2.413	0.5453	0.3439	1.045	-4.726	1.093	-0.3413	2.133	2.283	0.9413	2.278	1.539	1.322	2.949	-0.885	2.171	2.033	1.35	-1.414	0.2491	-0.6635	1.186	-0.09034	-1.207	-3.36	-0.7694	-2.868	-3.131	0.02961		-1.382	0.1472	-0.4584	-5.354	0.7851	-0.1658	-1.32	-1.173	0.03579	0.4584	-3.036	-1.566
hSQ025636	ADCY7	0.8756	2.151	-0.3454	2.652		3.541	2.285	2.667	-0.7239	2.408	-3.014	0.6249	2.701	0.3749	2.375	1.513	3.151	2.121	2.314	1.432		1.323	-0.04439	0.8022	-5.212	-1.249	-0.2914	0.4581		-0.9752	-1.617	-0.9873	-3.075	-0.6987	-1.058	-1.965	-0.9295	-1.631	-0.4363	-4.642	2.037	-1.434	-2.557	-1.121	0.3979	0.4805	-1.884	-0.5042
hSQ042249	AMID	0.8526	1.475	-1.17	1.212	-0.113	1.068	2.042	2.671	-0.7869	0.7713	1.403	2.175	-1.466	1.455	0.06542	-0.6762	0.4058	-0.452	-0.3059	2.735	-2.966	0.4803	0.2959	0.04589	-0.9483	-0.3718	-0.08105	0.7318	-1.353	0.7751	0.2096	-0.2603	-2.045	-0.7284	0.9921	-0.3317	-0.8092	-0.5636	0.5274	-2.711	1.071	-0.26	-2.684	-1.307	-1.385	0.2809	-0.07704	-0.2338
hSQ008001	CDKL1	2.203	2.758	1.472	2.539		1.957	1.502	0.4043	0.993	1.585	0.2026	2.632	2.978	-1.388	-0.788	-0.2196	1.497	-0.742	1.561	3.758	-1.206	3.09	0.4825	-0.5508	1.565	2.328	-0.5844	1.855	0.5787	-0.1183	-1.55	-0.3903	-3.209	-2.132	-0.2713	-4.068	-3.273	-1.534	-1.709		-3.736	-1.837	-2.131	-2.714		-1.943	-0.8671
hSQ035197	BRI3	-0.06956	1.991	0.6195	0.8117	0.09481	0.5004	1.82	1.542	0.7259	1.327	0.6205	2.275	1.081	-0.6303	0.2299	-0.6267	-0.4497	-0.04915	-0.2614	1.211	0.3869	0.6682	-0.4946	0.5771	0.3779	1.166	1.243	-0.2721	1.462	-0.5904	-0.6826	-0.5924	-1.271	-1.439	1.447	0.01945	-1.7	-1.121	-1.221	-1.902	-1.008	-0.8039	-1.233	-1.826	-1.272	-1.025	-0.6892	-0.3943
hSQ025333	SLC2A12	3.527	-1.788		-2.212	2.492		2.257	0.889	0.5077	-0.3508	-1.233	3.391	1.082	-0.6835	1.847	-0.3199	1.997	2.328	2.965	2.778	-1.321	3.85	0.1672		-1.18	2.928	0.9853	1.885	1.558	2.081	-0.1358	-3.976	-3.499	-2.802	2.528	-0.5038	-0.4879	-2.339	-0.4846		-3.806	-3.892	-3.961	0.261	-1.43	-0.8528	-3.282
hSQ033971	ELAC1	1.084	1.799	0.3476	1.725	1.803	2.094	-0.2069	1.195	0.489	1.211	1.139	1.638	2.559	-1.327	1.973	-6.124	1.133	-0.551	0.9117	1.42	0.4201	0.5013	1.364	2.59	-0.094	-0.4658	-1.643	-1.949	-0.4803	0.2278	-0.6395	-2.849	1.407	-2.801	0.3347	-0.02242	1.058	-1.183		0.2615	0.9452	-3.876	-2.965	-1.623	-0.7741	-0.3165	-0.07607	-2.276
hSQ013244	C1orf188	0.3211	-1.374		-0.2927	0.9854	1.936	0.5506	0.6729	0.2615	0.7231	-0.0389	1.06	0.8363	-0.3097	0.1305	-0.4711	2.176	2.146	-1.471	3.707	0.2825	0.3288	0.1811	1.098	-0.4365	-0.07336	0.01408	-1.306		0.8903	-1.142	-0.8918	-0.1901	-1.893	0.6972	-1.03	1.656	-0.6152	-1.551	-0.3061	0.5726	-1.928	-0.602	-2.135	-1.007	-1.054	-0.2386	-0.4387
hSQ022891	SAMHD1	0.8436	0.01882	-2.237	0.1198	0.3379	0.1985	0.6431	-0.5746	0.604	-0.5544	1.294	1.863	2.479	0.3628	2.463	-1.689	3.358	2.379	1.952	2.259	-0.09496	-0.7087	-1.076	2.18	-2.444	-0.5109	-1.273	0.07607	-1.01	2.843	-0.3895	-0.4193	0.2925	-0.08075	-0.7103	1.173	-0.2715	-3.533	-2.808	-2.404	-0.9649	-1.706	0.3105	0.9673	-0.2041	-0.7815	-1.056	-0.3162
hSQ020892	PLTP	3.938	-1.516	-1.356	1.658	-0.6073	-4.92E-05	-0.1421	3.683	-0.3545	2.437	3.392	2.694	4.65	-0.5507	-1.089	-3.537	2.945	1.937	-0.1968	5.254	-0.7868	-2.991	0.7583	3.458	-2.043	4.507	0.03802	-1.499	-1.589	-0.2458	-0.4514	-1.115	-0.8361	-1.763	-2.646	-1.176	-0.1434	-2.725	-1.397	-1.767	-1.78	-1.391	0.06193	-0.1212	0.08398	-0.2034	-0.3046	-3.615
hSQ003334	CMTM7	3.44	1.286	1.744	2.472	1.99	4.245	3.92	1.687	1.706	2.072	-0.4197	4.405	2.741	-2.45	-4.82	-0.06187	1.78	0.6807	2.353	2.746	1.852	4.048	4.385	0.7569	-3.767	-1.099	0.2883	-1.632		1.62	-3.293	-2.318	2.334	-6.204	-4.054	1.674	0.5302	0.2241	-4.517	-5.397	-2.018	-3.504		0.06409	-1.472	-0.5448	-0.4993	-4.969
hSQ030792	CHST3	1.243	1.728	2.712	0.5692	4.087	3.218	2.793	3.195	1.173	2.575	3.323	2.922	4.388	-0.2577	-0.4475	1.631	1.078	0.8384	1.381	4.079	1.374	2.421	3.023	1.44	1.165	-2.701	-0.404	-2.455		0.3022	-1.82	-4.54	-1.248	-4.071	-7.241	-1.848	-1.502	0.1667	-2.409	-8.884	1.785	-5.696	-3.85	-1.863		0.9379	-0.4867
hSQ026880	CAPG	1.342	3.387	2.011	2.198	-0.8936	1.157	3.602	2.944	1.002	2.804	2.802	-0.5887	1.847	-0.3787	-0.8385	1.8	3.977	2.877	-0.9598	3.158	1.024	0.1298	1.802	-1.961	0.7845	0.4076	2.835	-3.065	-0.9318	-1.869	0.389	-3.701	1.041	-4.602	-4.432	1.071	-0.4331	-3.014	-2	-0.03508	-2.996	-3.067	-3.411	0.2758	0.4043	-1.053	1.592	-3.188
hSQ040147	FXYD5	-0.3618	2.213	1.187	1.874	2.723	4.943	2.498	0.96	2.999	2.5	4.238	3.217	-1.587	3.808	4.558	1.816	3.053	1.164	3.626	3.184	1.94	3.166	2.968	-0.2051	-0.4293	1.214	-1.339	1.871	-3.256	-0.02256	-4.095	-1.515	1.217	-5.706	-5.466	1.837	-4.497	-6.028	-4.084	-0.02888	-4.66	-4.961	-4.965	-0.378	-2.199	-2.127	-4.681	-1.842
hSQ018446	EHBP1L1	-0.05996	0.9403	-0.4709	1.336	-0.8256	1.095	2.01	1.212	0.4905	1.997	0.9901	1.289	0.3653	-0.5007	1.4	0.9879	0.9499	1.38	-0.4318	0.551	1.032	-0.5922	0.895	0.8567	0.1825	-0.02938	-0.9569	-0.05246	0.5162	0.5992	0.06701	0.3972	0.3739	-2.404	-2.809	0.369	0.1049	-2.116	-1.442	-0.2571	-0.9034	-3.029	-2.898	0.07381	-0.7627	-0.445	0.2004	-0.1897
hSQ009478	TNFSF9		0.7146	1.338	1.036		0.6343	1.749	1.111	1.89	1.471	2.439	0.9086	2.545	-0.5514	1.939	-0.8028	0.4443	2.895	-0.7025	0.03529	-0.1792	1.127	2.079		-2.188	-0.1051	0.1424	-0.8281	-1.794	0.07856	-1.114	-1.164	0.02825	-2.895	-2.645	-3.402	-0.5758	-1.067	-2.243	-2.848	0.3109		-0.6337		-1.488		0.7297
hSQ017829	ARHGAP18	0.781	0.7763		1.137	0.5254		2.141	0.5228	-0.3185	0.993	2.841	0.7003	1.746	-2.54	0.2605	0.8989		1.596	-0.1108	0.03697	0.9125	0.9688	0.641		0.1435	0.9666		-1.906		1.03	-1.712	-1.602	-0.07008	-3.003	0.1772	-1.78	-0.9841	-0.8152		-0.4161	-1.187	0.2517	0.408	-1.225	-0.5567		-1.189	-0.9388
hSQ037465	LAMA2	5.444	2.449		1.58	0.3584		0.7136	2.746	4.385	3.546	2.484	-0.4667			1.514	1.112	0.4389	2.049	0.8622	2.39	0.05552	1.722	0.624	-1.319	-2.274					-1.007	-4.059	-3.719	-2.927	-4.91	-0.5398	-0.5169	-1.601	-2.462	-0.9578		-2.844	-2.555					-4.276
hSQ014619	ANXA1		4.145	2.549	2.616		3.375	4.259	4.251	2.27	2.692	4.01	2.109	0.8648	-1.401	4.089	2.127	4.305	4.485	0.9278	5.366	0.3211		3.55	-0.9038	-4.118		-3.937	1.702	-1.744	-0.5912	-1.443	-6.653	-3.362	-2.525	-1.294	-3.621	-0.3755	0.07335	-1.742		-5.759	-4.11	-2.533	-2.617	-2.678	-1.135	-5.97
hSQ005286	OBFC2A	3.089	3.205	2.108	0.9107	3.024	1.929	2.404	1.166	0.5749	2.121	1.489	1.609	0.6697	1.839	1.839	1.007	0.5193	1.82	0.5376	1.605	-0.4441	2.942	1.789	-1.624	-1.728	-0.625	-1.328	0.4769	-0.5894	1.354	-1.269	-1.653	-0.8767	-5.28	-1.004	-0.9216	-1.156	-0.6768	-3.562	-0.2177	-2.599	-0.9799	-0.4836	-0.8618	-2.468	-0.8906	-4.78	-5.1
hSQ002056	EPHA2	0.9778	2.503	1.587	2.704	1.342	2.193	3.817	0.9296	1.348	1.93	3.728	2.147	1.383	1.457	2.977	-0.4443	1.043	2.213	-0.674	1.164	-1.691	0.4156	1.058	-1.696	0.6503	-0.6366	-1.129	1.23	0.674	1.237	-0.7752	-3.905	-2.813	-5.156	0.374	-0.9732	-0.2673	-1.868	-2.554	-2.699	-3.421	0.1585	-0.5952	-0.4284	-2.82	-1.067	-2.262	-4.242
hSQ041907	RPS6KA4	0.238	1.233	-1.013	1.494	0.5024	1.793	1.838	1.18	-0.0515	0.66	0.1381	1.717	-0.006744	0.2173	1.758	0.7159	0.1729	0.9135	-0.06381	2.114	0.01952	0.2958	0.648	-0.1353	0.5005	-0.2364	-0.1789	-2.899	-0.1158	-0.2128	-0.02499	0.9052	0.7069	-1.696	-1.316	-1.583	-1.107	0.7218	0.4062	-0.7691	-1.32	-1.491	-0.295	-1.178	-1.96	-0.767	-0.5116	-0.5917
hSQ027326	CD97	-0.5409	-1.001	0.2706	1.835	-0.8791	-0.046	2.566	1.696	0.257	1.604	-0.4359	2.55	-0.7482	1.023	1.199	0.1094	1.149	2.144	-1.35	2.117	0.1655	0.6518	1.722	-2.077	0.639	1.707	-0.9079	-0.3959	0.2202	0.3433	-0.334	-1.099	-0.1971	-2.22	-1.597	-1.294	-1.034	-0.4889	-1.063	-1.85	-2.217	-0.7653	0.4835	-0.5247	-0.2636	-0.1935	0.8244	-0.8257
hSQ008185	CHRNB1	0.03586	-0.3489	-0.8351	0.5921	-0.8398		2.655	1.538	1.436	1.698	-0.09411	1.175	0.8511	0.3651	-0.1747	-0.9963	0.8508	0.4813	-1.706	0.4818	0.4873	0.1236	0.9458	1.722	1.418	0.6614	-0.3311	-1.452	1.012	0.6251	-0.07717	-0.227	-0.09526	-0.8685	-0.268	-0.8951	-1.639	-0.2104	0.07398	-0.3813	-0.6126	-1.543	-1.927	0.5596	-0.5318	-1.439	-0.7538	-1.054
hSQ035681	KIAA1622	-0.5213	2.683		0.2006	2.475	1.969	-0.3238	2.074	2.442	-1.619	4.222	5.081	-1.481	-1.205	0.6608	-2.217	-2.427	-1.364	0.8107	3.426	-0.9587	3.228	2.304	-1.635	-3.439	-1.283	-1.066	-1.497	-3.52	-2.065	0.2687	-0.7009	5.481	1.514	0.8316	0.1835	-2.193	-1.507	-0.3357	-2.947	-1.963	-1.852	-3.062	0.6425	-0.844		1.007	1.31
hSQ038386	EYA1	-2.612	1.514		2.745			2.378	2.84	4.109	-0.8296	2.328	3.688	-2.616	-1.802	1.858	-1.044	-0.9067	-1.216	-0.2034	2.774	1.95	-0.2939	-0.4816	-0.02498		-0.616	-1.159	0.5709	-3.615	-0.6124	0.4254	-0.6745	-0.9927	0.1641	-1.525		-0.5067	-2.008		-1.689	-1.18	-1.131	-1.215	0.3122	0.0807	0.1833	2.939
hSQ001626	STK10	-0.8589	1.401	0.4902	-0.3926	0.2455	1.361	2.451	2.668	0.8316	1.198	1.251	1.06	0.06136	0.6204	0.2356	-1.286	-0.919	0.1416	0.7393	-0.2729	1.068	-0.3861	0.7911	-1.802	-2.411	0.2817	-0.01585	-0.4414	-1.248	-0.5747	0.3831	1.223	-0.405	0.2468	-0.2527	0.5301	-0.299	-0.7701	-1.426	-2.211	-0.9123	-0.3882	0.8831	-1.035	-0.3466	-1.609	-0.2535	0.5164
hSQ026876	MARCH3	-0.9316	1.674	-0.2425	-1.055	2.503	0.3034	3.498	0.7202	-0.2011	2.18	3.158	0.7577	0.1437	0.05772	0.6579	-0.8837	-1.967	-0.2161	-0.2034	2.074	1.02	0.2862	0.6384	0.1151	-2.379	-2.036	-1.069	-1.779	-4.165	-2.722	0.03541	-0.01443	1.207	1.494	0.7346	1.207	0.6333	-0.8978	-0.9234	-1.419	-1.11	0.8591	0.5154	-0.7178	-0.2693	-1.487	-0.07121	-0.2413
hSQ002885	EST_AA699951	2.106	0.4511	0.4649	0.1821	4.26	1.501	2.455	1.298	0.6763	2.458	2.656	1.445	-0.3589	-0.2949	0.8953	-0.2863		-1.099	-0.496	1.592	0.6573	1.424	2.216	0.6925	-2.992	-1.179	1.649	-0.8216	-1.418	-5.445	-0.8572	0.583	-0.1753	1.242	0.712	-1.195	-2.569	-1.31	-0.686	-2.971	-0.3726	-2.233	-2.967	-0.2504	-0.03184	-1.389	0.8362	0.8861
hSQ023870	KATNAL1	2.444	1.459	0.3129	1.23		0.7088		1.346	0.6743	3.126	2.814	1.723	-0.1509	0.8132	1.883	-0.2783	1.079	-1.251	-0.348	2.09	0.4754	1.682	1.564	1.6	-5.494	-0.7605	0.4269	0.4364	-1.69	-3.957	-0.2492	0.591	-0.2972	0.9996	0.17	0.4029	-2.851	-1.022	-0.688	-2.123	-0.2045	-2.305	-2.559	0.4676	0.5062	-0.5312	0.08423	-0.05591
hSQ035951	EST_AA279860	2.211	0.9067		0.8677			1.211	0.6833	1.132	2.833	2.711	1.911	-0.7533		1.331	-0.4407	1.396		0.2196	2.187		2.089	1.651	1.378	-5.676	-0.613	-0.8555	0.284		-5.409	-0.3916	1.259	-0.4097	0.4271	0.6076		-2.034	-1.075		-2.166	-0.147	-2.668	-2.292	-0.08477	1.024	-1.514	1.032	-1.768
hSQ018119	TUBB3	0.3334	-0.1513	-1.068	0.9097	1.258	1.188	0.973	1.795	0.6339	1.865	2.723	1.943	-1.161	-0.4473	1.973	0.04126	-0.8317	-1.261	0.08159	1.819	1.145	0.6312	0.5634	2.54	-3.844	-2.951	0.8565	2.766	-0.3404	-2.337	1.27	-1.089	-0.7577	1.509	0.6796	-0.3876	-1.792	1.967	0.9016	-3.014	-2.625	-2.236	-2.79	-2.483	0.7357	-1.312	0.8638	1.484
hSQ001890	SLCO3A1	-0.1643	0.9809	1.81	1.447	0.875	2.106	1.455	2.317	0.2061	1.228	2.696	1.93	-2.789	-3.435	2.35	1.063	2.631	2.421	2.309	0.8166	0.06215	2.473	-0.3793	1.772	-3.127	-0.3837	0.1087	-3.827		-4.075	1.118	-0.7322	-2.66	1.311	0.4468	1.32	1.466	-1.076	0.5588	-6.856	-0.7177	-4.109	-0.2424	0.6944	-0.467	-1.819	2.166	0.4359
hSQ036181	PMAIP1	2.958	1.988	-0.5334	2.204	2.207	1.502	3.932	3.164	0.598	1.95	1.388	1.582	0.3278	0.1518	3.787	0.8904	1.177	1.238	0.9707	2.683	2.649	-1.635	2.098	0.7692	-3.195	-1.437	-1.619	-3.295	-5.266	-4.533	0.6695	-0.7703	-1.604	1.403	0.3387	0.9965	-1.003	1.496	1.041	-3.26	-2.521	-4.922	-1.976	-2.049	-0.9402	-1.653	3.908	-0.09725
hSQ012273	SH3MD4	0.4576	2.463	2.797	1.884	2.892	0.8525	3.367	4.199	1.338	1.87	2.118	2.757	2.463	-1.763	-2.273	3.485	-2.478	1.113	1.606	-0.5065	2.279	1.595	1.348	-0.2858	-0.54	-1.307	-0.8594			0.7668	-0.6355	-0.005305	-2.114	-1.467	-5.436	-4.513		-0.7787	-0.8143	-2.54	-3.741	-0.9317	-3.986	-1.749	0.9299	-0.3675	0.5579	-2.812
hSQ006250	LOC442040	0.02054	2.156		0.7868	0.5949		0.7001	2.392	1.231	1.663	1.241	1.97	0.03576	-1.91	-0.82	2.238	-0.7046	0.626	0.8787	0.4665	1.762	1.738	0.06053		-0.677	-0.8139	-1.036	-1.247	-0.9933	-1.01	-0.09249	0.2577	-0.9606	-0.6838	-5.053	-2.34	-1.675	-0.2757	-0.7613	-0.1366	-0.1579			-1.506	0.9128	1.215	0.6409
hSQ034317	LOC389019		2.142		1.713	0.9908		3.016	2.158	1.317	1.848	1.896	0.5757	0.3316	-1.454		1.084	-1.619	0.5018	0.2646	-1.708	1.798	1.524		-1.167				-1.711			-2.207	-2.006	-1.775	-0.4779	-0.9975			-0.2298			-1.292		-3.417		0.7087		-0.4032
hSQ013462	C20orf100	2.311	2.686		1.907	0.1549	0.7855	3.69	1.392	3.051	2.263	1.711	2.65	-0.6342	0.4498	0.41	1.608		1.576	0.9287	-1.344	1.922		-1.719			-1.804	-0.2764	-0.927		-2.38	0.2475	-0.7323	-1.681	-1.114	-2.093	-3.85	-2.705	-1.366	-1.551	-2.147	-2.168	-2.389			-0.4372	0.3355	0.1809	1.631
hSQ019904	MGC52498	-1.022	1.788	2.777	1.719	0.1424		1.088	-0.2102	1.333	0.15	1.943	0.2523	0.1082	-0.1527	0.2225		0.2829	0.6734	0.8261	-0.9011	0.6145	-0.5493	0.523	0.03461	-1.1	-2.326	0.926	-0.6995	0.2442	-1.123	0.335	-1.03	0.05188	-0.4063	-1.561	-2.103	-0.2421	-0.4433	-0.8289	-0.3891	-0.1054	0.1487	-0.6501	-1.363	0.9303	0.03293	0.1633
hSQ038357	MACF1	1.346	1.863	0.7549	-0.5936	-0.8595	-0.1339	0.4265	1.293	-0.2199	1.656	0.7808	2.039	-0.07662	0.2199	-0.5836	-0.425	0.209	-0.8481	-0.05488	-0.3598	0.7782	1.105	0.1496	0.6465	-1.079	-1.469	-2.937	0.3109	-0.518	0.5321	-0.3572	-1.189	-2.006	2.127	1.442	-0.2423	-1.766	0.1998	-1.302	-2.42	-1.645	-0.4196	1.203	0.5783	1.499	0.2477	1.52	0.6786
hSQ035458	KIAA0754	1.171	0.7463	0.4401	-0.5027	0.6154	1.006	1.591	1.133	0.3715	1.423	1.991	0.7303	-0.01374		-0.2795	1.049	-0.2241	0.6265	-0.1008	-0.633	0.9925	-0.4812	0.111	1.118	-0.9965	-1.293	-1.076	-0.3665	-0.3628	1.09	-1.612	-1.282	-1.16	0.2367	-0.02283	-0.9399	-1.084	0.3348	-0.6808	-2.726	-2.617	0.09174	0.908	-0.1952	1.213	-0.154	0.4414	1.521
hSQ018038	ncRNA_U91_4	0.1984	0.4837	1.827	0.4647	-0.6672	1.463	-0.782	-0.7798	-0.1111	1.28	0.2785	0.8677	1.474	0.1577	-0.1821	0.4163	-0.4467	-0.2461	-0.3334	0.1744	0.6899	-0.1838	-1.182	1.865	-1.359	0.184	-0.3585	0.3209	-0.8254	0.5576	-0.5146	-1.694	-0.6227	1.054	0.3446	0.6474	-0.4167	1.122	-0.4934	-0.3387	-1.92	-1.271	1.095	0.2922	-0.01926	-0.5466	0.3388	0.3087
hSQ041301	PLEKHG5	0.5896	1.765	1.129	-0.8441	2.404	2.365	-0.9208	-0.4986	1.34	0.7516	-0.6703	0.8689	0.8049	-0.6111	0.2791	0.01746	0.01454	0.02505	-0.4222	-0.5344	0.8211	1.117	-0.6004	2.406	-1.848	0.9652	-1.197	-0.4079	0.5758	2.489	0.3566	-0.2232	0.7885	0.5553	0.5558	-0.8814	-0.4155	0.3934	-2.062	-3.427	-1.679	-2.11	-1.253	-0.1166	0.2119	-1.705	-0.46	2.52
hSQ012521	NFIL3	1.173	2.108	1.922	1.139	0.6872	-0.05222	1.242	1.875	0.0433	0.8148	1.373	1.712	1.438	0.1121	0.1123	1.141	0.2177	0.2183	0.551	1.899	1.354	1.011	-0.2572	0.3395	-0.7647	-0.9416	-0.4741	-0.6147	-0.06099	0.05204	0.05981	-2.3	-1.128	-0.4315	-0.571	-1.228	-1.102	-0.8334	-0.479	-1.234	-1.776	-1.986	-0.1602	-1.423	-1.285	-1.232	0.003194	0.07305
hSQ029021	FHL3	1.638	1.623	1.937	1.849	-0.6924	0.5182	1.238	1.535	1.009	1.73	-0.6017	1.777	0.9035	-1.022	0.9027	1.276	1.163	-0.4013	-0.05861	1.864	1.16	0.686	-0.001771	1.395	-0.4343	-1.491	-0.4437	-1.104	-0.1706	0.3624	-1.48	-1.45	-1.143	-0.2411	-0.5706	-0.8778	-2.242	-1.753	-0.1736	-1.649	-0.7902	-1.056	0.5652	-0.778	-0.5895	-0.4318	0.4986	-0.9665
hSQ014110	FMNL2	2.582	2.367	2.251	1.578	-0.06399	0.4066	1.481	2.103	0.4921	1.014	2.212	2.191	2.387	0.2609	2.571	0.5495	0.07654	1.977	0.6598	0.9076	1.043	2.329	1.832	2.038	0.2441	-1.013	-2.015	1.424	-0.3322	-0.7492	-1.761	-0.5312	-3.769	-0.8927	-1.832	-1.069	-3.573	-0.7846	-2.17	-3.175	-1.677	-2.578	-0.7614	-2.795	-1.376	-1.823	-0.178	-0.6581
hSQ013296	RGS2	2.019	7.554	5.698	0.7353	-0.8666	1.284	1.039	1.911	0.8195	0.9811	-0.2309	3.098	0.7843	-1.292	0.8385	-1.713	-1.936	1.324	1.197	3.285	3.311	0.4368	-0.8909	2.226		-2.625	-2.128	-1.618	0.8552	-0.4317	-1.884	-1.734	-1.482	-1.625	-1.975	0.4581	-0.906	-0.9372	-0.9828	-3.388	-1.829	-2.13	-2.914	-2.027	-1.969	0.554	0.7294	-2.681
hSQ021435	SLC26A2	1.109	3.364	3.318	2.61	1.173	0.899	0.5786	0.1908	1.554	0.626	0.5741	1.948	3.639	-0.9367	-0.1865	-0.2631	-1.191	0.5595	3.057	-0.115	2.731	-0.7832	1.289	-0.1943	-1.324	-1.595	-1.188	0.5865	-1.965	0.3532	-1.159	-0.2138	0.5579	-1.48	2.01	0.283	-0.7461	-0.2022	1.082	-6.838	-2.109	-3.13	-1.524	-1.047	-1.439	-0.671	-1.076	-1.411
hSQ028712	LOC388610	-0.552	4.333	3.967	3.484	1.222	1.423	-0.002465	-0.07024	1.428	2.44	-1.112	0.4672	4.403	-1.653	1.137	-0.8842	1.023	-0.4966	0.5661	0.6639	-0.8506	0.8157	0.208	-0.8654	-0.3596	-0.5165	-1.119	-0.9895	-0.01587	-0.1328	-0.4151	1.295	-0.8732	-0.2364	3.134	0.147	-3.157	-0.4083		-5.679	-4.76	0.3687	-1.135	0.3317	-0.7997	-1.067	-0.4117	-0.5918
hSQ006783	TRIO	0.821	-0.2787	-0.3999	-1.833	0.1604	-0.219	1.181	0.4528	0.6265	2.373	1.576	0.5303	-1.414	1.505	1.336	0.2689	0.9359	0.5115	-0.1908	0.752	-0.9725	1.584	1.466	0.8077	0.02847	-2.588	-1.836	0.09354	-0.2928	0.03024	-0.362	-0.7218	-1.345	0.9617	-0.03284	-0.39	-0.6541	0.5648	0.2142	-0.5811	-0.6424	-0.5083	-0.09204	-0.5052	-0.2567	0.301	-0.06861	-0.6337
hSQ007762	LOC283487	1.773	-0.2418		0.3892	1.397		-0.6124	2.445	3.433	2.935	2.043	-0.9677	-0.9218	0.8573	0.9175	0.4908	-1.017	1.898	0.4411	2.089	-1.886	3.531	0.173	-2.5		-1.081	-3.294	-0.8745		-0.2378	0.7	-2.2	-1.393	1.234	1.109	0.602	-1.807	-0.4683	-0.4739		-2.795		-2.76	-0.8532	-0.2147		-0.5116	0.5532
hSQ037169	SPTBN1	0.9192	1.922	0.4795	0.6517	-1	0.8229	1.365	0.5872	0.6309	2.186	0.133	0.9747	0.2032	0.8997	0.6962	-0.2567	0.2841	0.05961	0.9998	1.491	0.5132	0.8919	0.6554	-1.448	0.02162	-0.7727	-2.402	1.522	-0.8784	-0.7329	-0.5663	-0.1774	-1.444	0.4649	-0.2122	-0.1918	0.6418	-0.5846	0.1273	-0.4567	-0.3667	-0.5089	-1.224	-2.221	-1.144	-0.7609	-1.287	-1.827
hSQ044934	ARL13B	0.08081	0.4216	0.6612	0.7431	0.3707	0.2304	1.014	1.929	0.4873	1.455	0.3508	-0.6294	0.656	-0.1439	1.456	-0.09137	0.03571	-0.1538	0.127	0.1707	0.1043	1.729	2.223	0.05143	-0.2988	-1.706	-0.9932	0.2513	-0.293	0.4505	0.6378	-0.8461	0.009696	0.4495	0.3749	-0.2462	0.1197	0.1286	0.2469	-0.1923	-0.3456	-0.3745	-1.324	-4.707	-0.8349	-1.638	-0.1433	-1.323
hSQ026749	LOC493869	2.005	1.2	0.4237	1.681	-0.08098	-0.7804	2.024	2.676	0.9051	3.477	3.375	0.9539	1.16	0.1039	1.884	1.052	1.19	0.9501	-0.1672	0.5206	-1.234	3.592	-1.465	1.721	-2.143	-2.02	-2.832	-0.6529	0.5008	0.9538	-1.288	0.1018	2.104		-1.259	-0.2763	-0.7305	-0.08161	-2.237	-1.412	-2.464	-5.105	-1.768	-3.362	-1.553	-1.6	-0.775	-3.395
hSQ009086	EXTL2	2.623	-0.2513	0.8125	0.6697	-0.2622	-1.092	1.183	0.6552	0.2639	1.595	1.423	-0.4373	1.199	0.2927	-0.1971	0.8113	0.7783	0.6989	0.02159	0.01937	0.06492	0.5012	0.08343	-0.5999	-0.9641	-1.061	-0.3135	1.036	0.8696	-0.3974	-1.87	-0.1794	0.2623	0.5891	0.4896	-0.3076	-1.682	-0.1128	-0.8284	-0.06368	-1.455	-0.4459	0.01036	-0.2828	-0.8643	-1.932	-0.3962	-1.816
hSQ008982	SOAT1	0.1517	-0.853	0.2708	0.308	0.2261	-0.4333	1.911	1.984	0.6222	1.464	1.412	0.931	1.547	-0.629	0.7412	0.08954	0.7466	0.4471	1.35	1.578	0.8232	0.4794	-0.4583	0.9683	-0.02585	-0.4527	-0.4653	0.3642	0.3779	0.8309	-0.6413	-2.311	-0.6194	-0.8126	0.3378	-0.7193	-0.0334	-1.495	0.6698	-1.915	-1.317	-1.288	-0.7514	-0.7845	-2.316	-2.443
hSQ029779	BAG2	1.437	-2.698	0.1456	2.678	1.821	-0.1435	3.246	2.223	1.462	3.589	3.137	1.291	3.142	-0.3642	1.456	1.189	-0.8386	1.097	1.205	0.8075	1.418	0.3593	-0.1035	0.7482	-1.701	-3.048	-1.94	-1.806	-0.06229	4.996	-0.1365	-1.641	-0.8596	-0.7628	-1.777	0.5205	-3.134	-2.055	-0.1453	-2.406	-2.842	-0.1628	-1.892	-1.23	-1.801	0.006472	-0.2431	-2.373
hSQ042225	BOC	1.957	-2.168		-0.8467			-0.7833	-0.1411	1.068	2.539	-0.1129	0.9363	-1.138	0.3064	-0.01344	1.165	-0.008019	-0.3275	2.845	3.333	3.129	0.8048	1.607	2.624	-0.4805		-1.93	-1.5	-1.437	-1.564	-0.176	3.084	-0.234	-0.6972	-1.707	-1.664	-0.918	-0.009173	-0.6148	-0.8	0.8787		-2.496	-1.679	0.4894		-0.08257	-1.613
hSQ000805	ATP2B4	-0.1841	0.1378	0.7983	-0.01451	0.08028	0.7642	0.6521	0.07771	1.75	3.038	1.736	1.652	-0.4089	1.085	0.2887	-0.09628	0.9641	1.078	1.941	0.9985	3.081	1.737	1.739	0.9025	-0.1183	-0.4552	-1.241	-0.5549	-3.12	-1.442	-0.9205	0.423	-1.425	0.3083	-0.5813	-1.768	-1.013	-0.5003	-1.236	-0.4112	0.7775	-3.597	-1.054	-1.857	0.1349	-0.1925	0.3196	-2.444
hSQ010259	SEPT4	1.568	-0.6104		0.3006	-0.7346		0.8072	1.269	4.305	0.8763	0.6644	0.4436	-0.7738	-1.38	-0.9495	0.3388	1.141	-0.08025	1.166	0.5703	2.606	-0.4513	1.541	0.2526		-2.293	-0.3893		-3.223	-1.43	-0.4454	0.9581	0.7499	-0.1583	-0.8979	-1.96	-1.454	0.5214	-0.3809		-0.8041	0.1567	-1.525	0.2448	0.3733		0.3414	-0.3488
hSQ004051	KCNQ5	1.832	0.2268	1.251			0.3565	2.991	-0.5667	0.362	2.854	3.452	2.771	-2.313		-0.819	0.3494	-2.374	-2.683	2.07	4.187	0.383	-0.6107	3.462	0.1182	1.304	-4.223	-2.795	0.334		0.09075	-4.691	1.849	1.17	0.1072	-0.1123			0.8353	-1.15		-3.047	-1.208	-3.422	-2.525	0.7039	-1.254	1.972
hSQ035128	EST_AA284091	2.473	-0.1716	0.2222	1.989	3.108		2.513	-0.375	0.4536	2.115	2.723	3.062	-3.562		-0.7473	-0.539	-1.722	-3.701	2.451	3.079	0.7147	-1.999	4.043	-0.4802	1.966	-3.101	-2.654	0.7957		1.392	-4.04	1.94	2.572	-1.411	-2.261	-3.468		1.237	0.3713		-2.745		-0.1499	-3.023	0.3955	-2.632	0.9235
hSQ039926	ADAMTS1	4.151	-1.214		-0.0325	4.681	4.071	0.2058	-1.342	0.9767	5.688	2.901	2.006	1.606	-1.449	-2.914	-4.911	0.2711	-5.698	1.649	1.232	3.233	2.354	5.426	3.478	1.419	-3.538	-4.091	3.659	0.3624	-2.14	-4.237	0.6134	-3.965	-1.778	-2.988	-2.19	-5.659	1.575	2.189	1.514	1.623	-1.923	-3.197	-2.99	1.899	-1.214	2.487	-3.274
hSQ029402	TLE4	1.067	0.5374	0.3112	-0.01161	1.122	0.3721	0.9217	1.054	0.8826	1.579	3.307	0.6364	-0.9826	0.3114	0.4716	1.665	1.652	-0.08745	0.5303	0.8581	-1.171	0.9349	1.157	1.929	0.7296	-1.472	-3.85	-1.325	1.798	0.4963	1.244	0.8593	-2.734	-1.057	-1.257	-3.329	0.577	-1.319	-2.47	1.255	-2.091	1.353	0.7141	-1.504	-0.8206	-1.378	-2.258	0.01235
hSQ023800	PPM2C	-0.5201	0.7452	-0.3611	-0.1472	0.3876	1.632	1.693	-0.1283	1.44	1.229	1.703	0.06916	-1.678	0.1259	2.946	-0.9489	1.968	1.279	1.791	0.8125	0.07805	1.824	1.487	-0.6001	-0.5577	-3.835	-1.987	-0.4376	-0.1673	-1.524	-0.7631	0.1504	-2.305	-0.6077	-1.421	-0.5144	-1.315	-0.473	-1.672	-0.3539	-0.3885	3.501	1.113	-0.893	-0.3878	-2.108	0.9736	-0.6965
hSQ033088	ZNF390	1.805	-0.2602		0.2408			0.1541	-0.8837	1.385	-0.3835	-0.6255	-1.106	-0.8503	-0.5762	0.754	0.2123	0.8394	0.1599	1.453	-0.7296	-1.954	2.332	-0.005503	2.031	-1.023	-0.1799	-2.852	-1.133		0.5037	-0.1985	1.692	0.2734	0.06019	-1.499		1.059	0.3383		1.337	-0.5339	0.4952	1.421	-1.462	-0.4732	-3.431	1.125
hSQ023091	C21orf91	1.448	0.3929	0.2967	0.04893		-0.2274	-1.928	-0.08052	1.288	-0.1553	0.2777	0.5469	-0.8121	-0.02304	1.442	1.185	1.873	1.228	1.981	1.499	-0.3558	1.62	1.873	2.314	0.3101	0.9233	-1.894	0.01018	0.5938	0.2219	0.02965	-0.2652	-1.078	-0.7816	-1.101	-0.9433	-0.9624	-1.109	-0.8292	0.3556	-1.221	-0.4266	0.6446	-0.3785	-1.18	-4.717	0.648	-0.7321
hSQ003484	OLFML2B	7.583	-2.831	-0.03753	-2.39	2.308	0.2284	0.973	-0.7548	6.114	6.315	2.013	3.713		1.143	0.09292	-0.5587	-0.9417	-1.931	1.592		-3.435	1.081	1.343	3.86	-1.844	-2.741		-2.214		-2.257	-1.93	-3.709	-3.118	4.859	3.91	-2.068	-1.662	-1.663		-4.054	-5.275			-0.1428	-0.5243	0.1884	0.3238
hSQ011786	EDIL3	6.923	-2.705	-1.028	-2.601	2.999	2.049	5.756	-1.209	5.96	7.668	3.266	6.859	-3.156	-1.641	0.4821	-2.33	-1.221	-2.37	2.567	-3.06	-1.793	0.5737	0.7926	6.953		-1.468	-3.078	-1.092		-3.522	-1.634	-0.0936	-3.132	-1.078	-1.895	-0.1151	-3.871	-2.697	-2.123		-4.462	-1.913		-0.6603	-0.1884	0.5909	3.53
hSQ011745	TPM1	1.368	-1.289	-0.7894	-2.836	0.3239	0.0565	-1.049	-0.6626	0.57	2.736	1.246	2.604	1.721	1.011	0.869	1.017	-0.1615	-0.691	0.1337	-1.019	-1.276	0.8653	0.9075	1.267	0.854	0.001137	-0.9554	1.082	-0.4103	-0.3982	-0.5535	-0.1128	0.07845	-0.1718	-0.01632	0.1546	-1.174	-0.04669	0.1417	-0.8196	-1.579	-0.6497	0.1205	0.3713	-1.006	-0.6375	-0.2596	-2.242
hSQ001431	NPR3	4.367	-2.858		-4.537	0.121	-2.258	-1.674	-1.442	3.307	4.289	-1.993	4.236	-5.878		-1.094	2.134	4.052	-4.448	5.305	-0.3874	0.09815	3.294	4.857	3.183	3.069	0.4523	-1.56	0.1592	3.893	-3.974	-2.216	-0.0862	-0.9944	-1.678	-1.507	-1.494	-0.4384	3.67	-1.165	0.6696	-0.4918	-5.033	2.074	-2.43	-0.671	-1.498	-2.273	-3.553
hSQ029080	FLJ14054	4.153	-2.881	-5.697	-5.19	2.578	-1.742	-1.097	-1.045	3.374	4.315	-1.656	3.923	-4.931		-1.427	2.361	4.028	-4.631	5.402	-0.3406	0.355	2.961	5.483	3.12	3.646	0.8091	-0.06349	0.286	4.23	-6.967	-2.03	0.2506	-0.7676	-1.831	-0.9204	-1.667	-0.1016	4.017	-0.3584	0.2964	-0.1949	-4.506	2.33	-3.143	-0.3742	-1.592	-1.586	-2.586
hSQ038325	HEPH	4.197	-0.9678	0.03847	-3.276	0.7838	1.179	-1.438	-1.654	-1.068	-0.1761	-0.993	2.169	-1.273	-1.86	-0.5861	-0.4077	3.627	-2.995	1.623	1.268	1.691	3.932	1.749	4.064	0.1569	-0.915	-1.083	-0.6806	0.8881	-1.549	-1.406	-1.486	-1.329	-1.992	2.304	0.6234	-1.301	-1.812	0.2326	-0.6594	-1.536	-0.7282	0.8714	-0.7418	-0.5933	-0.1806	1.235	0.5247
hSQ035814	EST_AI185257	1.169	0.5846		-0.7644		1.654	0.479	0.6012	1.55	0.7814	0.7394	0.8087			-0.8711		-1.866	-2.675	0.04754	-0.2747	0.4209	0.8871	1.459	2.036			-0.8176		0.7856	-3.071	-0.9036	-1.093		2.305	0.8555		-0.9857	0.4031	-1.012		-3.189						0.1297
hSQ041488	CXorf6	0.08898	0.1842	-0.342	-0.02477	1.153	0.2539	4.179	2.771	1.179	2.311	3.349	2.138	-1.286		2.608	2.157		-3.096	-1.453	-0.05509	0.1105	1.237		2.246		-3.815		0.1715	2.955		0.5659	-4.524	-3.702	3.555	3.055			-1.097	-1.223	0.7419	-5.299	-4.85	0.0359	-3.687		-1.926	-0.1807
hSQ024832	CSRP2	1.544	0.1792	-0.382	0.4502	1.858	1.869	1.494	2.336	1.184	3.316	1.454	0.9882	2.009	-1.622	0.4584	0.3868	-2.876	-1.291	0.4071	-2.045	0.3154	1.577	-0.09107	2.176	0.8314	-1.625	0.227	0.4014	3.61	-1.507	-0.7391	-1.109	-2.177	-0.05038	-0.2799	-1.822	-0.7612	-0.4623	1.267	-2.383	-2.389	-1.475	1.841	-1.227	-2.149	-0.8661	0.04929	-3.371
hSQ005470	KLF12	0.5196	0.6282	0.482	0.01586	1.614	1.065	0.8792	-0.1019	0.9001	2.338	1.243	1.142	1.598	-0.7578	1.399	0.4574	1.578	-2.242	0.6144	-0.8578	1.048	0.9357	1.546	0.09289	0.552	0.1419	0.05595	-3.05	0.8491	-3.733	0.07991	-0.3533	-2.702	0.4686	-0.6543	1.302	0.6278	-0.09331	-0.5489	-3.911	-1.752	-3.206	0.01653	-0.5033	0.6752	-0.7255	0.6166	0.1798
hSQ024860	GAL3ST4	0.4682	-0.2365		-1.346	0.6626	2.473	1.808	-1.69	3.489	2.93	0.3082	1.527	-0.7266	-1.543		2.116	1.993	-1.206	2.666	-1.146	3.43	1.036	0.9382	4.775	-1.459	-1.356	1.391		2.834	-4.223	-0.4948	-2.465	-2.733	0.1339	0.7743	-1.053	-2.647	-0.5781	0.7263	-4.339	-1.35	-2.431	-1.135	-0.188	-0.1095		-0.3714
hSQ016608	KIAA2002	2.124	-0.3803	0.3835	-0.4793	2.959	0.3294	0.434	0.4662	2.835	2.606	0.2745	0.7137	0.1697	0.2937	-0.4661	1.202	1.629	0.6699	1.473	-0.1996	0.8259	1.632	-0.04557	1.071	-0.5631	-1.12	0.1475	0.1269	-1.949	0.2836	0.5114	-0.1084	-1.237	0.3201	-0.08944	1.063	-0.1007	-1.172	-0.4474	-5.963	-0.964	-1.975	-2.959	-0.4618	-1.293	-1.601	0.05479	0.1547
hSQ024445	C15orf5	2.269	0.4545		1.395			0.5388	0.881	3.84	2.871	0.6493	0.8485	-0.4956		-0.1113	1.117	1.984	0.5346	2.237	-0.2949	0.9907			1.386	-0.1784		0.3322	-0.6383	-4.015	0.4184	1.596	-0.5337	-0.5719	-0.7051	-0.1547	0.3382		-0.207		-5.198	-0.5592	-0.7801	-2.044	0.763	-0.06848	-3.416	-1.99	-1.541
hSQ017195	KIAA1946	2.024	0.1889	-1.152	-0.9251	-0.287	0.6036	0.2282	0.6604	4.089	1.806	0.2136	-2.202	1.749	-2.712	0.1331	2.861	3.269	0.774	1.112	-0.3255	0.2551	1.426	0.6636	-1.41	-0.474		-0.7184	-1.169	-0.3752	0.7878	1.096	0.02074	-0.9275	0.9793	0.5397	-0.9124	1.013	-1.403	-0.2033	-3.309	-1.75		-0.1595	-0.8376	0.1609	-2.906	-0.516
hSQ011941	HEY1	3.396	2.111	-3.515	0.1919	1.16	-0.5994	-1.24	-0.6626	6.351	1.488	0.2807	0.5899	-0.1491	-0.7301	-1.9	0.1485	0.6205	0.07605	2.734	-0.5234	-0.1229	3.518	-0.05937	-1.633	0.1231	1.026	-1.641	3.233	-2.108	2.965	-0.4474	1.108	-2.595	0.2013	-1.093	-0.7354	0.09052	-1.801	-1.031	-3.831	-1.288	-0.8237	1.618	-3.096	1.553	-0.6994	2.901	-1.689
hSQ042873	RBP1	2.457	-4.778	-3.104	2.503	-1.989	-1.738	-2.214	-1.962	2.117	1.459	1.607	-1.044	2.292	-5.344	4.126	5.504	5.462	3.712	0.2148	-5.057	-0.3619	1.534	6.237	1.803	0.04907	-4.748	-3.35	3.959	2.043	5.326	-2.436	1.294	-1.714	5.802	5.103	0.2956	-4.468	2.34	-0.7452	-6.73	-4.682	-3.633	-5.816	-0.8996	-0.7511	-2.128	3.837	-2.723
hSQ028284	LOC401237	2.921	-1.934		-0.2831			-1.76	-2.898	2.721	-1.677	1.391	-1.92	-0.8941		0.06016	2.248	0.5056	-0.09391	3.299		-1.538	4.138	2.221		-1.157	-1.084	-0.7763	1.413		-0.01012	-0.6724	-0.2022	-0.9404	2.396	0.9768	-0.8903	-2.384	0.8244	-0.5812	-2.806	-1.428	-1.049	-1.362	-0.4055	0.923	0.5956	1.591
hSQ022003	ZIC1	3.463	-2.602		2.589	-0.5424		-3.007	2.845	2.994	1.565	3.093	2.643	-5.112	2.253	-3.937	4.501	-2.482	-3.631	3.611	2.809	4.115	3.121	2.533	2.33		-2.621	-4.364	2.006	2.749	4.132	3.34	-2.75	-2.208			-1.388	-2.872	-3.393	-2.659		-1.555	-3.466		-3.993	-1.664	-2.102	1.304
hSQ025862	KIAA1274	2.069	-2.295		3.386	1.594	1.724	-2.151	3.721	1.87	-1.309	3.589	1.779	-0.7653	-1.681	-4.241	1.837	-0.05565	-0.07514	2.188	3.975	-0.2191	1.467		1.396		-2.515	-2.778	0.8419		1.659	-0.6336	-1.823	-1.852	-0.8749		0.3085	-2.526	-0.1668	0.6676	-3.838	-2.129	-3.12	-1.824	0.2232	-0.4882	0.8644
hSQ004363	SH3PXD2B	1.493	1.888	1.022	0.9491	0.5972	1.048	-1.628	2.995	1.203	1.135	1.443	2.352	0.3381	0.1321	0.3823	1.841	0.7177	-0.7717	2.521	2.499	1.844	1.031	1.553	1.979	-3.765	-1.542	-0.4141	1.135	0.709	-1.898	-1.39	0.19	-3.098	-0.3815	-0.341	-0.7282	-2.532	-0.8134	-1.599	-2.904	-1.146	-4.716	0.8598	-2.013	-0.6049	-1.632	-0.5268	0.2631
hSQ035296	GAS1	3.523	0.978	4.062	1.229	3.147	1.778		5.365	4.413	0.7847	5.653	4.832	-1.652	-1.018	-1.028	2.041	2.068	-1.482	4.641	2.219		4.39	3.263	3.909				-2.725		-3.288	-3.27	-5.23	-3.618		-5.161	-2.388	-3.522	-4.774			-1.696	-2.847			-4.835	-2.072	-3.767
hSQ001848	DDR2	4.694	-2.151	-3.217	-1.7	0.7884	-0.791	-0.6064	5.836	4.804	6.206	5.084	4.523	3.839	-4.287	-1.846	0.1219	-1.631	-2.271	3.872	-0.95	4.006	2.532	-0.826	0.1907	-3.824	-0.7404	-0.5829	-0.1435	-1.03	-0.5368	-3.449	-1.519	-1.457	-1.1	-0.3998	-0.687	-2.431	-0.8222	-1.588	-0.3531	-1.934	-1.195	1.581	-1.452	-0.6637	1.079	-0.9056	-1.216
hSQ044190	C7orf10	1.832	0.7476		1.129			-2.258	3.544	3.413	3.774	2.122	2.652	-0.3324	-2.178	-0.06818	0.0001597	-2.963	1.438	1.99	1.948	2.614	0.8801	1.242		-3.145	0.3679	-1.765	-0.2352		2.742	-2.221	0.4695	-1.109	-0.182	-1.192	-0.8086	-0.4228	-1.614	-1.55	-4.575	0.3739	-0.567	0.4593	-3.654		-0.5727	-1.557
hSQ038240	UCHL1	4.58	-2.444	-0.07052	-1.543	-2.105	-1.895	-1.88	5.792	1.711	-2.318	4.63	6.79	-1.314	-0.6203	-1.86	-1.652	0.5554	-0.03414	2.369	2.636	1.642	-2.442	1.24	4.477	-0.8771	-2.624	-1.467	1.843	0.8966	0.7897	-0.5326	-1.632	-1.431	-1.584	-3.233	-1.521	-1.255	-1.016	-0.5014	-2.807	-1.188	0.2811	-1.123	-0.1658	1.343	0.5054	-1.129
hSQ008555	ZNF667	3.405	0.5807		-2.378			-5.325	2.277	4.246	-1.103	2.476	-0.8553		1.435	-0.8251	2.893		2.561	2.094		2.577	1.163	2.385	3.942			1.248	-2.732		1.925	-4.598	-5.437	1.464	1.391	-0.5584	-4.126	1.96	-2.691			-3.893				2.618	-1.48	-3.264
hSQ016844	MGC9913	3.016	1.482		-3.377		-1.619		2.858	4.397	1.228	3.877	0.8558	-3.758	4.366	-3.574	3.844	-2.079	3.842	2.725	-2.388	2.168	1.534	4.286	4.293		-2.758	2.41	-1.721	1.683	3.246	-5.837	-3.296	4.245	2.512	1.603	-2.644	1.701	-2.97		-6.151	-2.072	-3.113	-4.017	-2.85	2.169	-1.879	-3.203
hSQ038884	ProSAPiP1	1.528	1.123	-1.213	-0.7957	-0.5876	-1.007	-0.9224	0.1398	1.228	0.95	-0.1619	0.9073	0.1933	-0.1427	0.09752	2.306	-1.007	1.703	-0.1038	2.254	1.1	-0.6342	2.238	2.685	-1.23	-0.8364	-0.6889	-0.8895	0.3942	2.347	-0.665	-1.165	0.9869	-2.046	0.6242	-0.593	-0.8971	-1.348	-1.494	-0.6391	-0.2304	-1.321	-0.525	-0.7382	-0.1297	-0.587	-0.3616	1.498
hSQ039183	NID2	3.534	-1.161		4.61	2.158		0.3234	3.816	4.024	4.686	5.194	3.183	1.249	0.2231		0.01163	-2.131	-2.471	-1.508	-4.98		-2.738	-4.716	7.68		0.3194		-1.744	0.36	-1.617	-1.989	-2.329	-0.6173	-5.101	0.3599	-0.3572	-2.751		1.402	-1.163	-0.8946	-1.255			-0.7739		-0.3058
hSQ024814	KIAA1913	3.068	-1.036		2.595	5.643		-0.9921	2.44	4.999	3.86	3.798	-1.172	-0.6665		2.458		-1.047	-4.706	1.266		-2.96	-2.804		6.355		-0.1261	-2.249	-0.2292		-1.773	-2.045		-1.423	-4.556	-1.036	-2.043		-1.618			-1.03	-0.241	-2.765	0.772	-0.2394	-0.3968	-1.221
hSQ017086	PRRX1	5.877	-1.848	-1.574	0.09336	2.031	2.182	-0.8933	4.669	5.208	7.019	4.977	3.516	-1.578	-2.254	-2.293	-1.625	-0.378	-1.217	-1.535		-1.861		-0.9329	2.254		-0.8173	0.1301	-0.2404		1.906	-1.726	-0.8158	-3.594		-2.657	1.226	1.032	-1.069	-2.105	0.17	-2.191	-1.092	-3.656	-0.9791	-0.05059	1.932	-0.2025	-3.243
hSQ041677	EBF	4.459	-1.816		-0.07515			-1.362	3.73	6.729	6.021	4.139	4.638	-0.7262	-3.062	-1.352		-2.056	-2.636	1.617		2.36	-1.974		2.095		-0.7158	2.632	-2.339			-0.7744	-2.794	-2.463	-2.096	-2.065	0.3176	0.4435	-2.298			-2.76	-1.251					-3.091
hSQ009703	SLIT3	0.1378	-0.8669	-3.233	-0.7093	3.347	2.536	-1.283	2.36	4.718	4.2	5.365	2.117	-2.147	-1.596	-0.1394	0.6506	-1.111	-2.003	2.949	-1.006	-0.3307	-0.4445	-2.792	5.834	-5.32	-0.4466	-1.969	-0.823		-0.5263	-1.119	-0.8784	-2.213	-0.3815	-2.139	-0.8065	2.116	0.05823	-1.444	2.344	-0.5006	2.285	-0.5319	-1.038	0.2034	-0.1123	-1.249
hSQ029885	LOC347454	2.559	-0.7057		1.375	0.2534			-1.439	2.089	0.02103	4.139	1.518	0.7643		-0.2415	1.317	0.3139	-1.306	-0.08282	-0.695	0.2705	0.3568	0.459	-0.7343	-2.289	0.8846	-0.538	-0.3985	-1.815	-0.3018	0.066	0.8862	0.9779	-0.3153	-0.9048	0.248	1.224	-0.3272		-1.518	0.04061		-3.204		0.3213	-0.886	-1.351
hSQ027790	FOXE1	1.897	0.4321		1.553	0.9612		-0.7035	1.249	3.057	-0.2311	3.647	-0.2389	-0.8279	-1.944	-2.009	1.235	-0.5182	-0.09771	-1.465	-0.7172	-0.8166	1.67	-0.8431	0.7035	-2.091	-0.5775	0.6999	0.3144		-0.1239	1.214	-0.726	1.066	-1.277	-1.212	-1.504	0.5118	-0.6194	0.545	1.02	0.4785		-1.991	-0.2794	0.6792		-0.9428
hSQ004294	TRIP6	0.4393	1.925	1.138	2.101	0.5237	0.7993	-0.1461	1.551	-0.2252	1.651	1.574	2.779	-1.975	1.694	0.8388	0.5822	0.4242	-0.3552	0.8325	2.25	1.466	1.572	0.6193	0.941	0.2318	1.04	-4.078	1.332	2.571	-1.411	0.7563	-3.619	-0.7268	-2.125	-0.03954	-3.067	0.4242	-0.9169	-4.783	0.7772	-0.3541	-4.62	2.181	-0.6019	-0.1484	-2.361	0.3447	-0.7354
hSQ021050	MEIS2	-0.9786	0.1666	-0.2496	1.098	1.216	1.366	-0.03572	1.353	1.752	2.06	0.5981	0.7673	1.802	2.444	1.654	1.559	1.763	1.613	0.3195	0.5606	1.266	0.6358	0.2214	-3.649	-0.2329	1.344	-5.596	0.8339	1.781	0.7572	1.332	-3.098	-0.4331	-2.166	-2.483	-1.936	1.606	-0.4616	-0.2705	2.394	-2.31	-2.998	-0.5317	-0.8949	-1.266	-1.649	-0.5649	-0.8617
hSQ023000	OAF	0.2947	-0.5101		1.791		2.85	2.154	2.436	-0.1348	1.367	0.5647	0.904	1.14	1.244	0.8742	1.123	1.39	2.25	0.5228	1.251	2.346	1.232	0.1947	1.591	1.327	1.19	-1.332	-0.3328	-4.669	0.3739	-1.348	-1.288	-1.126	-1.83	0.3008	-0.1463	-0.2304	-1.192	-1.517	0.7876	-1.814	-5.475	0.9416	-0.3915	-1.593	-0.8904	-2.865	-0.3851
hSQ017700	AGPAT7	0.1041	-0.4456	-0.04683	2.36	0.4685	0.5891	0.8487	1.076	0.0446	1.636	0.2642	0.8784	0.2344	0.6734	0.8086	-1.448	1.714	0.2096	0.3773	1.595	1.061	1.542	0.1691	-0.1492	-0.3884	-0.2103	-0.8378	0.3366	-1.215	-0.7167	-0.4539	-0.6937	-0.342	0.5648	-0.009736	-0.5769	1.259	-1.217	-1.528	-0.493	0.3757	-2.34	0.2661	0.6279	-0.5286	-0.7109	-1.056	-1.386
hSQ000266	SMOX	1.378	0.7535	-0.1307	2.479	-0.3403	0.6927	-0.4001	-0.3999	0.4287	0.4103	0.9023	1.96	0.6505	1.06	1.734	1.343	0.2992	0.6237	0.1924	0.3687	1.474	-0.5595	1.114	0.0269	-0.4806	-1.249	-2.233	-1.021	-3.059	-1.165	0.07925	-0.9306	-1.431	-0.802	-1.568	0.2443	0.8572	-0.1835	-0.6766	-0.9293	-1.33	-0.08903	0.06221	0.3791	0.4666	0.2852	0.1531	-1.345
hSQ015221	C20orf121	1.545	1.357	0.6474	0.7646	2.314	2.083	-0.2121	-0.8632	-0.0745	1.66	0.1584	0.9976	-0.7031	1.514	0.5012	-0.2205	0.4349	0.8238	0.003189	0.0009721	0.6932	-0.1172	0.5417	-0.6717	-0.1692	-0.596	-2.082	-0.1758	-1.939	-0.3258	-0.07799	-1.231	-0.1594	-0.1626	0.7045	-1.153	0.1566	1.682	-1.72	-0.4521	-0.64	-0.2509	-0.0547	-0.4212	-0.356	-0.9667	-0.6213	-0.7714
hSQ031017	ZNF238	-2.148	-0.8579	1.231	0.6881	1.296	-0.09322	1.531	0.3636	1.782	1.919	1.862	-0.0189	-0.5729	2.136	0.006315	0.8897	0.9517	0.9523	1.98	2.053	2.183	0.8496	0.7418	0.2985	1.104	-2.823	-3.74	-1.591	-1.122	-0.599	-1.901	-2.061	-2.719	-1.267	0.06796	1.206	-0.2683	1.151	-0.57	-2.125	1.143	-3.077	-2.826	-1.889	1.779	-1.093	0.2672	1.002
hSQ025305	AKT3	-2.724	2.992	2.392	4.553	2.248	1.618	2.404	3.178	4.104	5.735	3.149	-0.8368	-2.783	3.271	-1.997	0.8876	-2.491	2.517	4.442	1.445	3.855	2.534	3.904	-3.137	1.636	-1.458	-2.747	-2.518	-3.547	-2.348	-2.609	-3.236	-4.368	-0.9528	-2.265	1.308	-0.08114	-0.9073	-3.325	-2.276	-1.699	-4.163	-1.112	-0.5864	0.8063	-0.6886	-1.336
hSQ040107	MAML2	2.146	-0.2184	0.0754	-1.357	0.5807	-0.3087	1.856	0.6282	1.627	2.888	0.8964	1.256	1.442	1.616	1.606	1.964	3.141	2.712	2.075	2.512	2.788	3.894	1.666	0.583	2.739	-0.2281		0.9789	-0.5575	-0.3244	-1.527	-4.717	-1.735		-3.808	-3.215	0.09125	-2.84	-3.116		-3.362	-4.523	-1.357	-0.9099	-1.071	-1.799	-1.513
hSQ020860	HSPC048	1.85	1.035	1.599	0.766			0.1093	0.8415	1.75	2.402	1.42	0.769	0.2649	1.519	1.899	1.088	2.135	2.165	1.708	0.9756	1.201	2.317	0.6297	1.016	1.552	-1.235	-1.577	-1.148	-0.2941	-1.541	-1.393	-2.173	-0.4114	-1.225	-1.054	-0.8913	-0.6954	-2.517		-1.507	-1.929	-3.51		-2.157	-0.938	-3.715	-0.7299
hSQ036083	FLJ23518	2.284	0.8488	0.5525	0.5798		2.508	3.113	2.645	1.724	2.566	2.184	1.343	1.629	1.353	2.603	2.461	2.848	1.829	1.392	1.409	2.085	2.231	1.613	1.21	1.756	-2.251	-3.473	-1.884	-1.31	-0.7073	-2.13	-3.999	-0.9476	-5.391	-0.9904	-1.237	-0.08161	-3.583	-2.468	-3.044	-1.505				-3.494	-1.882	-2.086
hSQ011227	TSPAN2	3.161	-2.634	3.55	2.457			1.64	-0.1576	2.761	4.183	-1.859	-0.6601		2.87	2.25	0.9484	3.275	2.736	1.399	0.1765	-1.038	5.258	4.591	2.077	-0.287			-1.727	-1.303	-4.32	-3.532		-2.181	-6.384	-6.993	-1.73	1.985						-3.002		-0.2971		-2.339
hSQ008618	ST6GALNAC5	4.339	-1.876	-2.062	2.505	1.614	2.454	-3.741	-2.799	-1.81	5.821	1.489	1.328	-2.856	-1.012	3.469	3.357	3.434	3.955	3.787	4.055	0.6107	4.517	4.149	-0.2042		-2.715	-3.958	-1.938		0.08841	-2.474	-4.714	-4.902	-1.785	-3.315	-1.282	-1.796	-2.547			-5.579	1.61		-1.567	-0.6685	-0.5559	3.69
hSQ006697	MARCO	1.486	-0.1987	1.025	0.3423	0.2104	-2.019	-1.414	0.8778	2.126	3.978	0.3361	1.475	-0.7487	-0.2147	0.01552	-0.3661	1.581	2.331	1.884	2.322	1.828	2.104	1.806	0.6627	-1.222	-2.408	-3.051	-0.7915	-1.198	-1.385	-0.437	-1.447	-1.815	-1.828	-1.478	-0.255	-1.249	-0.5402	-1.006	-0.7911	-1.162	0.2167	-0.877	4.43	-1.092	0.181	0.1364	-0.3837
hSQ000333	OSAP	2.897	-0.488		0.283			-0.8137	0.6886	3.987	2.409	0.4668	-0.674		-0.874	-2.264		0.2217	0.6622	0.2649	-0.7873	-0.3618	3.714	2.217					-1.351		-0.564	-1.176	-1.306	-1.834	-0.5276	-0.3571	-0.6242	-1.448	-0.1795			-0.9617						-1.193
hSQ008494	DZIP1	2.632	-1.582		0.8491	1.27	4.52	-2.645	2.77	4.749	2.54	3.128	1.955	1.111	-0.2603	-3.093	1.21	0.677	2.031	2.129	-1.294	1.179	0.4464	1.83	3.845	-1.532	-0.854	-0.5516	-1.415		-0.9887	-3.738	-3.264	-1.836	-1.316	-1.175	-0.2289	-2.623	-2.066		-0.5367	-1.666	-1.204	-3.358	0.1342	0.9377	1.27	-2.659
hSQ021479	SIM1	1.998	-5.267		-0.846	1.782		-3.213	3.91	3.288		4.558	2.547		-1.603		4.486	4.093	5.213	1.626	0.8137	0.009201	2.545	2.198	0.9543		-1.507		-0.9398		-2.583	0.6647	-3.085	-2.793	-1.377	-3.836	-0.2133	-2.067	-0.6285	-3.254		-4.561	-1.822			0.38	0.4327	-1.902
hSQ008514	LAMA4	5.535	-2.13	-1.601	2.031	1.389	4.825	0.6592	4.906	5.62	1.922	4.125	-1.496	-2.44	-0.7361	-3.836	4.522	4.479	5.23	4.523	-2.884	0.2161	3.742	-1.41	-0.3638	3.462	-2.15	-2.412	-1.328	-1.934	-2.111	-0.4134	-2.853	-1.987	-3.885	-2.834	-0.3864	-3.576	-3.342	-0.5123		-2.909	-2.635	-0.1935	-1.092	-0.07811	0.4495	-1.605
hSQ025960	RUNX2	1.703	-0.9221	-0.4183	2.169	0.237	-0.6124	2.212	1.304	1.843	3.915	1.763	0.1819	-4.632	2.332	1.952	0.04046	1.418	2.488	-0.7192	-2.761	-1.066	1.93	3.083	3.539	0.6451	-2.002	-2.504	0.5351	-0.2112	-0.7582	1.14	-0.8302	0.8115	-1.142	-2.621	1.582	1.008	-1.774	-2.349	-3.484	-2.446	-0.8267	-2.75	1.686	0.8949	-0.2924	0.323	-3.467
hSQ014272	EST_AA125922	1.59	-0.6044	0.6494	2.107		-0.07473	4.01	2.472	2.471	4.102	2.37	-0.08042	-4.124	0.3796	2.51	0.8181	1.485	2.206	-0.7615	-3.804	-0.7282	1.118	4.08	3.377	1.693	-3.464	-1.817	1.623	0.3465	-0.9105	1.247	-2.353	1.719	-2.994	-1.334	1.619	0.9552	-3.196		-4.897	-4.928		-2.953	1.214	-0.1474	-0.4747	-0.07932	-0.9595
hSQ038697	SUPT3H	0.9988	0.2441	-0.5822	0.9751			0.1684	0.5206	1.029	2.271	-0.6612	-0.5319	-0.746	-1.332	-0.5317	1.247	0.7537	0.2342	-0.8031	0.2147	0.6203	1.767	2.409	1.565	-0.5188	-0.6056	-0.5582	-0.1987			-1.494	-0.7841	-0.6323	0.1645	-0.1351	-0.1622	1.414	-1.097	-2.053	0.05168	-2.19	-0.9405	0.1957	0.1226	0.5311	-1.266
hSQ012939	PTK7	0.5372	0.4525	0.6763	0.3435	0.2016	-0.3378	0.3768	-0.08096	1.668	1.469	1.627	1.966	1.662	1.527	1.727	1.425	1.272	1.453	0.6454	2.353	2.819	2.025	1.647	0.8139	1.66	-4.127	-0.2697	1.15	-0.08659	1.266	-0.9458	-1.896	0.7461	-3.747	-4.597	-2.264	-5.558	0.861	0.8954	-0.3199	-1.071	-4.412	-1.826	0.421	-1.07	-1.278	1.598	-3.193
hSQ045046	ZNF532	2.612	0.1119	0.5373	1.1	-0.489	-0.0851	-0.5738	-0.7516	0.3487	2.077	1.985	1.996	1.277	0.3009	2.356	1.053	1.813	-0.8833	2.133	1.179	1.61	0.9893	2.113	0.5516	0.9057	-2.807	-2.079	0.6425	1.061	-0.8692	-1.4	-3.67	0.9605	-3.784	-2.596	-1.258	-1.228	-0.2513	-1.7	0.2512	-0.4685	-1.339	-1.625	-0.6546	-0.2944	-0.4901	2.104	-0.8132
hSQ038565	LOC441927	2.804	0.3191	0.3329	1.13	-0.4818	0.2588	-0.7166	-0.8144	0.3743	2.336	1.944	1.973	1.279	0.3031	2.523	1.312	1.979	-0.7907	2.182	1.5	1.455	1.412	1.864	0.6505	0.9463	-2.961	-1.953	0.6663	0.23	-1.357	-1.299	-4.329	1.163	-3.73	-3.13	-0.8772	-1.131	0.1776	-2.018	0.4667	-0.4446	-1.305	-1.329	-0.4224	-0.2739	-0.5212	1.794	-0.8159
hSQ013142	FBLIM1	2.35	3.191	1.389	0.9666	1.135	-0.4697	-0.07009	-0.2929	2.256	4.807	0.8504	0.7696	1.571	2.755	-1.325	-0.3018	2.25	1.376	0.5135	2.071	0.7918	1.993	0.8253	1.487	1.168	-1.059	-0.7966	0.5578	1.342	1.36	-0.2577	-2.013	-1.196	-6.459	-4.979	-1.921	-0.7698	-0.7309	-3.902	-3.707	-2.253	-2.489	-1.313	-0.3359	-0.8574	-1.19	0.9557	-0.2444
hSQ004509	BRCA2	1.083	0.3682		1.829	-0.5327	-1.312	-0.3375	0.2947	-0.8566	0.3849	0.433	2.742	-0.8119	1.402	1.042	-0.06927	1.268	1.358	-0.2889	0.7588	-0.4556	0.6506	1.053	1.35	0.4753	-1.502	0.6359	-0.004581	0.1391	-0.04788	0.9499	-0.67	0.0318	-1.561	-1.821		-0.1122	-0.04334	-0.469	-0.4842	-0.4655	-1.776	-1.09	1.037	-0.8748	-0.5322	0.03327	1.303
hSQ006058	RSU1	1.173	0.5285	-0.1427	0.5795	-1.997	-0.4118	-0.1322	-0.285	1.149	2.11	1.483	0.9975	0.4535	0.5025	0.5327	-0.6939	1.608	-0.6713	0.7564	2.584	1.135	2.276	2.078	1.2	0.9357	-0.1362	-1.549	-0.9443	-0.8006	-0.2426	-0.009791	-1.46	-2.058	0.3089	-0.1056	0.5222	-0.3219	-0.463	-1.894	-1.219	-3.085	-1.066	-0.3648	-0.108	-0.6645	-0.3118	1.254	-2.007
hSQ040782	MTMR11	-0.2661	-0.5494	-0.4578	-0.09843	0.06423	0.1098	0.03125	0.428	0.2912	0.5855	0.7572	1.367	-0.9158	-0.3897	1.083	-0.8553	1.317	-0.3747	0.8107	2.313	0.8822	1.68	1.505	2.133	-0.4407	0.08322	-1.828	-0.4514	0.4349	-0.4073	1.098	0.3015	-0.05216	-0.3208	-1.231	0.1672	1.314	-1.001	-1.473	-0.2683	-0.8349	-2.668	-0.8532	0.327	0.5703	-0.5535	0.6748	-2.667
hSQ035867	HDLBP	1.302	0.0974	-0.9488	0.6984	-1.283		-0.3983	-0.1361	0.6626	1.094	0.7422	1.921	-0.1426	0.2314	0.2216	0.52	1.017	0.09756	0.7803	0.9281	0.6136	2.15	-0.05786	2.129	-0.3054	-0.01227	-2.715	-0.8654		-1.539	0.04912	0.6493	-0.539	-2.452	-0.3617	0.2612	-0.673	-1.124	-0.8397	-0.245	0.4637	-1.187	-0.1109	2.636	-0.5755	-0.1829	0.3925	-1.988
hSQ022688	CBL	0.1288	0.3741	-0.1621	1.525	-1.207	-0.03622	-0.1916	-0.6594	0.4893	0.8008	1.159	0.8681	-0.1059	2.228	0.5283	0.6667	0.8837	1.274	0.367	-0.03523	0.6103	1.327	0.2988	1.855	0.8013	0.8144	-1.978	-0.8287	-0.445	-1.272	0.4758	0.536	-0.2223	-0.5455	-1.105	0.6978	-1.716	-0.6074	-1.393	-0.5483	-0.6596	-2.48	-0.02424	0.6526	0.3211	-1.176	-0.2408	-0.5409
hSQ026943	FOXC1	1.789	0.5039	-0.03733	-0.2501	-1.197	0.1286	-0.9668	-2.035	0.1141	1.726	1.234	2.608	-1.386	1.028	0.6631	0.9665	1.859	-0.7109	1.982	1.3	0.3301	0.1114	1.089	3.77	1.021	-2.251	-0.5633	-0.5589	-1.18	1.688	0.5456	-0.8892	-0.2975	-1.696	-0.2052	0.1326	0.5435	-1.223	-0.5232	-0.9135	-1.095	-0.4857	-0.9894	0.04741	-1.114	-0.7464	-1.451	-0.3761
hSQ019441	BAHCC1	1.057	-1.482	0.2415	-0.006307	-0.3182	-1.123	0.832	-0.4158	1.223	0.3944	0.4325	1.287	0.3077	0.7567	-0.03808	0.6003	1.007	0.5679	0.5156	1.043	0.7789	0.06016	1.502	2.519	0.004867	-2.422	-2.445	-0.005059	-2.086	0.2766	0.5944	-0.03043	-1.564	-1.482	-0.9814	0.1464	-0.08268	0.02119	0.6856	0.3753	0.494	-1.952	-1.551	-0.5238	-0.5353	-0.007627	0.7578	0.7727
hSQ042705	TMEM113	-0.1134	0.1019	0.3557	0.01289	-1.599	-2.058	0.4662	-0.4616	-0.0929	0.5386	0.9667	0.5459	2.092	1.046	1.126	-1.856	0.2215	0.03205	0.2748	0.5426	0.5181	0.2444	-0.3534	0.6133	0.5291	-1.708	-0.6203	0.1891	-0.04719	-0.3542	-0.5464	-0.2362	-0.2345	-0.4077	-0.6872	0.1456	0.1615	0.0003861	-0.02524	0.5695	0.1382	-0.2127	0.1136	1.01	-0.02106	0.2316	0.05699	-0.2831
hSQ030728	ATP11C	1.935	-0.8363	1.384	1.308	0.7861	0.4667	0.138	0.9402	-0.7378	1.474	1.902	1.318	1.124	1.408	1.845	-6.134	0.7433	0.3439	0.4199	1.231	1.76	0.5828	-6.208	2.548	1.128	-3.273	0.03479	-1.729	1.468	0.7043	1.212	1.249	-0.6793	-0.4859	-1.315	0.3974	-0.6767	0.1355	-1.263	-0.04535	-0.3633	-4.394	0.1687	0.7689	-0.3526	-1.443	1.779	-0.9647
hSQ031950	CTNNB1	-0.1623	0.1329	-0.03329	-0.4261		0.3226	-1.373	0.02948	0.8181	0.3097	0.2877	0.9469	3.673	1.757	0.9872	1.505	1.133	-1.057	0.1358	-0.7064	1.369	0.1154	1.638	0.3543	0.2401	-0.8067	-2.379	-2.1	-0.3362	0.7069	-0.2253	-1.535	-0.2334	0.1534	-0.9362	3.007	-0.4574	-0.8586	-1.114	-0.2094	-0.4607	-0.5316	-1.205	-0.2785	-0.05002	0.2626	0.01803	-0.09211
hSQ007278	C1orf78	-0.4291	-0.4338		0.3072	-1.305		-2.069	0.7727	1.141	1.713	1.741	1.14	2.186	-1.23	0.1904	0.4288	-1.544	-2.004	-0.5109	-0.02313	1.382	0.3687	0.8709	0.2176	-2.577	-0.4135	-0.656	-0.1166	-0.1129	1.29	0.1079	-0.4719	-1.38	1.067	-0.05294	2.59	0.2858	-0.3753		-1.256	-0.5375	0.2716	-1.162	1.225	0.6932	0.1159	0.1613	-1.379
hSQ036240	TMLHE	0.8211	0.183	0.1902	-1.679	-1.128	-0.1239	-5.203	1.686	1.898	-0.05688	1.264	-1.066	1.013	0.4037	0.6106	2.042	1.413	-0.2968	0.7559	0.2671	0.3326	0.5955	0.4944	0.6944		-5.167		-0.06304	0.6806	1.404	1.131	0.6649	-0.3067	-0.1032	-0.04942	0.6868	0.326	0.2415	-1.347	3.091	-3.424	0.5918	0.001385	0.07156	-0.6832	-1.791	0.6648	-1.635
hSQ039443	CBS	-0.3784	0.4119	-2.384	-1.052	-2.154	-1.118	-3.609	-1.982	0.3971	1.914	0.4617	0.6409	2.747	3.001	1.831	1.999	0.8365	-0.1479	1.62	2.433	1.313	1.284	2.047	1.713	-4.666	-2.098	-0.8653	-2.466	1.568	1.816	-0.03139	-0.9412	-0.6245	-0.9727	-0.07724	2.536	0.1165	-1.045	-1.055	2.445	-2.932	1.177	0.7436	0.7454	-0.1511	-0.6784	-3.033	-0.4731
hSQ035210	CSF3	0.2088	-0.166	-1.072	0.605	-0.5268	-2.346	0.05837	1.011	0.3693	2.451	0.9388	0.1381	-0.836	1.178	-0.04173	1.097	-1.026	2.274	-0.2831	0.2947	-0.5497		-0.1812	0.7154		-0.8356	-1.558	-0.2687	-0.04504	-0.452	-0.3042	-0.9241	0.7877	-0.4355	-0.4451	4.348	0.1437	0.3125	-1.653	0.2517	0.2904	-0.3905	0.2257	1.063	-0.5989	-0.7163	-0.3609	-0.101
hSQ027820	BCR/TCR_IGKV1/OR-2	0.9516	0.7168	-1.139	0.6078	-0.764	-2.473	-0.5488	-0.9566	-0.08795	2.634	-0.1184	-0.1091	-1.493	0.7809	-0.1289	-0.7406	-0.1735	0.697	0.1897	1.268	1.633	1.769	-1.388	-0.9018	0.134	-1.393	-2.405	0.1541		0.4108	0.06856	0.5887	0.2305	0.1473	-0.4723	2.721	-0.05352	-0.3447	-1.56	0.8345	0.9732	-1.168	0.6585	2.075	-0.4361	-0.2135	-0.4381	-0.8382
hSQ010472	UPK2	1.292	-0.04247	-3.189	-0.8215		-4.763	-1.248	-0.9859	-0.6073	1.594	-0.1877	-0.7185	-0.6725	2.572	-0.8782	1.83	1.737	5.058	-0.1696	0.2482	-0.3262	0.21	-0.9277	1.459	3.125	-0.8121	-2.435	-0.8652	-1.132	1.451	2.659		1.381	-0.942	-1.012	1.261	3.637	0.316	-0.8396	0.3052	0.5239	-0.117	0.1892		-0.5554	-0.7828	-0.6074	-2.698
hSQ010881	RHD	-0.5352	-0.02658	-0.8611	-0.7489	0.1092	-3.49	-1.616	-0.1434	1.215	1.937	-0.3018	-0.4359	-0.4149	-0.5859	-0.6724	1.616	1.333	0.3436	-0.377	0.8074	-0.177	0.5476	0.8448	0.4415	0.3606	-0.6896	-1.952	0.3573	1.834	0.7107	-0.5332	-0.1314	-0.2529	-0.4045	1.184	1.417	0.3531	-0.07475	-1.067	0.3927	1.866	1.029	-1.222	1.149	-1.363	-0.1052	-1.478	-1.21
hSQ001656	LOC402779		1.663		0.4236			-0.2131	-0.1008	0.7078	1.549	1.217	-0.9634		-1.323	-3.933		-0.08773	3.883	-0.5145	-0.7467	-0.4412	-1.295	0.3474		-0.1202	0.4629	-1.73	-0.5201		-0.6234	-0.6657	-0.6755	-1.384	0.343	-1.697		2.062	-0.2189	-1.365		2.429		0.6343			1.732	0.3677
hSQ002252	CAV3	1.158	1.928	-1.323	-0.3858	1.122		1.113	0.01478	-0.1816	2.96	1.343	0.3772	0.6132	-0.4927	-1.663	1.306	-0.4071	2.213	-0.08887	0.2389	-0.9755	0.6257	-0.127	-5.165	1.28	-0.2064	-2.574	0.9455		-0.4978	0.37	-0.6999	-0.2631	1.364	-0.1259	-1.553	0.5829	0.1467	-1.074	-1.559	-0.4654	1.119	-0.3151	2.102	-1.055	0.5029	-0.7567	0.2882
hSQ005872	SLC6A17				-0.1306	-0.04249		-2.607	0.5649	0.7936	-1.025	-1.267	-3.048		-0.9776	-2.487	4.021	-0.892	3.509	-0.3087	1.579	-1.275	3.031	-1.637				-0.4038			2.572	0.4601	2.04	0.482	0.4988	-0.05073	0.4022	-0.702	-0.3431		-1.564	1.515		-2.5		1.865		-2.107	-0.1266
hSQ006884	CPEB1	2.685	-3.469		-3.078				2.797	2.316	2.697	-0.6745	-3.655	1.631	0.5448	-3.125		-3.12	2.811	0.5436	2.571	-0.9131	-0.5768		1.322		-1.909			0.5516	4.515	-1.838	0.5326	-2.346	2.191	1.422	0.9745	-1.32	-3.111	-0.07641	0.4183	0.127	1.956	-0.7876	0.4192	1.318		-2.334	-1.034
hSQ019078	DNM1DN12@	1.981	-0.4438	-0.33	0.0572		-1.284	-0.1795	0.3327	1.331	1.133	-0.729	-0.9698	-0.1938	0.2702	-0.9096	0.1588	1.886	1.276	0.3591	2.477	1.202	0.1887	0.1309	1.908	0.7834	-0.06348	-1.536	-1.357	-2.763	0.06015	1.098	0.1481	-1.03	0.7766	-0.6729	-1.22	0.9758	-0.9053	0.009066	-0.6562	0.2625	0.09164	-0.5121	2.555	-0.006751	0.1259	-1.349	-3.749
hSQ035487	DNM1DN5	1.822	-2.442	-1.119	0.6386		-0.02273	-0.7781	0.2641	0.9928	1.234	-0.8576	-1.578	-0.5325		-1.698	0.8701	2.017	1.818	1.46	2.178	1.114	0.22	0.4223	1.339	1.205	-1.382		-1.275		1.772	1.489	-0.3305	-3.409	-0.622	-0.4216		-1.773	-0.7439	-0.4296	-0.3148	0.4939		-1.651	3.336	-0.7654	-0.4127	-0.6473
hSQ020041	LOC390604	1.822	-1.553		0.5383			0.1816	0.7338	1.372	1.404	-0.6979	-1.189	0.2672	-1.379	-1.389	0.7298	2.257	1.757	0.5402	2.278	1.474	0.2197	0.782	2.029	0.8045	0.1776	-1.235	-1.165	-4.272	0.8812	1.339	0.2792	-0.9391	-0.2423	-0.6719	-0.839	-1.413	-1.054	0.4201	-0.8651	0.2136	-0.4173	-2.571	2.776	0.2243	0.187	0.08238	-3.018
hSQ003382	DNM1	2.76	-2	-1.348	1.169	-0.2231	0.2025	0.09211	0.1243	1.403	2.027	-0.4324	-0.4582	0.05776	-0.6282	-1.4	0.6354	2.625	2.033	0.09319	2.273	1.624	-0.9397	0.59	2.049	1.255	-1.087	-1.411	-1.032	-3.586	1.142	1.867	0.4372	-1.959	-0.09678	-0.2063	-0.9951	-1.08	-0.5237	-0.5768	-0.5579	0.8441	-0.7568	-2.386	3.689	-0.4527	-1.423	-0.1221	-2.702
hSQ012861	DNM1DN20	1.07	-0.2044		0.7466			0.3899	0.3122	2.271	1.812	-0.07959	-2.07			-2.33	0.7582		0.6258	-0.09148	2.156	-0.2681		-2.22		-1.037		-2.417	-0.4871		-0.05042	2.057	0.6875		-0.5939	-1.144	-0.7706	-0.6547	-0.9959			0.822			3.104	-0.8173
hSQ007384	PTPRJ	0.8666	-3.545	-3.611	-3.464	-0.2857	-1.665	1.683	0.455	-0.5463	1.109	1.017	0.2492	1.378	0.9025	-0.7573	-0.1289	-0.08186	0.9153	-1.232	0.2025	-0.1286	2.331	-1.78	-1.327	0.459	0.3688	-1.467	0.7757	-0.06726	-0.4409	0.03354	1.897	0.2888	-0.3011	0.8427	1.249	1.181	0.1303	-0.7253	0.002784	0.08815	0.5006	0.9235	0.06368	0.4955	1.432	0.2336	-0.3132
hSQ007868	H2BFWT	0.2788	-2.176	-2.572	-1.905	0.2132	-0.8562	-0.4216	0.2806	0.2993	1.161	0.3288	0.2181	0.06402	0.02809	-1.402	-1.873	-0.9363	0.2942	0.197	1.775		1.627	-0.8612	1.525	0.5812	0.05438	-1.458	2.641	-0.545		0.3358	-0.9141	-0.02231	-1.076	-0.9151	-0.1722	1.344	0.7026	-0.1631	0.5117	0.07038	-0.9605	1.726	0.1026	-1.159	0.3537	1.199	0.959
hSQ004617	OR51M1	1.904	0.9897	-2.287	-0.7193	0.8988	-0.9006	0.184	-0.5837	1.375	3.986	1.214	-0.6663	0.2297	1.144	-0.7261		-1.381	1.96	-0.1674	0.4904	-0.4941	1.382	-0.5056	0.3611	0.4969	-0.31	-2.613	0.577		-1.216	-0.1786	-1.148	-0.2067	0.4101	-0.01942	-1.397	0.03934	1.658	-2.417	0.6273	0.596		0.01138		-0.8332	-0.1106	0.7048
hSQ011950	KRTAP10-2	0.4433	0.3485	-1.788	-1	0.4877	-0.8418	-0.8671	-0.3949	1.064	3.935	0.8133	-0.6774	-0.4315	0.9426	-0.9772		-0.5418	0.8287	0.4414	1.109	0.2448	0.731	-1.287	0.5999	-0.4043	-1.561	-2.744	0.4358		-0.9675	1.12	-0.4096	0.4222	-0.211	-0.6306		1.348	1.577	-1.649	0.3062	0.7549	-0.516	1.22	2.177	-0.4244	-0.2618	0.8337	-1.026
hSQ040367	GPHA2	1.83	0.615	-1.461	-1.744	-0.5659	-1.235	-1.251	-0.1485	-0.2498	5.182	1.62	-0.311	0.1649	2.769	-1.681	0.3175	-1.365	1.715	-0.4821	0.9156	-0.5488		-0.5203	-1.104	-0.3779	-1.775	-2.247	-0.1678	-0.4341	0.8989	0.2767	-1.123	1.269	-0.9146		-0.2713	1.585	1.793	-1.922	0.5326	0.7013	-0.1896	1.237	2.193	-0.188	-0.04536	-0.2599	-1.15
hSQ023999	ADCK5	1.046	0.3109	-1.925	-0.7981		-1.549	-0.1548	0.1874	-0.7739	2.848	-0.3043	0.2149	-0.01914	1.595	-1.075	0.1935	-0.7695	2.181	-0.3262	1.042	-0.3929	1.023	-0.2944	0.4823	-0.03193	-1.879	-2.181	0.5881	1.012	0.8948	-0.2874	-1.267	0.6345	0.3013	0.9218	-0.08535	0.5205	1.239	-1.656	0.3485	0.6172	-0.9737	1.833	0.6194	-0.9921	-0.3694	-0.864	1.206
hSQ042851	MGC39581		0.5551	-3.691	-0.2839	1.294		-0.6106	1.102	0.7403	4.592	1.84	0.2691	2.245	-2.421	-0.2607		-0.5953		-0.142		0.1213			0.6264	0.3822	-0.1746	-2.247	-0.8977		-0.571	0.2468	-0.5231	0.6287	-0.9645	-0.02407	-1.261			-1.702	2.163	0.8514	0.2805	-0.4333		-0.1679	-0.5753	1.31
hSQ036132	FLJ32011		-0.1504	-2.277	-0.6094	-0.1012		-0.196	0.9262	-0.4652	3.336	1.394	-0.6564		0.4637	-0.7861	1.312	-1.121	0.3598	-0.1475		0.2759	-1.368	-0.8456	-0.909	0.08682	0.07997	-1.823	-0.5431		-1.816	1.121	-0.5585	1.393	0.06007		-0.3266	0.9893	1.508	-1.357	1.737	1.906	-0.1749	0.4613		-0.2033	-0.3007	0.7347
hSQ043372	SFTPA1	0.3203	0.1646	-0.7056	0.2656	0.1157	-1.005	-0.3751	-0.01487	-0.7062	1.331	0.4274	-0.1574	0.2405	-0.8954	-0.3492	-0.2169	0.08623	-0.1933	-0.5705	-0.3327	-0.5352	0.271	-0.8127	-0.1221	-1.6	-0.1591	-0.5342	-0.3602	-1.643	-0.5395	0.0143	-0.3635	0.2442	-0.117	-0.4065	-0.2917	1.406	0.2311	-0.3916	0.9007	1.887	-0.7006	-0.3837	3.339	0.2776	0.0836	1.778	1.259
hSQ009078	Virus_Influenza B	2.99	0.5907	-2.551	0.3317	-1.785	-2.785	-0.38	0.8522	0.8659	3.542	1.275	0.9397	-3.684	0.7897	-0.1251		0.1653	2.036	1.104	0.5514	0.3819		-0.2546	-1.293		0.331	-0.5466	-0.9271	-4.613	-2.54	1.347	0.2526	0.8093	-1.504	-0.5435	0.09443	0.8853	0.1292	-2.541	3.863	1.502	-1.069	1.062		1.133	0.7604	-0.4292
hSQ001662	UNQ467	1.261	2.427	-1.33	-0.6323	-1.524	-2.634	-1.239	-1.617	-0.5681	3.273	0.1415	-0.1393	-1.773	0.6907	0.8409	1.309	-0.2237	1.437	-0.1404	-0.03263	-1.097	1.049	-0.4186	0.9681	0.1639	-0.143	-2.666	-0.2561	-2.312	-0.6094	0.4084	-0.02143	0.7303	0.5971	-0.2024	-0.5696	-0.4437	3.355	-2.02	1.614	1.533	-0.2379	0.6384	3.045	-0.8863	-0.09363	-0.02821	-0.3983
hSQ022218	MR1	1.115	2.79	2.184	-0.5289			-0.1856	-0.1734	0.02527	0.9768	-0.2552	0.8341	-1.13	-0.5759	0.8843	-0.04737	2.77	1.71	-0.687	0.3207	-2.054	1.393	-1.065	-0.5786	-0.1428	0.6404	-3.022	-0.4927	0.751	0.794	1.082	0.4919	1.484	-2.7	-1.979	-0.02618	0.0897	-1.251	-0.2471	0.9677	1.716	-2.094	-0.8583	-0.6414	0.4371		-0.2948	-3.545
hSQ007806	LOC391142	1.188	2.654	1.817	-0.5055		0.1732	-0.8222	-0.06994	0.4687	0.6703	-0.1317	1.108	-1.167	-0.1125	1.078	0.6661	2.293	2.004	-0.9336	0.7842	-2.82	1.386		-0.4951	-0.08932	0.7138	-2.799	0.3308	0.8344	1.087	1.205	0.1854	0.7471	-1.856	-1.436	-0.8227	0.3131	-2.018	-1.334	0.9711	1.65	-3.341	-0.5848	-0.738	0.2006	-0.7668	0.7786	-2.712
hSQ041510	STAT6	0.712	1.847	1.631	0.7883	-1.544	0.727	0.6216	-0.5262	-0.0375	0.924	-0.08793	1.121	0.2873	1.291	-0.6185	-0.2601	1.047	0.9875	-2.62	1.538	-0.8365	0.2098	1.662	1.439	-1.156	0.1676	-1.595	-0.1255	-0.1218	1.131	-0.811	0.6992	0.3809	1.008	0.6082	-3.909	0.4569	-4.294	0.9402	1.015	1.514	-4.677	0.579	0.06581	0.2943	0.767	1.172	-5.438
hSQ021675	DERA	0.07954	2.02	0.3036	1.886	0.3939	0.7795	0.6441	1.021	-1.505	0.3215	0.01957	-0.5862	0.1348	0.6988	-0.391	0.5624	0.7294	1.615	-1.677	-0.7795	-0.769	-0.2877	-0.6855	0.5412	0.457	-0.6099	-0.9224	0.222	-0.6993	0.06874	-0.1885	-0.2583	2.198	0.7852	0.2857	-1.671	-0.06058	0.5083	-0.4273	-0.7676	1.281	-1.05	-0.5135	-0.6867	-0.2132	-0.6805	-0.5951	-1.46
hSQ001209	ARL4A	0.4047	0.9199	-0.6338	1.096	-1.118	-1.225	0.7742	1.749	0.5001	0.6992	0.8872	-0.3336	1.457	-0.6086	0.9366	1.19	0.4346	-1.617	-0.3922	-0.8694	-0.8089	0.3249	0.3646	1.149	-0.5854	0.2602	-0.8523	-0.009509	0.6108	0.6289	0.4916	-0.2032	0.1035	0.1328	1.066	-1.583	0.1595	0.1409	-0.9522	0.5	2.056	-1.438	-0.3609	-1.005	-1.478	-0.3704	-1.635	-2.682
hSQ019314	ncRNA_U61_1	0.8153	-0.2495		1.022	1.68		-2.045	-0.9129	1.396	-0.9327	1.055	-1.445	-0.4995	0.7245	0.04474	0.9031	0.5202	0.3507	-0.8566	1.121	-0.2733	0.393	-1.815	0.4519	-1.922	0.3508	-1.312			0.4845	1.832	1.402	-0.4659	0.01094	-0.008615	-2.176	-0.1199	0.08901		1.668	0.9568		0.4522	1.989	1.458	0.1302	-0.6144	-5.945
hSQ039332	ncRNA_U101_3	0.403	1.128		2.059	0.8974		-1.507	-0.8552	0.2035	0.385	1.393	0.2023		0.6823	1.092		0.007907	0.4284	0.7212	1.709	0.2345	2.021	-0.137	0.2196			-0.704	-0.08449	-4.881	-0.2278	0.07998	0.3201	-0.5181	-1.271	0.9391	-0.448	-0.5221	0.7968	-0.2689	1.166	0.4746	-0.3963	0.3699	2.407		0.1979	-1.467	-5.677
hSQ041396	TEAD4	0.497	0.1822	-1.164	1.133		1.722	-0.6135	0.5988	-0.2076	0.144	0.487	0.9662	0.6222	0.8762	0.5064	0.3298	0.5519	0.4824	-0.3649	0.5429	0.1534	1.905	-0.603	0.6236	0.1744	1.523	-1.69	0.5495	-0.9369	-0.8488	-0.1961	0.9441	0.3959	-0.2074	0.4431	-1.694	-0.5282	-0.4693	-0.8749	0.5298	0.2985	-1.572	0.9139	-0.2793	-0.3257	-0.1681	-1.023	-3.613
hSQ037985	RP11-69O16.1		0.1069	-0.4593	0.7479			-0.9288	-0.4465	-0.7279	-0.1263	-0.1583	0.7109	0.02689	1.771	-0.1089	0.9095	0.7166	0.2571	0.8098	0.1476	-0.3869	0.6694	-0.9383	-0.08171	-1.036		-0.9653	-0.05583	-0.9222	-0.4091	-0.04136	0.4488	-0.9794	0.02735	0.1678	-2.109	-0.9134	0.9554	-0.1002	1.955	0.3932	-0.1776	-1.121	0.1654	0.474	0.1566	1.822	-2.468
hSQ037074	DCUN1D3	0.9039	1.934	0.763	0.4552	-0.1817	-0.08612	-0.07649	0.9957	-0.4606	1.211	1.249	1.083	-0.2008	0.7832	-0.6416	-0.6432	0.02384	0.5444	-0.1229	-0.2651	-0.1946	1.992	-1.201	0.5856	0.2914	0.09952	-2.048	0.2864	-3.73	-0.5119	0.5109	0.1611	-0.7472	1.195	0.9451	-0.1621	-0.4262	-0.2723	-0.6479	0.2718	0.3705	-0.3004	-0.2391	0.3677	-0.4438	-0.1261	0.02929	-2.251
hSQ034815	AP4E1	-0.1967	1.859	0.2124	1.2		1.918	-1.067	0.7151	0.3638	1.235	0.2034	1.143	-0.9014	0.4926	-0.03719	-0.3288	0.9082	0.6687	0.4015	0.7693	-1.445	1.821	-1.567	0.41	-0.9142	0.4689	-1.304	-0.4242	-1.82	-0.8375	1.37	0.6305	-0.2678	0.239	0.5195	-1.008	0.1582	-0.3429	-1.389	0.6362	-0.1451	-0.496	-0.7597		-0.3844	-0.06173	-0.3863	-1.916
hSQ032964	SCAND2	0.2186	1.811	0.01762	0.9973	0.193	0.3435	-1.114	-0.2646	0.5591	1.248	-0.1789	0.9912	0.1238	0.4579	-1.109	-0.4103	0.8902	-1.086	0.6742	-0.2055	-0.04326	0.4188	-1.186	-0.4548	-2.089	0.05417	-1.652	0.2786	-0.9519	0.1178	1.856	-0.4093	0.275	0.3218	0.07722	-1.075	0.01098	-0.2543	-0.2666	0.4181	1.003	0.346	-0.1595	1.262	0.01423		-0.1061	-1.886
hSQ036932	LOC402221	-1.239	-0.1143	-1.19	-0.3732	-0.2551	0.2554	1.46	1.052	0.131	2.162	1.761	0.6198	0.7457		1.68	-0.05168	0.2354	-0.9841	-0.5314		-0.328	-0.2118	-0.4595	0.08712	-0.1371	0.6161	0.1135		-1.853	-0.4903	0.3275	-0.3024	0.9794	0.8962	-0.2334		-0.04462	0.07425	-0.09138	-1.367	0.03208	0.8512	0.5874		-0.2772	0.6754	0.09085	-4.609
hSQ032993	EST_AI039702	0.8568	1.232		-0.01692			1.466	-1.151	1.587	2.849	-0.2731	0.3461	1.412	0.9061	-0.2137	1.205	-0.2383	-0.6978	-0.465	0.1528	-0.7017	0.9645	-0.1832	1.843	1.489	2.042	-0.5202	-2.211	-2.267	-0.294	0.3038	1.154	-1.174	0.05251	-0.327	0.4058	-0.08829	0.9306	-0.8151	-1.39	0.2084	-0.5525	-0.2962		-2.761	-1.238	0.6972	-5.143
hSQ012247	H2-ALPHA		1.604		0.05457	1.513		0.9479	-0.02988	-0.01122	1.21	0.2683	0.4576	1.294		-0.7622	0.3261	-0.01678	-1.016	-0.01354	0.04425	-0.5302	-0.104	-0.2417	-0.7151		0.7139	0.6513	-0.4592	-3.646	1.268	0.2053	1.395	0.5772	-0.946	-0.05556	-0.2227		-0.8979	-1.104	-0.5188	0.8099		-0.8948	1.592	0.04062		1.749	-3.301
hSQ031216	DEADC1	1.064	0.5988	1.673	1.27			-0.4969	0.9353	-0.236	0.3755	0.4536	1.863	0.6488	-0.1872	-0.667	0.6514	-0.01155	-0.921	1.282	1.669	0.565	1.061	0.4835	-0.4298	1.986	1.559	1.257	-0.564	-5.97	-1.567	-1.539	0.09068	0.04243	-0.1908	0.5597		-1.472	-0.8327	-3.558	-0.4836	0.4851	-0.2558	1.16	2.717	-0.02415	-0.1215	0.5139	-5.576
hSQ043701	TMED10P	-0.6034	0.3419	-0.2244	-0.7071				-0.9316	0.1471	0.2086	-0.08335	0.3759	-0.5582	0.6959	0.4161	0.2444	0.5815	-0.318	-1.315	0.2125	-0.6619	0.9843	-1.683	-0.5268	0.319	1.002	-0.2604	0.6891	-1.797	0.1758	0.7036	-0.1363	0.6855	-0.3777	-0.1773	1.066	0.6015	-0.3696	-0.2253	1.869	-0.04181	-0.1727	0.5635	0.4204	-0.7811	-0.3585	0.197	-2.373
hSQ025185	LOC440676	0.08976	0.695	0.8088	0.306			0.1393	0.3416	0.6702	0.4918	-0.6402	-0.441	-1.265	-0.441	-0.7208	0.6676	0.3747	1.085	0.1179	0.6757	-0.5688	1.907	-1.1	-0.2336	-1.378	1.795	-1.317	-0.3277	-2.554	-0.331	1.357	-0.04311	0.8786	-1.175	0.5259	1.379	0.06464	-0.3265	0.1679	2.023	1.471	-0.5795	-1.143	-0.2365	-0.5079		0.6801	-5.07
hSQ021884	LOC284402		0.6523		0.3833			-0.2734	-0.06118	0.7475	0.199	-0.04295	0.06628	-1.248	0.4263	-0.8735	0.5848	-0.2481	0.6824	0.06517	0.193	0.3285	0.1447	0.00701	-0.7664	-0.4506		-1.1	-0.01048	-4.537	-0.3538	0.914	0.4642	0.3559	-0.1673	-2.177	0.01603	0.4319	0.4908	-0.3649	1.6	0.0686	0.5777	-0.1361	0.7908	1.369	1.492	1.267	-4.693
hSQ037946	TCN2	-0.08829	-0.153		-0.962			0.6913	-0.5365	-0.1678	1.074	0.6317	-0.249	2.667	0.391	-1.199	0.1495	2.247	1.047	-0.03014	2.848	-2.097	0.8594	2.022	-1.912	-0.3459	-2.153	-1.785	0.3342	-1.212	-0.4891	-0.1613	0.1288	1.121	-0.6426	-1.332	-0.2093	0.6766	2.675	0.02983	0.7146	0.6233	-0.1076	-1.541	-0.7645	0.484	-0.3934	1.572	-5.148
hSQ044735	AGMAT	0.03116	-1.794		1.737			-0.1093	-0.257		1.063	1.101		-0.3136	0.3304	-1.959		1.396	0.07657	-2.541	1.557	-0.007363			-1.292	1.314	-0.5833		-0.1163		-0.4396	1.478	-0.4317	-0.02996	0.4568		0.6602	-1.204			0.664		0.1219	-2.232	2.655		0.2261	1.712	-3.779
hSQ012562	CCDC28A	1.074	0.199	0.2728	-0.48	-1.852	-2.641	0.6833	0.2056	-0.1258	-0.02424	-0.0162	0.493	0.459	0.363	0.5232	1.272	0.3487	1.679	0.6819	-0.1403	1.565	1.161	1.144	-0.3096		-0.3707	-0.02322	0.5463	-1.74	0.503	-0.2993	-0.2491	-1.597	0.2594	0.2099	0.3528	1.559	-1.262	-1.098	-1.363	-1.495	1.194	-0.9793	0.3575	-0.9539	0.2987	0.4441	-2.026
hSQ007285	CCNC	-0.3088	0.09649	-0.2197	0.2575	-1.824	-2.474	-0.2392	0.233	0.1117	-0.2868	0.001273	1.06	0.3365	0.4105	0.9307	1.079	0.1261	0.5067	0.6594	0.5572	-0.08728	0.929	0.01123	0.5879	-0.2463	0.06682	-0.5457	0.4837	-1.923	1.1	-0.4118	-0.6216	-0.4399	0.4069	0.4174	0.5102	0.3261	-0.115	1.259	0.1841	0.1328	0.5119	0.6382	0.235	-2.066	-0.8438	-0.9184	-1.239
hSQ041147	C20orf24	-0.06696	0.6783	-1.098	0.4393	-3.203	-1.792	0.3926	1.545	-0.3665	-0.365	0.4331	1.232	-0.04174	2.242	0.7425	0.1609	0.8379	0.3885	0.1412	0.169	0.02452	0.1008	0.493	-0.2003	-0.2245	0.6986	0.3261	0.2555	-2.041	0.9922	-0.74	-0.03983	-0.2581	0.1687	0.3992	1.212	0.5379	-1.743	0.04116	-0.5641	-0.1254	0.6237	-0.3	-0.2832	-0.9147	-0.432	-0.1666	-0.6567
hSQ020242	GPSN2	-0.552	-0.4468	-0.6063	0.4176	-3.031	-2.507	-0.09245	0.2098	-0.3849	-0.5267	0.1413	2.417	-0.6235	1.251	-0.09588	1.012	0.8995	1.873	-0.1805	1.181	-0.5105	1.519	-0.5587	0.8213	-0.3696	0.2802	-1.749	-1.27	-0.2392	-0.9128	0.1383	0.1751	-0.3631	1.1	0.2274	0.4336	0.3162	-0.4116	0.1661	-0.3525	0.7395	0.5987	0.3016	-0.1449	-0.9631	-0.6338	0.715	-0.9651
hSQ003679	GPR1	0.483	-0.5617	-0.5479	0.2893	-2.843	-2.112	1.163	-0.3452	-0.4365	-0.555	-0.09693	1.932	-2.032	0.8223	0.8225	-0.009144	0.8579	5.298	0.6212	1.029	0.1245	0.8908	1.413	0.8897	0.3655	-0.2414	-1.834	1.016	-0.4708	-0.1778	-0.55	-0.01983	-0.5681	-0.04128	-0.6508	-0.568	0.1679	-0.5032	0.4212	-0.3941	0.05462	-0.5063	0.25	-1.143	-0.2947	0.538	-0.02661	-1.367
hSQ043626	LOC442075	1.675	-0.2795	-0.1757	0.08149	-1.24	-1.83	-1.115	0.957	0.6257	-0.7928	1.055	1.424	-1.29	1.215	0.6747	-1.197	0.4501	1.311	1.503	0.3112	0.2867	0.793	0.3952	1.372	1.278	-0.5192	-4.592	0.3877	-2.019	0.004442	1.362	1.122	0.4641	0.2109	0.04136	-0.2758	-0.09988	0.299	-1.457	0.5781	-1.123	-0.8141	-0.03784	0.359	-0.7125	0.7102	0.2456	-0.8845
hSQ044394	ARPC4		-0.019	-1.025	0.892	-0.8299	-0.9893	-1.465	-0.2424	-0.2638	1.758	0.7558	0.335	0.311	2.145	-0.004769	-0.7164	0.6507	0.8812	-0.1261	0.7517	0.8872	0.3935	1.366	1.052	-0.1018	-0.8287	-2.281	-0.4317	-0.9781	2.815	-0.05728	0.9329	-0.9054	0.5414	-0.7681	-0.04524	0.7106	0.3695	-1.896	-0.4614	0.06733	-0.5636	0.1227	-0.4305	-0.3219	0.1907	-0.1139	-1.024
hSQ004625	Repeat_LTR48	-1.044	0.4817	0.1955	0.5327	-2.739	-2.079	0.236	0.3982	0.1869	0.8184	0.3965	0.4457	-1.038	1.836	0.06592	-0.3357	0.7113	0.02185	0.1146	0.9324	-0.01208	-0.6458	0.2964	0.7131	0.5189	0.592	-1.691	-0.09106	-0.2474	0.2856	-0.1166	0.4136	-0.1847	0.3421	-0.9574	-0.004553	0.04132	0.2002	-0.1954	0.2093	-0.162	0.2871	0.1234	0.3402	-0.1513	0.9714	0.3068	-1.893
hSQ027003	CHRAC1	-0.9619	0.1634	-0.08783	0.7494	-1.762	-2.012	-0.002287	1.155	-0.4364	1.135	0.6382	2.007	-0.2316	0.9824	-0.2024	-0.949	0.633	1.284	0.6213	1.704	0.9646	0.4109	1.503	-0.1702	0.0005673	-1.656	-1.449	-0.5594	-0.5307	-0.4677	-0.08989	1.005	0.162	-0.1912	-0.5257	0.07215	-0.397	-0.5281	-0.8637	-0.124	-1.255	0.8538	1.265	0.02691	-0.3396	0.9331	0.5185	-0.9616
hSQ039071	BRD4	0.3079	0.439	-0.286	0.6283	-2.416	-1.922	-0.4942	-0.132	0.025	0.5557	0.2404	1.645	-0.3844	1.04	-0.007347	0.7865	0.7753	0.8983	0.341	0.6921	-0.3415	0.8406	2.295	1.339	-0.4147	-0.5565	-1.849	-0.173	-0.6818	-0.3029	0.02401	-0.2617	-0.8007	0.4511	-0.1702	-0.1365	-0.2697	0.1141	-0.1498	0.2749	-0.1922	-0.3556	0.3481	0.2333	-0.5173	0.02614	0.4774	-1.14
hSQ027143	OBP2B	0.06624	0.8415	-0.5147	0.01249	-2.349	-2.209	-0.5042	-0.632	0.0067	1.278	-0.7537	0.4355	-1.239	0.04552	0.2757	1.724	0.3111	0.4717	0.7944	0.3322	0.1677	0.07396	3.366	0.7429	0.2987	-0.04818	-1.721	-0.09126	-0.6076	0.2154	0.4432	0.1934	-0.07487	0.5319	-1.088	0.2352	0.1911	0.15	0.1844	0.1491	-0.1622	-0.2331	0.3132	-0.18	-0.2715	0.01117	0.6666	-0.4335
hSQ016081	OBP2A	-0.2936	0.1217	-0.2445	-0.02731	-2.389	-2.289	-0.614	-0.5518	-0.1831	0.6784	-0.4635	0.5057	-1.248	0.1857	0.2859	1.744	0.4313	0.05185	0.9946	0.5924	0.3879	0.5242	3.506	0.6431	-0.4211	0.08202	-1.891	-0.07106	-0.7674	-0.07436	0.3534	0.3636	0.04533	0.5221	-1.017	-0.2046	0.1913	0.2302	0.5146	0.2893	0.05802	-0.2129	0.4134	-0.2098	-0.2313	0.7014	0.7668	-0.7733
hSQ006757	RLN3R1	0.6484	1.474	0.6474	0.1246	-1.707	-2.237	-0.302	0.2102	0.4389	0.4004	-0.8516	1.678	-1.376	0.3977	0.3079	-0.6538	1.843	1.324	0.2665	0.1943	0.9399	1.136	1.908	0.755	-1.529	-0.326	-4.249	0.1409	-1.885	1.978	0.7154	0.9355	-0.2727	-0.2459	-1.785	-0.2126	0.04328	-0.2779	-0.4435	-0.3887	0.18		-0.3047	-0.08783	0.1007	-1.117	2.489
hSQ013074	LRP6	1.248	-0.2372	-0.7535		-1.688	-1.768	-0.1729	0.7993	-1.782	-0.0004897	-0.6325	0.9568	1.863	0.9968	-0.983	-0.2647	0.4824	0.4229	-0.2243	-0.5566	1.849	0.8752	0.1375	1.754	0.5899	-0.4369	-2.039	0.3	0.03368	0.5767	-0.4855	-0.4754	-1.254	0.4632	-0.1064	0.2165	0.0924	0.1713	0.1856	0.4404	-0.3909	0.01821	-0.1256	0.7513	-0.03018	-0.2376	0.7879	-0.4323
hSQ029167	KIAA0528	0.7348	-0.445	-0.0387	1.076	-1.313	-0.9245	-0.6607	0.4266	-1.185	0.03677	-0.3552	1.062	0.3392	-0.8301	-1.348	-0.8174	0.6822	0.8502	-1.392	0.09071	0.4563	1.302	-0.1527	1.581	0.8597	0.2079	-1.967	-0.6177	-0.9166	0.6265	-0.3658	-0.2581	-0.07384	2.14	0.7534	-0.3437	0.7722	-0.2765	-0.9621	0.6252	0.6114	0.1446	0.7342	0.5577	0.2346	1.242	1.743	-1.778
hSQ035404	RAD51AP1	0.5219	-0.6929	-2.387	1.046	-0.4988	-2.063	0.7439	1.659	-1.5	-0.1661	0.4469	0.6661	-0.5979	1.161	1.229	-1.433	0.9918	1.1	-0.205	0.01279	0.2533	1.887	-0.1982	1.958	0.3668	-0.2951	-1.033	-0.02564	-0.707	-1.316	-0.7287	0.03649	-0.6243	1.295	0.988	-1.324	0.5992	0.2381	0.3725	-0.3353	0.4384	-1.04	-0.3479	0.499	-0.3233	-0.5232	1.28	-0.4079
hSQ003221	PTMS	0.4424	-0.3723	-0.3885	1.299	-1.413	-1.903	-0.458	0.3242	-0.6971	0.7744	1.052	1.062	0.4277	0.8217	-0.3481	-1.78	0.2073	0.8179	-0.1594	-0.4316	0.9839	0.7402	-0.2676	0.6191	0.1449	0.108	0.08545	-0.4351	-0.4014	-1.048	-0.3006	0.7396	-1.369	1.648	0.03856	-0.4786	-0.01268	-1.794	1.151	-0.5747	1.194	-0.7569	1.179	-0.2538	-0.5753	0.8574	1.773	-0.1473
hSQ004281	CYB5R3	0.757	0.1823	0.3461	-0.3167	-2.179	-1.808	-0.01339	-0.6212	-0.5425	2.349	0.6971	1.296	-0.2477	0.4663	-0.6335	-0.6551	0.02194	-0.08755	-0.3048	0.923	1.239	1.915	0.977	0.4137	1.179	0.2026	-2	0.6895	-0.09679	-0.1938	-1.236	1.454	-0.5741	0.6527	-0.4268	0.116	-0.2381	-0.7192	0.1752	-0.2801	0.3386	-1.152	0.424	-0.5992	-0.8107	0.542	-0.03261	-1.403
hSQ007320	AZI1	0.4068	0.7821	0.4459	0.3531	-2.939	-1.978	0.09641	-0.8614	-0.9727	2.319	0.2469	1.266	-0.6379	1.686	0.2363	-0.1953	0.5817	0.1823	-0.115	1.453	-0.1017	0.7646	1.147	0.7035	-0.08073	-0.1076	-1.93	0.8593	0.463	-0.05396	-0.4962	-0.446	-0.7243	-0.1675	-0.237	0.5258	-0.3183	-0.7194	-0.495	-0.2703	-0.3216	-0.7225	0.7638	0.7406	-0.3309	0.6218	-0.3728	-0.5229
hSQ032733	C6orf69	0.008143	0.06339	-0.4578	0.1394	-1.697	-3.192	1.078	-1.115	-0.7014	3.18	0.2682	0.4424	-0.2916	1.217	-0.3324	-0.999	0.113	-0.1014	-0.1437	2.284	-1.17	2.331	-0.3319	0.9098	0.03557	-0.04628	-0.7138	0.4506	0.1443	0.3523	-0.3399	0.1503	0.002026	-0.6862	0.2343	0.07215	-0.537	-0.09311	-0.02874	0.201	-0.06028	-0.09117	-0.08494	0.8369	-0.08956	0.2931	0.6685	-1.772
hSQ000078	ERCC2	1.967	-1.848	-1.394	-0.02337	-1.069	-1.955	0.2266	-0.9245	-0.4925	2.106	1.087	0.5296	-0.03441	1.56	0.4765	-0.01514	0.6786	0.9925	-0.7548	0.1563	-0.7815	1.625	0.297	0.2837	0.9528	0.7493	-0.9599	0.5762	-0.09679	-0.4104	0.9407	0.4808	-0.7707	0.2127	-0.2502	-0.04062	-0.2381	0.4675	-1.228	-0.3501	0.04862	-0.9089	0.9806	0.3908	0.07601	-0.08803	-0.8593	-1.066
hSQ029721	TGFBR1	1.918	0.6267		0.2777	-1.813	-1.702	-0.3357	-0.6801	0.5719	1.08	-0.2052	2.444	-1.12	0.684	0.2409	0.06257	-2.14	-0.1965	-1.05	0.6873	-1.074	2.369	-0.3019	0.8847	1.251	2.667	-1.616	-0.3161	-0.2108	0.07395	-0.4816	0.05855	-0.0797	0.5071	0.2042	1.294	-0.3104	-0.3648	0.1929	-1.962	1.09	-0.3912	0.165	1.399	0.1137	-0.5803	-0.3082	-2.242
hSQ041526	GLT25D1	-0.6924	0.4829	-0.2433	0.9939	-1.638	-0.5174	1.277	1.659	0.3981	1.8	1.428	1.737	0.07286	1.817	0.7171	0.9255	0.9025	0.3131	0.06579	1.234	0.9791	1.745	1.048	0.3943	-1.18	0.1032	-0.8493	-0.09986	-1.316	-0.3632	-1.765	0.6248	-0.5835	-0.7067	-0.7162	-0.4434	-0.4475	-1.019	-1.344	-1.659	-0.9808	-0.2317	0.2046	-0.6086	-1.22	-1.117	0.558	-1.092
hSQ018873	BICD2	1.253	1.803	0.8817	1.729	-2.173	-1.687	0.1122	1.324	0.9831	1.17	0.4527	0.9819	0.1879	1.512	0.7221	-0.5795	0.1975	0.4681	0.7208	0.5736	0.5041	1.145	0.8176	0.1493	-0.9599	-0.1968	-1.514	-0.2749	-1.516	0.1418	-0.1354	-0.5752	-1.258	-0.05168	-0.05124	0.05165	-0.1775	-0.3536	-0.8942	-2.014	-0.03578	-0.6767	-0.08544	0.2964	-0.3701	0.2726	0.05799	-1.552
hSQ020485	NFKB2	-0.5897	0.7306	1.164	1.317	-1.765	-1.4	0.2649	1.287	-1.014	1.462	1.34	1.195	2.016	0.1046	1.02	-0.5168	0.4702	-0.6642	-0.9715	0.5163	0.6918	1.593	0.2703	1.502	0.3528	0.6009	-1.477	0.5078	0.6565	0.8745	-0.7877	0.1125	-0.08577	-0.754	0.2065	0.3043	0.1752	-1.921	-1.777	-0.7418	0.2569	-0.959	1.067	-0.6559	-0.5874	-0.5547	-0.7593	-3.244
hSQ029543	SUMF2	-0.6596	1.436	-0.02053	0.9317	-1.88	-1.37	-0.335	-1.648	-0.0441	0.3674	0.4355	0.8697	1.041	2.61	0.2749	1.803	1.475	-0.07915	-0.7114	0.2214	0.5669	1.008	0.5804	0.1671	-0.8671	1.621	-2.447	0.7179	-0.01339	0.5296	0.2574	-0.9324	0.5693	0.4211	-0.09344	1.399	-1.87	-0.3908	-1.386	0.3583	0.317	-1.914	0.3124	-0.07579	-0.1473	-2.195	0.2008	-0.9493
hSQ007322	C20orf31	0.09884	1.366	-0.5111	-0.1929	-2.371	-0.8102	0.1164	0.5106	0.1233	0.6688	0.6509	0.6561	2.232	0.4561	-0.5477	0.7607	0.7117	0.06825	-0.135	0.1233	1.722	0.3446	1.035	-0.2225	-1.333	1.66	-3.194	-0.3467	-1.397	-0.438	-0.6122	-0.664	0.1797	0.5185	0.02896	0.7158	0.4437	1.659	-1.585	1.598	0.05042	-0.392	-0.4357	-0.1964	-0.1004	-0.7977	-0.1328	-0.9789
hSQ007576	MGST3	-0.03376	0.05149	0.6753	-0.3975	-3.389	-2.919	0.2858	1.588	-0.5333	1.068	-0.7037	0.9355	-1.169	1.106	1.066	-0.1559	0.6411	0.3817	0.8144	1.232	0.8077	0.284	0.4762	0.1229	0.04867	0.04182	-1.321	1.239	-2.158	-0.2046	-2.047	0.6734	0.3951	-0.008079	0.1824	0.9052	0.5711	0.81	-0.6356	0.009118	-0.06218	-2.213	2.113	-0.89	0.4685	1.211	0.7966	-0.6335
hSQ013228	LOC391073	-0.3596	0.7157	-0.4805	1.377	-2.605	-2.575	-0.01999	0.9022	-1.819	0.8224	-0.5695	1.43	0.4957	1.39	0.8799	-0.7417	0.4853	0.4659	-0.9214	0.5764	1.762	-1.142	-1.23	0.2971	0.3329	0.446	-1.397	0.5729	-1.413	-0.1904	-0.1726	0.7576	-0.7707	0.5561	0.4266	0.6494	1.815	-0.02581	-0.1514	-0.4567	0.392	-1.029	0.9074	0.08421	-0.4873	0.3254	0.1408	-0.8793
hSQ023052	LOC401911	-0.9618	1.113	1.747	0.6145	-2.437	-2.257	0.4678	0.18	-0.2813	0.1802	0.1283	0.7775	0.5735	0.5375	0.5877	-0.3939	-0.5669	-0.2463	0.6064	1.154	1.11	0.736	-0.4418	0.4049	-0.8593	0.7538	-1.059	-0.01926	-2.486	0.7874	0.3752	-0.3846	0.04713	0.02392	0.7344	0.6972	0.1831	-0.428	-0.5436	0.2811	1.03	0.2489	1.785	0.702	-1.259	0.02317	-1.001	-1.932
hSQ000739	LOC389223	0.2834	0.2887	1.202	0.1197	-2.082	-2.112	-0.06699	0.07524	0.1739	0.3854	0.003473	1.083	0.8987	0.2727	0.02292	0.9413	0.09834	-0.3511	0.2516	0.9794	-0.1951	0.6812	-0.6066	0.1901	-0.5641	0.409	-0.7535	0.03594	-1.93	0.6526	0.2904	0.2206	-0.5577	0.7291	-0.05044	0.8824	-0.4817	-0.4028	-0.7684	0.5463	0.165	-0.5459	2.13	0.9772	-1.044	0.3184	-0.4962	-2.666
hSQ014284	LOC387845	0.171	0.6763	1.74	0.2273	-2.165	-2.794	0.4406	0.6328	0.05147	0.343	0.101	1.02	1.386	-0.1497	-0.06951	0.8688	-0.8141	-0.4836	-0.1008	0.8869	0.2525		-0.209	0.2376	-1.147	0.6966	-1.356	-0.04648	-2.533	0.8402	0.01798	-0.4619	-0.4001	1.437	1.167	0.69	-0.3341	0.2348	-0.3109	0.8039	0.8126	-0.2283	1.888	0.4548	-1.807	0.2959	-0.9586	-1.749
hSQ031579	QTRT1	-0.07876	0.2465	1.5	0.3275	-1.994	-1.884	0.06081	-0.137	-0.3183	0.6832	-0.05873	-0.2995	0.02646	0.1105	0.0007155	1.779	0.1661	0.5767	-0.1206	2.007	-0.02728	0.399	-1.079	0.4579	-0.5863	0.4868	-1.566	-0.2863	-1.843	-0.2896	0.07821	-0.2916	0.02013	0.7669	0.4674	-0.02975	0.3361	1.095	-1.191	0.4041	0.5728	-0.08807	1.258	0.04501	-0.4165	-0.2538	0.7016	-1.309
hSQ021997	USP28	0.4153	0.05051		1.052			1.275	0.1471	0.2957	0.8273	0.7453	0.2445	1.59	1.475	1.085	1.133	1.09	0.8507	-0.6166	0.7112	1.127	1.383	-1.605	1.502	0.7777	-1.099	-1.942	0.2378	-4.709	-0.2755	-0.6578	1.242	0.8842	-0.9791	-1.289	0.5543	-1.25	0.469	-0.9166	0.3281	-0.4932	-1.924	-0.1478		-0.2124	-0.7498	0.005618	-2.575
hSQ037448	FANCE	-0.9318	0.5035	0.7823	1.139	-0.7074	-1.787	0.8578	0.05004	0.3637	0.6852	0.2933	0.5625	0.2535	-0.1175	0.6877	1.221	0.1181	0.4487	0.02639	1.944	0.7897	1.736	0.02823	0.8049	-0.3243	-0.5262	-0.8337	0.07574	-1.596	0.6924	-0.2148	0.2404	0.07213	0.1389	-0.3356	-0.2278	-0.6369	-0.168	-0.1736	-0.1039	-0.6152	-2.091	-0.7798	0.342	0.2405	0.1782	-0.2214	-1.822
hSQ033047	PRKDC	0.6148	-0.6099	-0.2061	0.7911	-2.311	-2.51	-0.3756	0.4066	-0.2747	1.247	1.015	1.054	-0.07994	0.6541	0.3943	-0.4673	0.1697	0.4003	1.343	2.071	0.9763	1.243	-0.08517	1.151	-0.1527	0.4004	-2.172	0.6773	-2.859	-0.916	-0.4782	0.622	0.4137	0.06052	0.531	0.2838	0.5297	0.1286	-0.627	-0.9023	0.1464	-1.114	0.7618	0.5286	0.1271	-1.02	0.4152	-1.355
hSQ000163	AK2	0.5947	-0.6034	0.3871	1.021	-1.848	-1.837	0.05095	0.1298	-0.5248	0.8434	1.211	1.717	1.3	0.3907	0.1942	0.2992	1.49	0.9901	1.016	2.151	1.573	1.532	-0.9986	1.505	-0.4229	0.4536	-2.312	0.5372	-1.042	0.01391	-1.418	0.09517	-0.8597	-0.1729	0.4475	0.5137	-1.04	-0.8915	-0.8305	-0.02908	-0.557	-1.128	0.7883	0.5185	-0.9863	0.113	0.04506	-3.495
hSQ026695	BTBD15	-1.733	-0.07434	1.488	0.4933	-1.922	-1.646	0.2566	-0.7345	0.4275	-0.8209	-0.3096	-0.2903	1.046	1.208	-0.7601	0.8116	-0.04136	1.226	1.179	1.193	1.142	0.4781	-0.2896	3.377	0.4228	0.8027	-2.323	-0.7804	-1.757	-1.167	0.1274	0.9409	1.043	0.4061	0.5649	0.8261	-1.291	-0.1725	-0.6831	1.06	-0.198	-1.256	0.6473	0.8025	-0.264	-0.6963	0.1174	-1.406
hSQ010457	YDD19	0.152	0.1773	-0.7789	0.8483	-2.604	-3.153	-0.4884	0.7538	-0.1875	1.044	0.7421	1.731	2.447	1.101	0.6815	0.2999	-0.3131	0.4575	0.1802	0.02797	-0.02648	0.7198	-0.618	-0.3013	2.954	0.1776	-1.075	0.6345	-2.082	1.311	-0.03099	-0.1508	-0.5691	0.1177	0.07816	0.671	-0.3531	-0.3142	-0.5698	0.4249	-1.746	-0.5373	0.08896	0.8658	-1.116	-0.873	-0.6876	-0.5777
hSQ033061	GOPC	0.6781	0.9484	0.8622	-0.005607	-0.3325	-0.6569	-1.347	-0.3101	0.2936	1.475	1.273	2.192	-0.6166	1.677	1.888	0.671	-0.297	0.5786	0.1563	0.009072	-0.1354	2.096	0.4681	0.1948	2.906	-0.1063	-1.949	-0.04436	-2.236	0.6173	-0.2599	-0.8897	-1.278	0.7888	0.2943	0.05715	-0.322	-0.4631	-1.259	0.386	-1.47	-0.5162	-1.01	0.4769	-0.9496	-0.8169	-0.7865	-1.722
hSQ039214	LATS1	0.2332	0.7285	0.6523	0.2095	-0.9924	-1.892	-0.9472	0.09504	0.1337	0.7552	0.8133	0.9625	0.06846	-0.2675	-0.07728	-0.05894	-0.2219	-0.3913	1.611	0.03917	-0.3553	0.631	0.4532	0.1599	1.966	0.4488	-1.764	-0.2643	-1.561	-0.1676	0.7502	0.03037	-0.4279	0.7089	0.5194	-0.5178	0.03812	-0.183	0.07136	0.4661	0.03482	0.6439	0.1502	1.477	-0.2345	-0.8418	0.9336	-2.697
hSQ003994	FUCA2	0.7102	-0.3745	-1.281	0.6765	-1.145		0.2898	0.562	1.171	1.032	1.76	0.3295	0.4254	-0.8405	0.7797	1.108	-0.6549	0.07561	1.138	0.3061	0.5717	-0.05208	0.7602	0.2668	2.003	0.5258	-1.377	-0.0473	-3.364	-0.6306	-0.1128	-0.2627	-1.201	0.5859	-0.01367	-0.7508	-1.615	-0.8961	-1.232	-0.2769	-0.2882	-1.279	0.3971	2.894	-1.017	-0.7049	1.991	-2.14
hSQ043960	RFX3	2.106	-0.6817	0.2396	0.6268	-0.6367	-0.8128	-0.3974	0.7049	0.3235	-0.1024	1.183	1.25	1.564	-2.278	1.26	-0.3066	0.838	-0.584	1.634	1.971	1.002	2.151	0.2155	1.079	-0.9745	-0.3622	-2.348	0.7814	1.677	0.1923	0.655	-1.362	-0.2856	1.575	0.6192	-0.2454	0.4679	-2.711	-2.123	-3.882	0.8905	-0.1738	-0.03002	1.036	0.9154	0.7005	-2.097	-1.739
hSQ037206	MPDZ	3.027	-0.9547	0.1007	0.3563	-0.5956	-1.098	0.4729	-0.4515	1.934	0.7387	0.8667	-1.091	0.2452	-0.224	1.853	0.1478	1.808	-2.098	0.6482	0.9993	-0.2785	0.5144	-0.4167	0.99	-0.3709	-1.314	-0.9303	-0.3942	0.6478	0.2625	0.2236	0.1838	0.1722	1.536	0.7828	-0.4577	-0.5484	-0.5729	-1.175	-2.51	-0.6584	-0.4426	0.3769	0.04711	0.2256	-0.5384	-0.07631	-0.5964
hSQ028008	HIP1	0.1714	1.687	0.3005	1.068	-2.474	-2.054	-0.239	1.143	1.842	0.1734	-0.6985	1.731	1.357	-1.349	0.3509	-0.9307	1.176	-1.453	-0.2204	0.2574	0.5729	0.4992	-0.7386	3.168	-1.686	-0.373	-2.256	0.1239	1.558	-1.759	0.9384	0.3386	1.01	0.9671	0.1176	-0.3996	0.6563	0.5852	-0.7004	-4.856	-1.107	-0.3979	0.05836	-0.07479	0.3437	-0.9936	2.332	0.1517
hSQ020855	GSTA4	1.011	0.2008	1.675	-0.7332	-2.11	-2.53	0.2701	0.6973	0.291	1.573	-0.07443	-0.2552	1.171	-1.705	-0.03998	0.4834	-0.1996	-0.414	0.7737	2.526	0.867	2.503	-2.069	0.5872	1.848	0.4861	-0.6714	1.713	1.537	3.205	-2.077	-1.587	-1.866	2.006	1.202	1.365	-0.02958	0.4243	-1.246	-7.712	0.6521	0.6962	2.152	-2.311	-0.2972	-0.9945	0.7459	-1.474
hSQ040778	ACADM	0.7238	-1.513	0.3703	0.5975	-1.367	-1.614	-0.4617	0.8706	-0.4508	-0.09673	0.5538	1.106	0.524	0.6031	-0.1118	0.4941	1.594	0.2467	-0.3806	0.4397	-0.6447	-0.1685	-0.1837	0.8679	0.4812	1.134	0.1193	1.209	1.05	-0.382	-2.084	-0.8066	-0.6823	0.532	1.066	0.1503	-0.3513	-0.24	-0.5956	-2.846	-0.1071	-0.1305	0.4782	0.07005	-1.289	0.1612	0.03663	-1.644
hSQ023070	SRPK1	-0.232	-0.3367	-0.4929	0.7843	-1.658	-2.117	2.218	-0.4802	-0.8815	0.49	1.008	0.4073	0.4833	1.737	0.5075	0.6659	0.1629	-0.05655	-0.03381	2.174	-0.4005	0.2658	0.04803	1.445	0.3305	-0.5264	0.7411	0.6305	0.3142	0.04724	-0.835	-0.1448	-0.4131	0.02372	0.8942	0.05705	-0.2071	0.05179	0.6162	-1.039	-0.9504	-0.3113	-0.295	-0.1682	-0.9397	-1.017	-0.2116	-0.9717
hSQ003383	RNASEH2A	-0.5148	-0.7695	-2.306	0.7915	-2.41	-3.45	0.9848	1.227	0.0557	0.9372	0.7453	1.194	0.4505	0.7845	0.2547	0.4431	0.4601	0.6107	0.5634	1.821	-0.2533	0.303	-0.5548	1.102	-0.8523	-1.219	-0.2017	0.1677	0.5714	1.884	0.5622	0.07237	0.3941	1.221	0.4514	-0.3058	-0.3199	1.049	-0.5366	-0.06188	-0.8232	-0.8141	-0.1378	0.03901	-1.472	-0.9098	0.5956	-0.4245
hSQ010079	CKAP1	0.7626	-0.6121	-0.7683	-0.6111	-2.773	-2.102	0.7822	-0.6556	1.653	1.295	0.7427	0.3619	1.248	1.192	0.8921	0.3505	1.148	-1.152	1.731	0.7886	-0.4159	0.6404	1.443	-0.0007421	-1.365	-0.1018	0.8657	0.5451	-0.6712	-1.408	0.3096	1.65	-0.5085	1.788	0.5788	0.4516	-0.5425	0.2464	-1.189	-0.5345	-0.5958	-0.8067	0.03956	-0.5736	-0.1351	-0.4824	-0.127	-0.8371
hSQ034750	RPL8	-1.565	-0.2493	0.3745	0.4767	-2.32	-1.535	-0.58	0.03724	-0.3341	0.5974	0.5655	1.965	0.2457	0.04472	-0.1501	-0.9767	-0.1847	0.8359	0.04359	1.566	1.437	0.6582	0.5904	0.6521	0.1329	-0.494	-0.3215	0.9579	-0.6834	0.8696	0.3274	-1.677	-0.6707	0.9611	-0.2434	0.1494	-0.4447	-0.4108	-0.6414	-0.5317	-0.598	2.116	2.037	0.6292	-0.6373	-0.09463	-0.1842	-1.059
hSQ033121	BOP1	-1.281	-0.3483	-0.1295	1.3	-0.8967	-0.7211	-0.219	0.4457	-0.1631	1.136	1.404	1.943	0.3242	0.1757	0.6834	-1.628	-0.4862	0.5119	1.122	1.722	0.4954	0.1942	0.1964	0.1406	-0.1536	-0.03798	-0.2305	0.3189	0.4201	0.4131	-0.6916	-1.814	-0.5547	0.1396	0.5176	-0.2671	-0.6612	-0.1323	-0.3554	-0.9732	-0.477	0.1546	1.746	0.2802	-0.2188	0.7289	-0.7182	-1.393
hSQ005438	CAMTA2	-1.092	0.033	0.1368	1.914	-2.278	-1.927	0.2773	0.7595	-0.3718	1.94	0.7278	1.847	-0.147	-0.533	-0.2028	-0.6244	0.05265	-0.3268	-0.3841	0.2337	0.5292		0.2077	-0.4556	-0.1798	-0.1167	-0.2892	-0.7497	0.3139	0.527	0.4747	-0.1051	-0.4634	-0.3766	0.2239	0.1568	0.8726	-0.4085	-0.3341	0.7106	-0.1007	0.6284	0.3947	-0.4185	-0.08995	-0.2173	-0.001897	-0.422
hSQ045395	SLC6A9	-0.625	-2.876	-0.7859	0.8546	-1.417	-2.24	-1.71	-1.386	-0.7512	1.314	0.2651	2.231	-0.8197	-0.01901	0.2245	2.243	1.843	-0.3395	0.9899	2.291	1.207	0.2328	0.7984	1.745	0.3875	1.121	-1.097	-1.432	0.1362	0.7176	-0.253	-1.271	-0.6711	-0.5693	0.4545	-0.2893	-0.8301	-0.2945	-0.4168	2.861	-0.75	-0.1393	-0.05803	1.454	-0.5627	0.01997	-0.04127	-2.32
hSQ007161	LRP8	-0.874	-1.374	-1.61	1.364	-0.9946	-0.824	0.2006	1.079	-0.6519	1.046	0.7477	2.127	-0.3638	0.4303	1.014	0.5755	0.4292	-1.304	0.4825	1.204	1.066	0.5454	-1.849	2.921	-1.087	1.67	0.909	0.5285	0.2138	0.04354	-0.5787	-0.2485	-0.8634	-1.64	-1.186	-0.08499	-1.224	-0.1386	0.5241	-0.1711	-1.144	-0.9083	1.315	0.6581	-0.9	-0.2441	1.028	-1.724
hSQ029730	LOC92017	0.7433	0.7085		-0.5305	-2.052		-0.1572	0.3851	-0.5563	0.6553	-0.8367	1.023	1.658	-0.2274	-0.3272	-0.4789	1.618	-0.2613	-0.2786	-1.211	-0.4052	-0.189	-2.727	-0.6201	0.1557	1.149	-0.4537	-0.4142	-0.4106	1.462	0.3202	-0.06959	0.1322	0.339	0.1294	-0.8577	0.4882		0.9114	0.5262	0.8249	1.774	0.9502	1.127	0.3756		-1.476	-3.727
hSQ018210	ATP2A1	0.3871	-0.1876	0.2662	0.7334	-1.998	-2.028	-0.6733	-0.7361	-0.2124	-0.7159	-0.4728	0.9264	0.8624	1.246	0.09662	-1.39	0.707	0.1726	-0.4497	-0.4869	-0.4914	0.4049	-0.2479	0.1138	-0.2954	2.523	-1.31	1.69	0.7233	1.556	0.08411	0.8793	0.166	-0.2872	-0.8917	-0.8739	-1.143	-0.7291	0.5753	0.38	-0.2963	0.9878	-0.6959	1.301	0.04444	0.6021	0.3675	-2.088
hSQ043963	LOC440669	1.019	0.7045	0.9983	1.776	-1.616	-0.2758	0.2688	1.501	-0.4903	1.141	-0.08069	0.5085	0.6845	0.9786	1.139	-0.8829	1.184	0.3847	0.2574	-1.325	-0.3292	0.497	0.5393	1.606	-0.2583	0.06485	-1.098		0.07544	-1.272	0.07624	-0.5636	-0.001839	-0.115	-0.5646	-1.092	-0.6858	-1.437	-0.7326	-0.5278	-0.6591	2.69	-0.3038	-2.027	0.001578	3.924	0.2696	-3.741
hSQ000514	LOC401848	-0.204	0.2513	-0.7549	0.4723	-2.59	-2.059	0.1756	0.4478	-1.534	0.338	0.1661	0.9353	0.4913	-0.3747	0.6255	0.7739	0.3709	0.8115	-1.446	-0.348	-0.8325	-0.5862	0.346	0.5727	-0.9715	0.5416	0.2591	1.059	-0.3278	0.7052	-0.08699	0.7532	-1.025	1.232	0.1922	0.485	0.2709	-0.05021	-0.3758	-0.1911	-0.3324	2.047	0.443	-0.7002	-0.7017	3.041	-0.05361	-2.024
hSQ020831	EST_AA455980		-1.313		-0.9219	1.656		1.461	-0.5264	-4.748	0.1538	-3.218	0.6711	-4.393	1.951		3.57	1.337	-0.6628	0.61	0.7678	-0.8167	0.1996	3.222	0.3385	3.444	4.067	1.175	1.414	1.708	-1.969	-1.011	-0.951	0.2507		0.928	-1.379	0.6067	-1.664	-1.63		1.293	-4.517	-1.071	-0.7044	-1.396	0.6668	-3.268
hSQ017216	BACE2	0.3444	-0.5137	0.3767	0.884	-1.161	-0.4807	0.8373	-0.8338	-4.002	1.036	-3.332	1.88	-5.859	2.81	1.201	1.786	2.659	0.6365	0.1959	1.934	1.373	2.155	2.284	1.068	3.5	3.447	-0.2993	3.117	2.097	-0.9398	-1.052	0.4215	1.233	-1.37	-0.2895	0.9367	0.6209	-3.232	0.2558	-6.679	0.03595	-5.278	-0.5554	-0.07852	-1.16	0.2793	-3.212	-3.589
hSQ039293	EPHB6	-1.154	-1.434	0.8652	0.08742	-1.459	0.3911	0.7657	0.313	-0.4634	-0.7718	-1.009	-1.205	-2.179	2.39	0.5006	2.784	2.046	0.6566	1.044	-1.093	-1.132	-0.5811	-0.8788	5.133	3.239	2.462	-1.911	0.1187	1.062	-1.03	-0.1919	-1.582	1.29	-1.323	-0.9077	-1.365	0.7511	0.4249	-0.08571	-1.701	1.113	-1.243	-2.102	-1.42	0.05847	-0.1139	-0.7285
hSQ029890	RASSF5	-0.3829	-0.1343	1.389	0.9967	0.2448	0.9654	-0.7967	-1.378	-1.322	-0.8076	-3.373	-0.1703	-3.638	1.366	-1.01	0.2649	3.055	2.213	0.1919	-3.614	-1.791	-1.402	1.324	3.467	-0.2471	0.206	0.2235	3.566	1.197	-1.504	-1.016	1.558	0.2693	-1.604	-2.26	0.4161	-0.228	-0.8191	-0.06144	-3.32	1.835	-2.502	1.854	0.1575	0.4361	1.352	1.824	0.2107
hSQ010380	BCL11B	-0.4691	0.5062	-0.985	0.7822	0.7203	-0.1841	-1.314	-0.2473	-1.154	-1.857	-1.204	1.825	-2.324	2.425	0.1354	2.079	2.776	2.291	-1.736	-2.773	-0.9526	-0.3463	2.811	2.058	0.6734	-0.4085	0.09395	1.148	1.567	-2.255	0.8829	0.8281	-1.265	-1.298	0.3071	-1.095	0.3308	-0.1253	-0.3059	1.634	1.473	-1.418	-0.7421	-0.4703	0.2632	0.2559	-0.6437	-1.069
hSQ043225	TMOD1	1.277	-1.718		-1.547	0.8215		-1.783	1.029	-1.152	-0.6709	-2.063	4.916	2.682	1.686	-0.1734	1.105	3.262	1.393	-1.675	0.1931	-1.301	1.635	3.617	1.224		-1.257	0.4802	-2.07		1.246	0.3841	0.7143	-0.414	-1.707	-1.067	-2.404	-1.208			-3.85	0.8887	-0.4322	-1.406		-0.6105	-0.5479	0.5775
hSQ034540	SLC43A2	-0.8366	-0.9614	-1.298	-1.73		-1.542	-1.507	-0.2148	0.3039	-1.515	1.143	2.633	0.8486	0.1527	-0.2971	0.2312	0.3783	0.4988	-0.3685	0.09933	-1.975	-0.01889	1.303	1.76	2.146	0.639	1.806	-0.4341	1.86	-0.0574	0.9304	-0.6795	1.282	-0.7109	-0.7305	-1.458	0.9183	0.3971	1.292	-2.274	-0.345	-2.236	-1.09	0.8172	-1.594	-0.9917	-0.6863	1.724
hSQ000423	IGSF4C	0.141	-0.5737	-1.15	-1.823	-1.275	0.03598	-1.269	-0.6072	-2.079	-1.567	0.03107	-1.51	1.176	-0.8297	0.4205	1.759	2.006	-0.1435	-0.5108	-0.513	-2.177	0.9988	2.801	1.848	1.973	0.1166	0.8041	0.003541	1.257	1.75	-0.132	-0.2818	-0.5501	0.2367	-0.08284	-1.56	0.1459	0.6948	-0.1608	-1.156	-1.167	-0.5383	0.608	-0.1452	-0.1267	0.106	0.5114	0.5513
hSQ034102	HES1	0.8588	-0.04591	-0.5221	-1.855	0.1632	0.1938	-1.242	-1.929	-1.401	-0.6892	-1.741	0.2981	0.9441	-0.1019	1.078	0.8767	0.6737	2.944	0.437	-1.075	-1.62	1.477	2.539	0.5655	2.531	-0.7856	0.8219	0.8513	3.245	0.378	-1.014	2.176	-1.272	-0.8055	-0.205	-1.062	0.2337	-0.1974	0.107	-3.018	-0.5796	-0.7205	1.696	-1.377	-2.669	-0.6662	1.049	0.5991
hSQ039921	TNFSF13	-0.9112	-0.346		1.515	-3.497	-1.796	-0.1716	-0.3694	-2.601	-4.449	-2.321	0.4081	2.614	3.018	0.6183	2.067	2.484	1.344	-0.6131	0.4347	0.1603	0.4465	1.079	-1.385	1.041	0.9444	-0.4082	0.2913	1.905	0.748	-1.814	-0.9041	0.8077	-0.9555	-0.4751	-2.172	-0.9463	-0.7075	1.027	1.362	1.09	0.05949	1.126	-1.307	-1.709	-0.8963	0.3892	-0.531
hSQ019464	IDH1	-0.595	0.8403	-1.256	-0.6487	-0.8006	-0.19	-0.3654	-0.4632	-1.605	-0.483	-1.035	0.0943	1.87	2.804	0.7745	1.513	1.36	2.12	-0.8168	0.111	0.4365	-1.487	-1.255	0.001658	0.1675	0.03062	-0.4619	1.858	0.6612	0.9742	-0.668	-0.5678	-1.306	-1.129	-0.6588	-0.486	0.6699	0.2188	0.4832	1.468	0.2966	0.3557	0.622	-2.291	-2.573	-0.58	-1.145	-0.1047
hSQ019334	JDP2	-0.1432	0.09209	-0.8241	-1.127	-2.419	-1.688	-0.8936	-1.351	-0.1627	1.169	-2.683	0.5861	1.542	1.906	0.5463	1.525	1.272	1.432	-2.265	-1.297	-0.5417	-0.1054	0.3368	0.7535	1.889	0.7924	-0.3101	-0.1307	1.013	1.126	-1.106	0.154	0.9657	-0.6175	0.683	0.8558	-0.6383	0.2506	-0.165	1.71	0.06842	-0.7325	0.1338	1.031	-2.251	-0.05823	-1.583	-1.213
hSQ018993	SCPEP1	1.503	1.154	0.8074	-0.7554	-3.347	-0.1567	-0.9321	-0.1699	0.7388	-0.8597	-1.052	1.913	-0.2964	2.903	1.483	0.7062	2.468	2.304	0.3965	-0.1957	1.985	1.501	0.2133	-1.075	-0.5092	-0.8361	-1.559	1.271	-0.2855	0.1975	-0.7897	-0.1095	-0.8228	-1.806	-0.8355	0.2173	-1.377	-1.393	-2.129	-1.434	-0.1851	-1.846	0.1553	-0.6379	-1.689	1.198	0.9187	-0.3064
hSQ043373	EPHX1	0.8024	-1.322	-0.8285	-0.1613	-3.443	-1.973	-0.708	-0.1458	0.8629	-0.6756	-1.688	2.682	0.6977	1.812	0.5019	1.43	1.297	1.918	-0.8194	-0.9816	1.684	0.9202	-1.758	0.1691	-0.3051	0.508	0.07545	1.345	0.4586	-0.5484	-1.751	-0.1104	-0.2987	-0.3419	-0.06144	0.1214	0.4473	-0.8738	0.5406	-0.08468	0.794	-0.5069	-0.7506	-0.9938	0.1247	-1.703	0.3128	-1.317
hSQ012819	POR	-0.5404	-0.03511	-0.8413	-0.03411	-2.526	-1.935	-0.03079	0.7614	0.5501	-0.5084	-0.1303	2.069	0.8649	1.119	0.1591	0.4075	-0.04546	0.3151	-0.9722	0.4456	1.211	-0.5426	-0.6604	1.176	0.8921	1.265	1.533	1.072	0.4258	-0.3512	0.1066	0.3668	0.2085	-0.6647	-1.004	-0.4914	0.2945	-0.006614	0.2578	-1.677	-0.7688	-0.1497	-0.3334	-2.427	-0.7681	-0.4354	0.22	0.6199
hSQ040092	IFI30	-1.671	-0.9056	-0.1868	0.4054	-2.926	-1.366	-0.04129	0.9609	1.17	1.291	-2.206	1.553	0.1644	1.628	1.554	0.502	1.394	0.5146	-0.4977	0.8601	-0.3644	0.3519	0.7391	0.9708	-0.4484	1.99	1.272	0.8166	0.7803	-0.3317	-0.4689	0.4163	-1.142	-1.915	-0.9847	-0.7769	0.494	1.023	0.8523	0.197	0.6007	0.4248	-2.029	-0.7521	-1.234	-1.221	0.2595	-3.131
hSQ018649	PSMB10	-0.3039	0.1314		1.192	-2.819	-1.349	0.7657	-0.4121	-0.1234	-0.5519	0.5262	0.1854	-0.2586	3.625	1.176	-0.126	1.741	2.272	0.1143	0.3921	-0.1124	-0.1161	-0.4939	0.7228	0.3086	-0.07828	1.019	-0.1514	1.192	0.01535	-0.08689	0.6133	-0.445	-1.638	-0.7877	-0.08485	0.09103	-0.6901	-0.2057	-0.941	0.1777	-1.063	-0.6569	-2.23	-0.5516	-1.619	-0.1535	0.8164
hSQ033578	LEP7	0.5639	0.6492	-0.217	1.09	-3.842	-1.651	1.623	-1.384	-0.5756	1.226	-0.03604	0.1932	0.009139	3.633	0.0134	-0.7783	1.499	0.8293	-0.5879	0.4699	0.7154	-2.248	-0.05609	0.09054	0.5964	-0.4305	-0.3231	0.8964	-0.1099	-0.3069	-0.2591	0.09105	0.8128	-0.7904	-0.88	-0.7671	-0.001194	-0.5223	1.192	-1.613	0.8655	-0.2654	-1.339	0.2177	0.8862	-0.6011	1.494
hSQ031202	UGT1A9	-0.1855	4.59	1.514	-2.629	1.249	5.629	-1.796	-0.7137	-2.025	-0.5535	-1.305	-1.096	1.49	7.144	7.614	2.582	4.419	2.44	-2.977	-3.94	-2.524	-2.638	-3.546	2.121		0.64	-3.943	5.177	7.031	-1.076	1.801	-4.348	-4.757	-1.72	-2.219	-0.9165	1.319	1.548	-2.527	-3.303	-5.314	-3.385	-2.139	-1.792	2.417	-0.6106	-0.4852
hSQ042417	UGT1A8	1.354	2.389		-1.24	1.328		-1.317	-2.464	-2.716	-2.664	-1.986	0.2031	1.239	6.743	6.083	0.3917	3.379	2.159	-2.858		-3.715	-1.998		2.051		-0.1105	-0.7631	3.356	4.43	0.8731	1.181	-1.959	-2.667	-0.7304		-1.437	-0.1312	-0.8624	-0.438	-3.023	-1.995	-1.785	-2.249	-1.822	1.636	0.7588	-2.036
hSQ041954	TRIM5	-0.3146	0.9407	0.6045	-1.638	0.5148	1.705	-0.39	-0.5253	0.7634	1.205	-0.08453	1.432	0.5257	1.33	0.8749	0.4708	1.788	0.8709	-0.7664	-1.094	-1.116	-0.6343	-2.548	2.345	0.9129	0.7635	-1.825	0.9213	0.3516	2.117	-0.9126	0.5776	-0.01317	-1.314	-2.338	-0.1622	0.4003	0.7192	-0.2864	-0.3292	-0.773	-1.551	-1.808	0.5992	-0.7123	-0.9271	0.003293	-2.304
hSQ021442	C1GALT1	-0.9649	0.7254	0.07917	-0.6236	0.3145	-0.04492	0.8347	0.9719	-1.209	0.8871	1.23	-0.1606	-0.4896	1.544	1.455	0.368	1.07	0.1606	-0.3917	-2.314	2.207	-0.8521	-0.5199	2.162	1.508	0.7557	-0.1668	1.673	1.031	0.8793	-0.6779	-1.623	-0.681	-1.249	-0.5587	0.1341	-0.105	-0.02611	-0.3517	-1.467	-0.8133	0.2658	-0.2379	-1.146	-0.7226	-0.2799	-1.025	-0.6696
hSQ038909	ABCG2	-5.074	1.562	-2.224	-1.387		3.331	4.556	1.938	-1.763	1.528	3.367		1.792	2.926	4.506		-0.7986	-1.918	-3.545							-0.5479	1.77	2.449		0.8357	2.993	0.2536	-0.3346	-0.2378	-7.037	1.006	2.021	1.37	-1.285		-2.442	-2.113	-2.647	-1.05	-0.7712	-1.179	-2.793
hSQ028555	TRIM34	-0.2056	0.6997	-1.857	-2.079	1.689	1.659	1.784	-1.414	-0.5751	1.756	-1.836	1.494	-1.81	0.8637	2.504	1.842	0.4393	1.46	-2.787	0.1204	-0.7141	-2.628	-6.476	0.5911	1.247	2.08	1.747	0.2669	3.051	0.1636	-1.299	-0.4984	1.033	-3.43	-0.6594	0.08345	2.169	1.998	-0.5274	-2.073	1.276	0.8951	2.111	-1.932	-0.8133	1.219	-3.705	0.6847
hSQ017157	GPR109A		0.4639		-1.265				1.33	-0.3909	-0.7394	-0.8013			1.028	1.368	1.716		4.144	-3.523	0.7146	-2.64		-4.471	0.1853	1.731	0.2442	-0.6583		1.865	0.8478	0.5156	-1.414		-0.6757	-0.7052		2.204	1.102			1.18	1.549					-2.361
hSQ035595	HIBADH	-1.013	0.9723	-0.4939	-1.367	-1.069	-0.238	1.157	0.1588	-0.2225	-0.281	-0.6429	-0.2837	0.2023	0.7863	1.097	0.1749	1.792	0.2625	-0.7148	0.04297	-0.2915	-0.4352	-1.213	-0.7663	0.2895	2.343	-0.1899	0.9995	0.7232	1.886	-0.456	-0.2658	0.7259	-0.9173	0.1232	0.646	0.3919	0.4908	0.2152	-1.68	1.649	0.2377	-0.366	-1.139	-1.181	-0.238	-1.793	-0.01275
hSQ010618	OPN3	-1.745	1.33	1.284	-2.109	0.9394	1.5	0.7546	-0.4532	-2.595	-0.143	1.965	-0.3657	0.2903	1.934	2.315	1.073	0.4499	0.1405	0.1932	-1.089	-0.6435	0.1628	-1.945	-0.4283	1.967	1.421	1.088	0.2175	1.221	0.7842	-0.07799	-0.9678	-2.096	-1.969	-1.249	-1.606	0.9799	0.7388	0.1532	-0.1121	2.907	0.5157	0.332	-3.141	-0.8427	1.33	-3.605	0.1653
hSQ008332	FAT	0.9605	1.851	1.075	-0.08821	1.66	1.935	1.21	1.022	-1.114	3.073	1.176	0.1598	1.836	0.5898	0.77	1.183	0.2154	1.046	-7.636	1.941	3.027	-3.662	1.791	1.152	1.948	0.6811	-2.486	2.663	3.022	-0.1053	-3.477	-3.017	-5.876	-2.094	-0.5333	0.03955	0.4754	-0.1957	2.419	0.5634	0.4921	-1.069	1.982	-4.236	-1.517	0.8605	-2.549	-3.294
hSQ019259	DKFZP686A01247	-0.5863	1.469	-2.027	-0.81	0.4881	0.1987	2.753	-1.384	-2.246	-0.3943		-1.467	1.949	0.653	1.043	1.522	1.519	1.409	-0.3881	0.8496	-0.6748	0.5714	1.084	0.9003	2.736	1.009	0.01673	0.4362	2.21	-0.04708	-4.819	-5.019	-2.657	0.3694	2.19	-1.087	2.559	0.04746	-1.168	0.3466	1.345	-0.8856	3.951	-3.173	-1.564	0.5286	-3.146	-2.666
hSQ026308	PDE4D	0.7327	2.418	1.782	3.589			1.772	1.265	0.8232	0.9347	1.553	1.082	0.4679	0.02198	-0.1778	-2.149	0.7576	0.1381	-1.369	1.759	1.134	-1.36	-1.627	-0.7407	0.3951	3.768	-0.1843	2.115	-1.981	0.5019	-1.96	-6.95	-2.668	-0.4916	1.179	-0.3983	1.298	-2.274	-4.119		0.6643	0.4234	1.25	-0.8535	-2.605	0.2576	0.1831
hSQ013100	EST_AA878635	0.3893	2.375	1.758	3.296	1.014	1.644	2.309	1.591	1.01	0.3413	1.719	0.5485	0.8245	-0.5514	0.04876	-1.233	0.4042	0.4147	-1.483	1.025	0.9108	-1.153	-1.041	-6.014	0.3617	4.255	3.342	2.432	-0.3946	0.5485	-2.124	-5.414	-2.212	-0.905	0.8054	-0.6417	0.9742	-2.187	-1.963	-5.088	0.7309	0.41	1.396	-1.167	-2.738	0.1142	-0.5504	-3.311
hSQ035786	EST_AA481397	0.3982	2.263	1.837	3.424	1.763	1.293	2.478	1.54	0.7687	0.8902	2.008	0.6875	1.053	-0.3525	0.2577	-1.424	0.8231	0.2037	-1.374	1.554	1.29	-1.474	-0.7918	-5.645	0.5307	4.374	3.321	2.321	-0.5356	0.3674	-1.995	-6.275	-2.203	-0.9761	0.7844	-0.05275	0.9431	-2.068	-2.344	-7.109	0.7798	0.6089	1.615	-1.158	-2.949	0.1032	-0.2114	-2.562
hSQ037081	TFPI2	0.3712	6.746		2.787	0.7356		3.001	4.853	1.662	-1.537	2.731	1.73	5.806	1.6		-4.291	2.746					-3.891	-2.649			-0.4132		1.854		-1.6	-0.1018	-4.652	-5.2			-1.1	-0.1639	-1.985	-0.8607		1.013	0.01188		-5.195	-1.707	-1.314	-0.9785
hSQ005530	CAMK2D	-0.3606	1.067	0.8859	0.1857	1.55	-0.2056	1.235	1.976	1.31	2.529	2.442	1.159	3.59	0.4612	0.07138	0.3764	0.7501	0.1573	-0.9599	-1.37	1.163	-1.35	-1.251	-1.949	-0.7907	-0.5958	0.6583	1.759	0.9447	0.02361	-0.2261	0.07154	-4.154	-2.615	-0.647	-1.379	0.8901	1.671	0.5534	1.875	1.203	0.3959	1.374	-3.094	-1.029	0.7668	-4.248	-6.458
hSQ036310	ARHGAP10	-0.5126	1.543	1.066	0.1387	-1.703	-1.023	0.932	0.9342	-1.102	1.149	0.6075	-0.1283	2.348	3.417	1.507	-0.004744	0.08734	0.2429	-0.3944	0.6934	1.364	-1.265	-0.5576	-0.4309	-0.06513	1.453	-0.1445	-0.09006	1.274	0.1716	0.8894	1.105	-1.309	-1.682	-0.4614	-2.099	-1.123	1.626	1.296	-0.4297	0.569	1.958	1.279	-2.739	-0.1453	0.6674	-3.022	-6.257
hSQ009588	ABHD4	-0.4742	-0.09891	-1.305	-2.728	-0.4498	0.6608	1.595	0.9676	-0.4837	0.2578	-1.044	1.515	0.4911	1.495	2.355	0.03366	-0.04926	0.3713	-0.826	-0.07823	-1.353	0.7836	-0.4142	-1.158	-0.3917	0.04142	0.1489	1.308	1.832	1.205	-0.1472	0.313	-0.7453	-1.718	-0.648	-0.5652	-0.03928	-0.01041	0.284	0.6087	-0.7326	0.5865	0.4928	-1.53	-1.142	0.9508	-1.534	0.5761
hSQ022056	LOC442133	-0.9658	-0.7105	-0.4667	-1.86	0.4486	-0.5708	1.574	0.276	-1.275	0.9462	0.1143	0.0435	0.3195	2.084	0.3737	1.142	2.269	1.35	-2.098	0.2702	-0.9443	-0.118	0.1242	-0.6891	0.3467	-0.7702	0.02725	1.407	1.9	1.063	-0.2088	-0.5786	-0.2769	-1.36	-0.4696	-0.5168	-0.4009	-0.342	0.5424	-0.6629	-0.4642	0.5749	0.1412	-1.682	-1.443	0.4792	-1.325	0.1945
hSQ011021	DAP	-1.032	-0.8067	-1.173	-1.736	-0.2276	-1.017	1.468	0.2898	-1.222	1.01	-0.001927	0.1073	0.1533	2.417	0.3975	1.326	2.203	1.513	-1.974	0.404	-0.9905	-0.1642	0.108	-0.5753	0.8005	-0.5164	-0.2989	1.441	1.564	1.257	-0.265	-0.5348	-0.4731	-1.406	-0.3558	-0.213	-0.5571	-0.4182	0.7062	-0.5491	-0.5204	0.6987	0.285	-1.468	-1.59	0.563	-1.222	0.1083
hSQ012768	TRIM70	-0.2556	0.7897	-0.5165	-0.7493	0.7488	1.449	1.444	1.596	0.0049	0.5264	1.004	3.084	-0.6203	3.904	1.804	0.1023	-0.2807	0.9199	-1.887	-0.9296	-1.344	-0.04784	0.5644	0.06106	0.1569	-0.52	2.147	-0.4531	1.531	0.7136	-0.3386	-2.058	-1.187	-1.73	-1.079	-0.9166	-0.6207	-0.4818	0.2426	0.9573	-0.984	-0.8849	-0.4186	-0.8418	-1.563	-0.6206	-2.115	-0.7853
hSQ006713	FLII	-1.248	0.6271	-0.7391	-0.5519	0.2762	1.187	1.381	-1.066	-0.8877	0.5438	0.09187	0.4711	0.01706	1.631	0.3913	-0.04034	-1.263	-0.4827	-1.48	-0.7922	-1.477	-0.7104	0.6118	-0.5015	0.3943	-0.3726	3.025	-0.06566	1.168	1.861	-0.9412	-0.111	0.7507	-1.622	0.358	-0.4092	-0.3733	0.01559	0.16	0.2347	-0.6066	1.343	-0.6512	0.5056	-1.316	-0.3532	-1.478	0.7021
hSQ017240	NQO1	0.591	0.2396	-2.427	-1.359	-0.05799	-0.3141	-0.06612	0.1161	-2.275	0.1563	1.238	1.69	-0.9938	4.01	1.307	-0.2245	-0.4241	1.043	-2.121	-1.856	-0.8242	-0.7513	-0.07571	-3.526	-1.057	-0.9001	3.457	2.95	1.127	0.09685	0.2313	1.415	0.01653	-1.943	0.3704	-0.47	1.256	-0.5186	1.019	0.1372	-0.4041	0.2017	0.7946	-1.499	0.3466	0.3526	-0.5853	-0.4521
hSQ031632	ETFB	-0.8908	-0.6255	-0.6817	-0.6345	0.6536	0.1642	-0.3612	-0.00896	-1.99	-0.8188	-0.9007	1.668	0.4245	1.129	0.9887	-0.2529	0.6841	1.465	-1.843	-0.3948	-1.509	-1.983	0.5392	-1.174	0.3917	-2.045	2.552	1.352	1.985	1.268	-0.1538	-0.1036	0.4481	-0.1751	-0.3346	0.7182	0.05412	-0.01701	1.307	0.09212	0.07082	0.8699	0.6962	-1.797	-1.048	-0.2458	-1.15	0.5695
hSQ041328	SLITL2	0.2892	-1.986	-2.812	-3.695	1.664	1.774	1.239	1.351	1.99	2.561	0.5993	-1.242	-0.4855	1.089	-0.07128	-0.2729	-0.4159	-0.7453	-1.533	-1.755	-0.9993	-1.033	-0.9808	0.3759	-0.5483	1.715	3.282	1.212	1.735	0.6784	-1.804	-0.9436	-0.05187	-0.3351	-0.7446	0.05825	-0.2259	-0.737	1.587	0.3821	0.6808	0.6399	0.7862	0.133	-1.198	0.1742	-2.27	-0.1505
hSQ016516	LASP1	-0.06976	-1.135	-1.771	-0.7235	0.2046	0.5552	0.9448	-0.933	-0.0543	0.4572	-0.01973	0.0495	-0.5395	1.87	1.07	-0.5119	0.02014	0.6007	-0.9716	-0.4988	-1.433	-0.577	-0.9148	-1.158	0.3727	-1.204	1.738	0.9777	2.271	-0.7756	-1.133	-0.9676	0.6941	1.246	-0.9936	2.119	-0.5649	0.869	2.093	0.3231	-1.318	0.4209	-0.6928	0.384	-1.032	2.24	-0.6394	0.4705
hSQ025896	TIGD7	1.544	-1.481		-2.54	-0.8621	-1.352	0.3831	0.7553	0.544	-0.7345	0.6836	0.5128	-1.021	1.113	-1.587	0.5414	1.788	0.779	0.09169	-1.051	-0.695	-0.5787	-0.04647	0.1502	0.536	-2.101	1.577	0.146		0.9827	0.7005	1.081	0.4824	-0.4408	0.1597		-2.642	-0.6827		0.03642	-1.395	1.434	-0.9495	0.6573	-0.5942		0.8539	1.814
hSQ042138	IFI35	0.6019	-0.2128	-1.239	-1.432	-1.974	0.8069	1.571	2.374	1.372	0.3639	0.9919	2.541	-0.7029	1.671	2.231	-0.4103	2.077	2.667	-0.7299	-2.032	0.5334	0.07963	0.4219	0.1085	-1.916	-1.723	0.6749	-0.6356	1.128	0.02111	-0.5311	0.919	1.381	-0.1224	-0.762	0.5309	-6.353	-0.5443	0.01003		-2.057	-0.6274		-1.904	-0.06579	-1.863	0.2523	0.9021
hSQ003798	LOC347715	2.319	-0.1758	0.7879	-1.315	-0.5767		0.2885	0.7007	-0.6306	2.541	1.519	2.238	-1.296	0.3082	-0.6216	-0.8433	0.1938	0.8243	0.1271	-2.475	-1.51	2.517	0.09889	-0.06448	-2.099	-0.6455	1.172	-1.489	1.045	0.0281	1.366	-1.384	0.4178	0.1046	-1.235	-0.3021	-2.146	-1.117	-0.323	-1.258	0.04048	-0.9504			0.9512	0.9538	-0.3607
hSQ009132	FLJ36492	3.911	0.9467	1.75	-2.717	-0.8442	1.371	1.776	2.258	-0.6781	2.278	2.396	3.031	-1.908	1.711	-0.3841	0.009256	0.5763	2.097	0.7846	-0.3376	-2.707	2.769	1.971	0.4431	-1.671	-1.473	1.764	-3.096	1.248	1.571	0.6084	-1.191	2.42	0.7671	0.03756	-0.4296	-4.859	-5.165	1.455	-4.381	0.03302	0.09713	-3.612	-3.325	1.539	-0.4836	-3.358	-2.083
hSQ031968	LOC220594	1.482	-0.1326	0.8978	-1.822	0.7515	0.9071	0.975	0.8406	-0.7007	1.224	0.9388	1.275	-0.6693	-0.1152	-0.9617	-0.9434	-0.423	0.7642	-0.4964	-0.6386	-1.383	0.8332	0.9021	-1.405	-1.172	-2.129	2.285	-0.2887	0.905	0.5013	2.279	-0.8907	1.154	-0.6722	-0.4751	-0.3755	-1.556	0.6126	1.05	-1.948	-0.653	0.3362	1.812	-1.214	-0.3956	-0.8429	-1.421	1.052
hSQ001933	LOC162632	2.412	0.03259	0.8264	-1.431	-0.8833	-0.2177	0.3219	0.6291	-0.4672	1.319	0.6274	1.432	-0.8974	0.6716	-0.7882	-0.8448	-0.3828	0.9728	-0.3395	-0.4517	-1.081	1.83	1.042	-0.451	-1.275	-1.907	0.8304	0.2548	0.3735	0.09154	2.334	-0.4755	0.6512	-0.547	-1.147	-0.04365	-1.483	0.8311	0.6105	-1.69	-0.5361	-0.152	1.859	-0.8789	-0.1054	-0.3977	-0.9523	0.2926
hSQ015332	VEGFB	-0.7882	-0.9929	-0.6391	0.5981	-1.244	-0.1232	1.621	0.9436	0.0423	1.044	0.6719	1.631	0.2871	0.3111	-0.5687	0.5497	-0.5433	0.4173	-0.63	0.9178	0.4033	0.1496	-0.7682	0.5985	-1.036	0.8574	1.215	0.4043	1.038	0.741	-0.6512	0.619	0.6907	-1.732	-1.822	0.7508	-0.8133	-2.184	-0.11	0.1547	-1.027	1.493	0.1588	-1.254	0.1141	-1.773	0.5222	0.7621
hSQ004701	CBR1	1.426	1.341	1.175	-3.858	-1.48	0.1806	2.265	2.707	0.5661	2.798	2.356	3.135	-1.839	2.655	-4.845	1.513	1.711	1.721	1.254	0.9116	2.007	1.593	1.766	1.062	-0.05193	2.641	0.6687	3.118	0.4018	-5.815	0.8026	-4.687	2.135	-4.879	1.032	2.455	-0.2295	-5.321	-3.896	-4.271	-4.773	2.436	2.343	-4.151	-0.3121	-2.279	0.256	2.856
hSQ024418	LOC144871	-0.6646	0.02069	-0.1655	-1.208	2.02	1.21	0.565	0.2972	0.3359	0.3874	0.7355	-0.9553	0.3407	0.2047	0.1649	0.1033	-0.05966	0.6809	-1.176	-2.149	-0.3031	-0.5968	-0.1246	0.2621	-0.6821	1.281	2.758	-0.4021	-0.02839	-0.9054	-1.128	-0.7874	-0.01567	-1.329	-1.208	2.384	0.8703	-0.9408	0.5236	-0.07168	-0.08298	0.1561	0.2124	-0.5108	-1.062	-0.7596	-0.5542	2.126
hSQ015512	FNDC3A	0.3045	-0.1002	0.4736	0.1408	1.239	1.019	0.8141	1.446	-0.725	0.4765	1.215	0.5338	0.6398	-1.196	-0.07598	-0.6676	0.6894	-0.28	-0.2673	-0.9995	-1.854	0.06226	-0.4455	0.6612	-0.493	1.34	1.228	-0.153	0.09071	-2.286	-0.06849	-0.2783	-0.6366	-1.61	-0.3893	1.794	-0.1506	-0.8117	-0.007335	1.867	-0.1639		-0.7585	-0.2017	-0.7232	-0.8705	-0.5551	1.175
hSQ043260	TRA@		-0.09399		-0.993		3.756	4.08	-0.01744		-0.7672	-0.4292	-0.69	-0.584	0.38		-3.001	-2.724		-1.041	-0.9533	0.5422	0.02848				0.3963	-0.9662	0.6033		-2.34	-2.032		-0.6104	-0.1936	-0.2431			-0.4955		-0.9664	-0.5777	5.191	-2.032	1.165			-1.009	4.371
hSQ038713	BCR/TCR_TRAC	0.8433	0.4585		-0.1404	2.978		3.223	-0.4249	-0.3462	-0.6847	0.3333	0.5926		-0.6574	-1.237	-0.5789	-0.7418	-0.8313	-1.509		-1.385			-0.5401				-0.4342		-0.8175	-2.08	-1.03	-0.2378	-0.761	-0.8306	0.7423	-0.9618	-0.283	-0.7186		-1.185	4.514		0.5571				1.584
hSQ004720	LPAL2	0.3034	1.409		1.71	0.9628		2.693	1.085	0.5839	0.3404	-0.9615	0.2027		-0.9839	-0.9471		-2.957	-2.368	1.588	-1.061	0.8783	-0.6788	0.5001	0.0534	0.1259		1.116	-0.9741		-2.021	-0.4696	-0.9394	-1.828	-1.694	-1.684	-0.8042	-0.8917	-0.2128	-1.378	2.296	-2.295	4.274	-1.5		1.171		-0.8362
hSQ018071	C8orf6	1.601	2.927	3.151	-4.762	2.436	2.866	1.951	2.173	-1.208	2.563	-1.738		-2.813	0.4508	0.841	2.229		-1.493	-0.9104	-1.263	2.103	-3.871	0.9815	3.478		0.3871		-1.516			2.118		-4.74	-2.853		1.71	-0.5736	-2.405			-6.407	3.332		0.01526	-1.356	0.4264	-3.518	2.662
hSQ022929	C8orf16	1.853	3.318	2.052	-3.801	2.618	2.498		2.555	-0.8564	3.185	-1.837			1.182	1.043	2.261		-2.351	-0.4187	-3.081	2.055		0.9431	4.06		1.479		-2.504		-4.928	2.48		-4.168	-1.561	-4.061	2.522	-0.03196	-4.873				3.534		-2.043	-0.6545	-1.222	-4.386	2.903
hSQ038855	XKR6	2.279	3.225		-2.054			1.559	1.901	-1.42	3.281	-3.271			0.8786	0.8287	1.967	-1.806	-1.485	-0.7326	-0.6448		-1.023		3.836				-0.9882		-2.012	2.496			-2.395		2.498	-0.2158	-2.987				3.13	-3.264	-1.097			-3.96	-0.6205
hSQ009941	C8orf5		3.741	4.125	-0.9476			1.576	2.658	-1.723	3.328	-0.4738		-2.789	0.09543	-0.02438	2.024	-2.019	-1.738	-0.3257	-2.698	0.2576	-2.216	-1.064	3.523				-1.491		-2.795	2.323	-1.497	-1.785		-1.958	2.315	-0.389	-0.4001			-1.302	3.447	-3.817		-0.4315	-0.4789		1.056
hSQ040723	CD74	-3.217	-1.407	-1.133	-0.6312	1.047	3.892	5.197	-0.2957	0.258	-2.1	-0.3624	-0.0732	-0.5822	-1.623	-1.933	-2.83	5.932	6.923	-0.5143	-2.442	0.474	-0.3347	-2.247	0.1242		-1.567	0.2656	-0.44	-0.9663	-1.748	-0.8605	-0.9803	2.356	1.908	0.9437	3.737	1.017	-1.374	-2.149	-2.985	-1.221	-1.607	-3.691	0.7463	2.115	0.7525	-0.9371	0.3828
hSQ033604	HLA-DRA	0.4499	-0.07487		1.486	0.6942	0.9048	4.889	1.012	-1.79	-4.488	-2.03	0.7191		1.719	1.139	-4.122	3.995	5.845	-0.872	-2.304	0.8314	-3.252	-4.82	0.9465		-2.375	1.743	-1.048		-2.601	1.427	-2.333	-0.4612	1.716	0.746	3.569	0.8648	-2.676	-1.192		-2.209	-3.809		-1.516	3.222	-0.1352	-2.83	0.3701
hSQ005256	HLA-DRB3	1.992	-0.8827	-0.5689	-0.1017	-0.02361		2.512	-0.8262	-2.128	-2.226	-2.108	-0.8387	-3.993	0.4713	1.472		4.837	4.887	-0.3698	0.138	-0.6665	-3.62		1.639	-0.9955	-1.612	-1.415	-0.02547		-0.5288	1.249	0.8192	2.011	0.1577	-1.372	1.171	0.3369	-1.884	-0.8199	-2.855	0.3536	-0.7073	-2.171	-0.7342	1.744	0.04696	-0.1876
hSQ045178	HLA-DRB1	3.905	-0.5296		0.1314	0.9095	1.6	2.655	-0.963	-2.584	-2.503	-2.425	-0.2756		0.1645	1.975	-3.367	5.23	5.891	-0.5767	-1.219	0.4067	-2.997	0.1552	2.312		-1.329	-2.382			-1.486	1.822	1.402	2.914	-0.4791	-1.929	1.364	-1.08	-2.721	-1.857		-1.443	-3.724		-1.771	1.777	-1.36	-1.774
hSQ009919	CIITA		-0.3302	0.05359	0.6408	-0.3211	1.96	1.794	0.2364	0.945	-0.3234	-0.5154	-0.7462	-0.9502	-0.4662	0.384	-0.8376	1.349	1.94	0.1577	-0.7945	0.666	-0.3877	0.4346	1.526	-2.278	0.2901	-0.002425	-0.4179		-0.6362	0.2965	0.01669	0.4484	-0.3498	-1.204	-0.4814	-0.4206	0.5583		-0.6076	-0.3139	0.3653	-1.194		1.417	-1.641	-3.405
hSQ038998	F10		-0.9631		-0.9571	2.366	1.652	7.436	-0.5916	-0.1029	-0.9414	-0.2833	-0.8941	1.937	2.246	-0.2439	-1.566	-0.03848	4.222	-0.7902	-2.177	1.358	-0.4707	-3.863	-1.627		-0.8028	-0.2904	0.5841		-0.4842	0.2436	-1.346	-1.239	-2.163	-1.362	1.576	-2.298	-0.5896	0.06474	-1.346	-0.5568	0.8073	-1.426	1.18	1.224	0.8316	-0.05802	0.7568
hSQ033422	EDNRB		-1.382	0.6264	-0.05133	1.012	2.672	5.702	-0.5358	-0.9271	-2.176	-0.8325	-1.318	-1.167	2.217		-1.615	-2.153	6.558	-0.9844		0.7639	1.125	-1.963			0.558	-1.31	0.3849		0.3566	0.004387	0.09455		0.0831	-0.5165		-1.208	-0.01384	-0.6295		-2.091		-2.206	-0.03881	0.7097	0.3174	-1.152
hSQ021691	CD22		0.3503		0.8113		1.41	2.695	0.4969	-0.8945	-2.283	-0.7749	0.1643	-1.13	3.164	1.995		0.23	4.12	-0.3468		-0.5935	-1.657		-3.248	-1.893	-0.09937	3.038	-1.312		-0.7657	0.322	1.952	-0.1061	-0.5793	-1.049	2.014	-3.3	-2.391		-1.202	-1.783		-1.198	2.539	0.7774		-0.4446
hSQ030521	MIOX				-1.022			0.8816	-0.6162	1.582	1.354	-1.138	0.3613		-1.029	-0.9085			5.717	-0.1399		-0.4865		-0.348	-0.3114	-0.3856		-1.805				0.529	0.4091	-0.4091	-1.372	-1.912		-0.6631	0.3057		1.025	0.4536		-1.731		-0.0057		-0.05765	2.692
hSQ008573	BRDT		-0.7623		0.1237			1.452	-0.6107	0.8629	-0.5805	-0.3225	-0.05828		-1.698	-1.148		-1.113	6.878	0.01561	-1.337	-0.05106	-0.3298	-1.803				-0.5995	-1.775		0.6017	0.2394	0.1796	-0.1886	-0.2619	-0.6764	-1.139	0.09735	0.1962		1.625	0.249	0.4132	-0.09561		0.4248		1.668	-0.4373
hSQ008257	RARRES2	-3.273	-1.563	0.7911	-0.3967	-0.3535	0.02203	4.877	-0.04111	3.188	1.539	0.07712	-0.6137	-1.128	-0.8186	-1.798	-2.455	-0.223	3.717	1.35	-0.692	0.3236	-1.895	-1.643	2.419	-1.42	-0.4973	-0.0899	1.095	-1.622	-0.9887	1.024	1.584	-0.139	-0.7322	-1.647	-0.7989	-0.828	0.1758	1.615	-0.55	0.5387	-0.6772	-2.861	0.7359	1.869	1.077	0.6074
hSQ009210	SLC15A3	0.2672	-0.8476		-0.7966	-0.6485	-0.4379	0.4367	-0.001036	1.038	-0.2008	-0.2628	-0.3536	0.1224	-0.8636	1.227	0.345	0.3021	2.983	-0.3547	-0.1369	0.7086	-2.655	-1.683	2.714	0.5596	0.9527	1.9	-0.3903	0.1633	0.8964	0.1041	-0.1457	1.086	-0.4972	-1.877	-0.8238	-0.718	0.4609	-0.8047	-0.44	0.6187	-0.6021	-0.6459	-0.1191	0.8595	0.2121	-0.002483	-0.6426
hSQ020186	LOC389107	2.632	2.327		-1.182			0.7611	2.553	2.412	-1.166	-0.5385	-1.709	-0.9433	1.441	2.641	0.7293	3.296	2.897	-0.2203	-1.363	-0.637	-1.231	-1.659		-1.116	0.4371	-1.555		1.138	-1.369	2.248	1.179	0.7104	-0.6928	-2.172	0.1405	-1.554	-2.165	-2.11		-0.2769	-2.458					-1.158	-2.628
hSQ043330	LBA1	2.514	2.129	0.6926	-1.59			2.313	3.745	2.384	-1.194	-0.3164	-3.417			2.863		3.729	2.449	-0.7582	-1.53		-1.619	-0.9864	0.9502	-0.894	-0.2908	1.707	-1.144	0.3798	-1.487	1.781	1.091	1.002		-2.24	-2.017	-1.002				-1.125	-3.806	-2.809	-1.663	0.1959		-1.426
hSQ044744	LOC93349	2.321	2.076	0.8295	-2.013	0.6149	1.305	1.28	1.622	0.921	1.423	-0.7695	0.8298	0.7757	2.15	2.11	0.3583	1.645	1.356	-0.8913	-1.564	0.712	0.6782	-5.95	1.027	-0.8371	-0.7239	0.8535	-0.497	0.6967	-0.9503	1.257	1.908	1.539	-3.034	-1.493	0.5495	-1.025	-2.836	-1.111		-3.678	-3.239	0.9274	-0.9957	-1.207	1.075	-2.029	0.5607
hSQ038480	TRIM21	-0.648	1.037	0.9211	-1.202	1.776	2.337	1.602	1.094	0.4425	-0.436	0.3521	1.191	0.1973	1.071	2.192	0.1099	0.1369	0.6975	-1.13	0.258	-0.5865	-2.07	-0.428	1.029	-0.7855	-0.3624	1.005	-1.045	1.348	-1.109	-0.531	-0.9208	-0.6391	-0.2023	-0.4118	-0.959	0.4969	-0.5642	-2.11	-1.695	0.2336	-1.237	0.879	-0.9342	-0.6657	-0.333	-0.8176	1.052
hSQ022062	TLR3	0.1152	3.55	1.894	2.581		3.38	1.475	2.837	1.506	-0.7128	-1.125	0.2545		0.4045	2.125	1.443	3.18	4.171	-3.887	1.481	0.8367	-1.387	-4.775	2.712				-2.142	-0.4486	-4.986	-0.6178	-3.028				-2.956	-1.45	-0.711	-2.937		0.7668						-4.144
hSQ008315	NHS	-1.316	0.9994		1.1	1.989	2.779	2.804	3.076	1.045	1.296	-1.726	-2.337	4.119	1.303	2.674	1.542	1.459	1.2	0.3623	-4.47	-1.844	-2.938	-2.156	1.081	0.3966	-1.93	-2.083		-2.31	0.7634	1.161	-0.0387	-2.717	1.1	0.2603	-0.5568	0.639	0.7579	-0.3577	0.01704	-1.954	0.2949	-0.1889	-1.312		-1.671	1.105	-1.256
hSQ042993	DYSF	1.958	0.7487	0.2825	2.17	2.138	0.8734	3.498	1.32	1.974	1.19	-3.562	-1.417	0.09365	0.2827	1.308	-0.1688	2.838	0.7988	0.3566	-1.941	-1.145	-1.839	-1.532	-0.265	-1.464	-0.431	-1.599	0.3709		0.5826	-0.2596	1.336	-0.5677	-1.386	-2.04	-0.06756	0.4683	-0.8278	0.7916	-1.204	-1.59	-1.861	-0.2796	-0.0228	1.021	-0.1566	-0.7212	-2.236
hSQ014473	FLJ11000	0.9676	1.833	-1.363	-0.6961	0.322	-0.03742	2.187	2.679	1.748	0.4596	-1.502	-0.8831	1.993	-0.4931	2.157	-0.03454	2.653	2.153	-1.394	-2.546	0.8891	-1.265	-2.522	0.6543	-1.15	-0.9068	-0.7693	-0.2199	2.324	1.657	-1.325	-0.9252	-1.323	-0.9067	0.2538	-0.3434	0.7725	-1.409	-1.624	-0.6495	-0.9808	-0.5917	-0.7954	-0.6286	0.05994	0.07257	-1.032	0.2879
hSQ021227	APOL1	-0.1955	0.1098		-1.309	0.1639	-0.02554	0.8691	1.581	3.35	0.08651	-1.1	-0.1162	1.49	1.489	1.839	0.5173	2.404	1.93	0.07266	-2.455	0.151	-0.5928	-2.306	-0.4489	-3.138	-0.3549	-0.7175	-1.403	0.2157	0.03371	-0.7835	-0.6284	-1.207	1.215	0.7256	0.1185	-0.5756	-1.047	-0.3874	0.002388	-0.5389	-0.8498	-0.9336	0.1433	0.1118	0.7394	0.01486	0.4697
hSQ041407	PTGS1	-0.6825	3.778		2.634	1.472		0.952	0.9993	-1.597	0.2395	-1.017	-1.103	-0.6373	-0.2332	0.3019	-0.5897	2.842	4.123	-0.1944	-3.567	2.029	-2.345	-3.203	-0.4059	0.9149	3.218	0.2805	4.035	0.3336	0.5617	-1.801	-1.88	-1.074	-0.4268	-1.706	-1.644	-1.848	-0.3938	-2.774	-1.01	-0.896	-0.9718	-0.2356	0.8062	0.1198	0.3324	-0.3922
hSQ018384	ARPC1B	-0.9474	2.438	0.1867	1.669	-1.353	0.06258	1.472	1.554	0.5881	0.9196	2.028	0.2019	0.4129	1.882	1.162	1.645	2.073	0.8981	-0.8892	-2.091	0.5291	-1.935	-4.842	0.3943	0.05507	1.793	1.941	1.755	-0.06119	-2.708	0.4796	-1.21	-0.08347	-0.1317	0.2488	0.8666	0.7825	-0.9836	-1.004	-2.584	-1.351	-2.932	-2.905	-0.4236	-0.2651	-0.5974	-0.757	0.5329
hSQ038022	SLC22A15	0.01321	4.098	3.802	1.539	2.448	3.208	0.8728	0.905	-0.6963	-2.395	-3.987	-3.778	-0.9116	1.972	1.843	0.551	-2.472	-0.3014	0.2314	0.5191	-1.245	1.271	1.833	-6.71	-1.644	0.7888	1.366			1.702	0.7102	0.5203	-1.108	-1.221	3.129	-0.3578	-0.8419	-0.8031	-1.469		-2.355	-2.856	0.4001		-0.0445	0.3081	-1.026	0.7134
hSQ015561	EST_AI734142	1.381	1.206		1.607				1.433	-0.05841	-0.7769	-2.049	-2.4		-0.04959	1.081		0.09603	1.287	0.9493	-0.4329	-0.7974	0.3088	-1.329					-1.956		-0.1697	0.0481	0.5683	-1.22	0.4768	1.147	-1.4	-0.294	-0.08512		1.874	-0.9973		0.5781		-0.5166		0.6715
hSQ031057	IL1RN	0.1543	3.105	0.9733	1.056	1.559	3.889	-1.246	-1.054		-1.989	-2.196	-1.951	-0.7605	0.3536	0.6688	0.8521	0.4092	2.365	-0.8726	-2.04	0.01576	0.527	0.02427	-1.549	1.717	-1.345	-2.083	-0.2432	-0.7196	1.773	-2.859	0.7264	-2.817	0.725	0.5204	0.4233	1.364	0.443	-0.8976		-2.624	-0.365	-0.0488	-0.337	1.047	-0.3408	0.1696	2.704
hSQ029036	NTF5	1.123	3.073	1.537	-0.9209	0.02723	3.208	-2.308	-1.475	0.02332	-0.08014	-1.487	-0.3179	1.813	-0.03786	0.7523	0.5607	2.058	2.308	-0.334	-1.206	1.224	1.081	1.493	-0.3905		0.1584	-0.3741	-1.975		0.08206	-0.3052	-0.56	1.012		0.559	-1.568	-1.112	-0.8084	-1.659	0.4557	-0.8106	-1.056		0.6566	-0.2498		-1.127	-3.227
hSQ029430	DENND2C	2.088	3.218	2.067	0.129		3.383	0.5623	-0.4755	0.2432	0.1697	-1.897	-0.943	1.028	-0.04799	1.412		-0.7874	0.5331	0.2409	-0.8863	0.4492	-0.004558	1.518			-0.3467	-1.074	-3.94		-1.108	1.12	1.84	0.7966		-0.9762		-1.947		-2.839		-0.9507		-1.165		1.04		-1.842
hSQ029613	ALOXE3		3.84		2.526		2.32	-1.745	0.5368	-0.5196	-1.118	-1.125	-0.8458		-1.686	1.419	-1.277	1.85	0.09036	-0.1419	1.056	-0.7636	-0.5273	-0.4051	-1.158		0.7155	-0.382	-2.043	0.4411	-0.8958	0.5269	1.892	1.524	-0.9344	1.446	-0.116	-0.5152	-0.3463	-2.107		-0.3735		0.5069		0.5773		-1.72	-0.1348
hSQ035056	HCG4	1.313	2.798	-0.6683	0.2589		3.618	0.9322	0.1344	0.5231	-0.3554	-0.3673	-1.168	-0.09215	-1.668	-1.798	0.2605		3.088	-0.7292	-0.7414	0.5341	0.4504	-3.027		-4.515	-0.06179	0.9456	-0.7849		-0.5382	-0.1404	2.41	-0.9685	-1.462	3.779	-1.348	0.007519	-0.4436	-0.2792	0.8155		1.383	-0.9104	-1.724	0.6649		-1.917	1.513
hSQ010305	C10orf87		3.128		0.4593			1.003	-1.085	-0.9265	-1.635	0.1131		2.028		-0.4975	-0.2292	-0.2021	7.008	-0.4588	0.749	0.4745	0.05074	-0.657			-1.261				-0.007777	-0.03001		-1.018	-3.721	0.9491		1.158	-1.533			-0.3654	0.6837		-1.423	1.075	-0.152	-1.617
hSQ007172	ZNF452	1.725	3.01	1.594	2.211	0.5093		0.9295	1.317	2.38	-0.9981	-3.21	0.8142	0.5201	0.5192	2.019	1.458	-4.06	-1.09	1.913	-6.489	-1.074	2.863	-0.3651	-1.878		2.195	0.9329	-1.423		-1.196	1.607	-3.238	-4.556	0.07059	0.07103	0.7239	1.9	-4.211	-2.017	3.768	2.661	-1.744	2.172	-1.281	-4.293	2.11	-2.225	-1.395
hSQ002290	LOC222699	1.967	2.162		1.118	0.8863		1.596	0.5187	1.452	0.6339	-2.448	-2.159	0.1071	0.1562	0.4814	1.83	-1.348	0.2123	-0.625	-5.602	-1.372	2.095	-1.388	-0.4015	-2.996	0.1125	3.705	0.06939	0.5731	-0.9589	1.189	-0.866	0.02078	1.098	2.633	-1.294	-0.1732	0.09564	-0.41	0.08477	0.9135		-0.4012		-0.4558		-1.083	-1.398
hSQ017241	MCTP2		3.408	2.971	4.579	1.387	3.337	0.542		-2.767	-2.756	-1.618	-4.818	-0.5724			1.98	-4.023	0.2978	0.4305	-2.522	2.744	2.88	-4.148	-2.681		0.808		2.575		-1.408		-2.73	-1.799	-2.142	-1.631	1.571	2.217	1.666	2.801		-0.606				-1.795	2.397	-2.937	-0.0574
hSQ011408	LOC221584		2.351	-1.355	2.222	1.051			-0.602	-2.223	-1.172	-3.934	-2.935		0.5155	1.246	2.304	-2.279	-0.2184	1.784			1.574	-2.114	0.2428	0.9086			-1.221	-0.05766		-0.9969	0.4233		-0.5781	-0.3277	1.495	0.8011	0.9999	1.184	2.299			-1.197		0.04847		-1.013
hSQ037913	LYNX1	-0.8954	-0.1801	-0.343	-0.9291	-1.604	0.1963	-1.522	0.2731	0.8318	-0.2734	-1.195	-0.4361	-1.485	0.05392	-0.4509	2.732	1.273	4.007	1.029	1.091	0.7761	1.809	1.235	-1.099	0.08707	0.1502	-0.8123	-1.696	0.03081	-0.8528	-1.175	-0.7949	0.2969	0.807	1.631	-1.361	0.2895	-0.2916	-0.6472	0.6025	0.2329	0.01033	-0.7451	0.2634	-0.3597	-0.04543	-1.282	-0.1685
hSQ041584	FCRLM2	-0.8468	0.0684	0.1422	1.659			-0.8473	0.335	0.5236	0.08515	-0.7268	-1.178	-1.492	0.07243	0.2326	2.691	-0.1719	0.9186	0.9113	-0.3309	0.2446	0.7609	-0.6769	-1.35	-0.5944	0.4187	-0.3638	-0.8743	-1.161	-1.428	1.08	0.1903	-0.03796	0.7788	3.199	-1.638	1.408	0.0269	-0.8187	0.466	0.5347	-0.4662	-0.7599	0.1569	0.6155	-0.1419	-0.2865	-1.667
hSQ016971	LOC391849	-0.000483	0.9448	-0.3015	-1.064	-0.4761		-0.9609	-0.03869	0.33	-1.878	-0.1405	-0.8612	-1.245	0.9788	-1.241	0.9873	0.8444	1.585	0.3077	-1.625		1.527	-0.1805	2.516	0.1219	0.1151	0.2525		-0.7343	-1.741	0.4365	0.4866	-0.0416	3.375	2.226		-1.106	0.1033	-0.1724	-0.6876	0.6811	-2.9	-0.3336		0.1718		0.1999	-1.02
hSQ008767	DKFZP761M1511	-0.4648	0.6105	-0.3957	-1.649	0.1896	0.1602	-0.6352	0.327	0.4457	-2.363	-0.1647	-0.8855	-2.78	0.5445	-0.9353	0.8431	0.7201	1.821	0.1534	-1.399	0.02672	0.753	0.9452	2.032	0.3677	-0.1192	2.718	-1.792	0.6614	-2.396	-0.01779	1.052	0.9241	2.251	2.321	-2.646	0.3601	0.229	0.4734	-1.132	0.2368	-2.214	-0.1678	-0.991	-0.2125	-0.03983	-0.08441	0.8055
hSQ006146	ZNF218	-2.992	2.743	4.207	1.704	1.792	3.983	-2.253	4.989	-1.802	-3.08	-2.562	2.207	-3.967	-3.953	2.067	1.505	5.432	2.923	1.846	3.143	0.519	-0.05472	-0.6624	-1.676		-0.9269		-0.4499		-0.7832	-0.5455	-1.565	-2.404	5.203	4.244	-2.213	-0.5775	-3.659	-4.054		-0.6109	-2.402	-3.626		-2.54		-1.042
hSQ032326	CYP26B1		2.271	1.445	-0.4181			1.885	4.197	-0.06389	-0.4024	-2.674	-0.7151	-1.609	2.265	3.485	3.003	-0.3894	0.1911	4.514	1.492	0.5871	-1.867		-1.258		-1.979	-2.451	-1.482		-1.105	1.323	-0.1272	1.115	4.021	4.972		-1.209	-2.421		-4.971	-4.433	-3.304		0.4494	-1.572		-2.764
hSQ020123	SH3BGR	-0.038	2.617		-0.4417	-0.1636	-0.1031	-1.388	0.2438	-0.04754	-1.806	-0.688	-1.709	1.127		-0.3685	1.71	0.4069	0.3674	-1.04	-0.4821	0.6735	-0.4803	-0.228	-1.711	0.3144	0.7876	0.775	-1.465	-0.3618	-0.7988	-0.121	-0.8409	1.081	1.828	1.108	-0.379	-0.5231	-0.1343	-1.01	-1.545	-1.526	-0.6473	-1.561		-0.5357	-0.2131	3.902	2.892
hSQ026635	FLJ10986	-0.979	2.016	0.8501	-1.193	0.3054	1.126	-0.7294	0.5928	-0.2885	-0.887	0.4211	-1.73	-0.4038	2.56	0.2305	1.239	0.3659	0.7564	0.1892	-0.433	1.212	0.3287	0.521		-1.437	-0.6234	0.134	0.1835	0.4172	0.7502	0.288	-0.9718	-1.06	1.247	1.277	-0.84	-0.6041	1.035	0.4291	-0.4761	-1.507	-0.3883	0.3179	-2.895	-2.157	-0.954		-0.3188
hSQ011945	MGST1	0.6516	2.352	1.081	2.803	-0.369	2.192	0.2012	2.263	-6.948	0.2486	-2.378	1.851	-2.178	2.331	0.8711	1.049	1.612	2.187	-0.6002	1.498	0.3881	1.504	-0.09837	1.658	0.8141	-0.007783	-1.39	1.959	1.228	1.721	0.3536	0.2638	0.8555	-7.288	-6.732	-1.249	1.402	0.9004	1.71	0.7245	-4.837	-1.563	2.499	-1.16	-0.4011	0.9416	0.132	-6.933
hSQ031354	C20orf42	1.614	5.049	3.003	4.655	3.598	5.624	0.8034	-1.684	-4.776	1.206	0.9338	2.278	-1.346	2.518	3.558	1.562	0.6387	3.359	-1.808	3.49	1.5	1.027	0.3988	1.28	-2.519	-2.631	-2.183	-2.159		0.183	-1.689	0.7859	1.243	-1.611	-7.755	-2.867	1.099	-1.457			-3.455	-3.106		-1.182	-0.4289	-0.7463	-4.166
hSQ000578	GJB2	5.352	2.447		-0.2118		5.707	3.672	2.214	-3.548	-6.246	-2.098	3.431	-4.883	1.211	2.581	-0.3102	-2.533	-0.6326	3.5	-0.7921	3.953	2.88	3.492	0.4986		-1.592	-0.715	-2.486			-1.331	-3.741	-0.1892		-5.062	-0.02904	1.877	-1.634	0.3401		-3.406	-2.517	-1.431	-0.8643	-0.9557	2.667	-3.008
hSQ009828	C20orf38	1.285	1.89	2.414	2.521	-1.211	1.384	2.819	-3.519	-2.815	0.6365	-1.895	2.374	-3.15	-0.4912	0.139	0.9724	-0.1856	2.425	-0.4373	0.4255	1.341	0.4073	-0.1155	2.486	0.677	-0.6299	-1.582	-1.913	-2.169	1.784	-0.1785	-1.353	1.623	-2.1	0.4557	-1.161	2.109	0.7433	-3.847	-0.7526	-2.294	-3.515	1.006	0.1183	1.317	2.629	-1.32	-1.215
hSQ041036	SPTLC2L	0.8489	2.234	2.338	2.425	0.6133	2.544	3.229	-4.489	-3.791	0.6809	-1.911	2.518		-1.512	0.3784	0.7268	-0.7962	1.444	-1.343	0.05488	0.6004	0.1067	0.7689	1.796	0.3214	-1.735	0.05196	-1.949	-2.835	2.538	-2.404	-2.454	2.158	-2.745	0.6451	-1.742	2.144	1.033		-0.9882	-3.759		0.1459		0.6012	2.574	-3.421	0.3492
hSQ010749	EST_AA010556	1.528	2.573	0.3171	2.794	0.1525		3.078	-3.74	-3.831	1.09	-2.622	3.077		-0.1626	0.3776	0.4959	-0.607	2.154	-1.204	0.974	1.17	0.6958	0.3681	2.145	1.161	-1.296	-1.549	-1.879	-1.906	2.877	-2.315	-1.495	2.087	-4.366	0.6542	-1.073	2.623	1.182		-0.909	-2.93	-4.611	0.975	-0.3581	0.9504	2.513	-3.742	-0.6317
hSQ025803	TP73L	0.1316	3.622	1.946	-0.5771	-1.659	1.462	-0.5688	-0.6966	-0.5279	-0.5664	-0.7933	-0.0741	-0.7731	-1.144	1.496	-0.04054	-1.923	1.562	0.3198	0.5576	-1.882	1.924	-1.443	0.9883	1.984	0.2372	-2.025	-0.04586	-1.267	-0.7192	-0.5614	-1.336	0.9805	0.2273	-2.262	-0.5544	0.02652	-0.2546	-0.2952	3.29	0.02322	0.1823	1.059	0.4254	0.1039	0.9766	-1.308	-0.1781
hSQ004770	TNNI2	-0.1325	3.093	1.407	-0.3362	-1.758	0.7025	0.2871	-1.371	-2.782	2.51	0.8576	1.007	-0.7673		0.877	-0.4147	-0.05757	0.02294	0.3757	1.303	-0.301	3.445	0.7975	0.3841	-0.77	0.04311	-1.979	0.12	-1.476	-0.9233	-1.055	-0.6753	0.6064	-0.2068	-0.9363	-0.9935	-0.04759	-0.3987	-0.6343	-0.5696	-1.131	-0.4318	0.7945	1.601	-0.6002	0.7325	-0.1121
hSQ036066	SLC16A7	2.569	3.855		2.326	2.014	2.894	0.9189	3.041	-0.9802	3.511	-5.421		-2.875	-1.071			3.194	4.545	-0.3225		-0.6192	0.657	-1.291	-0.8641			1.332	-1.128	1.935	0.8585	3.716	-1.624	-4.402	-1.445	-3.995	-1.152	0.3442	-2.877			-4.269	-3.26		0.3531	-3.138		3.41
hSQ035991	ACOT11	-0.537	2.165	1.939	2.166	0.1107	2.295	1.428	0.4014	-0.3132	-1.195	-0.9903	0.2622	-1.112	0.9189	0.6358	-0.3042	0.8412	3.278	-0.2989	-2.384	0.02778	-0.7993	-0.4437	-1.244	-1.581	-0.3381	-0.09068	0.6355	-0.5059	2.206	0.02661	-0.1032	-1.438	-0.7913	-2.004	-0.238	1.128	-1.108	0.5561	-0.7141	-2.179	-0.6113	-0.8101	0.5967	0.3819	1.058	-0.3933	-0.1668
hSQ008891	LXN	4.364	-0.07058	0.3632	0.3704		4.179	2.154	-3.754	-1.165	-2.114	-1.276	0.1434	-2.301	-1.537	-1.166	1.742	3.889	4.79	0.1523	0.5601	-3.914	2.152	3.034	1.151	-3.033	0.7798	1.877	2.787	0.7303	4.573	3.621	0.4713	-5.317	-5.25	-5.8	-0.4968	3.189	2.388	-1.008		-5.664	0.6749		-1.892	-1.614	-1.891	0.5045	0.2344
hSQ025901	MDFI	3.155	3.941	2.264	2.772	-0.1802	1.03	-0.575	-3.613	-2.444	-3.193	-3.485	4.165	-3.609	2.035	2.465	2.393	0.8903	2.121	0.3036	0.5913	1.707	0.8331	2.885	0.402	-2.842	2.751	1.508	3.088	1.872	3.355	-3.848	-1.797	-4.486	-3.489	-0.03847	-2.026	0.5303	-3.971	3.004		0.937	-1.864	-3.148	0.9392	-0.8423	-0.06966	-3.174	-1.324
hSQ041952	ALOX12P2	1.331	1.021	0.5547	2.702	0.52	2.471	-1.895	-2.733	-4.304	-3.597	-3.299	2.345	-3.589	1.07	0.2101	1.058	1.376	2.316	-2.866	0.1266	0.1521	1.153	1.561	1.817	-4.087	-2.609	-0.3813	-2.892		1.265	2.573	1.583	-3.685	-1.579	0.5368	-1.64	0.8805	-4.196	2.189	2.794	2.047	-0.8037	-4.157	2.529	1.383	1.706	2.236	2.181
hSQ020404	PKP2	-0.1431	4.032	2.596	1.073		1.112	1.776	-1.091	-8.063	-4.221	-5.703	-4.684	4.532	2.786	1.126	1.515	0.2718	0.7323	-0.645	0.02279	0.1283	2.825	0.9468	0.003475	1.529	0.1824	1.77	1.519	0.243	0.8161	-0.6362	0.154	1.106	-0.3075	-3.807	0.6159	1.122	1.201	0.475	-4.53	-0.3916	-0.8425	1.014	-0.8994	-0.7608	0.05179	0.9772	-0.8529
hSQ024031	IL18	1.93	5.335	3.759	4.456		5.835	2.28	0.612	-5.789	-4.668	-4.79	-3.591	3.755	-0.01051	3.77	2.888	1.105	3.826	-0.1016	0.1061	-3.868	2.808	1.98	-3.063	1.463	1.766	-1.137	0.4127	0.4864	2.029	-0.6328	0.5773	2.609	-4.664	-2.494	-1.081	1.525	-1.266	-3.152	0.2831	-0.06821		-0.8729	-4.276	-0.2275	0.4451	-2.029	-7.15
hSQ003539	ITGA2	-0.01236	1.583	1.507	1.004	-0.08799	3.343	2.357	0.6694	-2.602	-1.16	-2.682	-3.143	-2.437	1.517	2.807	-1.935	1.853	1.103	-0.03421	1.304	1.169	1.315	-0.2624	0.3943	-2.06	-0.5268	-2.079	-1.04	-0.2562	0.9468	-0.4054	1.605	0.5165	-1.947	-1.596	1.327	1.803	-0.5986	-0.2942	0.1905	-0.0007832	-2.842	1.205	-1.079	0.7899	-0.6474	0.628	-0.02215
hSQ004146	PTGES	-1.747	3.339	1.682	2.45	-1.822	2.998	1.253	1.335	-1.036	-2.575	0.6235	1.743	-0.2913	1.703	2.853	-1.379	0.8183	2.629	-1.438		-2.005	-1.469	0.1834	-0.4499	0.4159	0.949	0.05645	2.716	-0.7904	0.8626	-2.48	3.341	1.392	-1.611	-2.51	-2.398	0.9083	0.1972	-1.628		-1.275	-4.486		-0.3828	0.2357	-2.382		0.5436
hSQ001604	MST1R	-0.813	2.832	1.201	2.108	-1.909	0.967	0.7916	-2.366	-3.453	-3.266	-0.8079	0.7963	-1.103	0.7513	2.522	0.2749	1.552	1.892	-1.2	0.983	-2.881	0.7248	1.447	-4.791	0.5245	0.7226	-0.9349	0.9195	1.453	1.191	-1.591	-0.5108	1.241	-3.112	0.1682	-1.409	1.332	-1.339	1.24	2.675	1.309	-4.582	2.259	1.001	-0.8157	0.352	0.4274	0.5923
hSQ011852	RNF36	0.4596	0.02989	0.8987	0.9559	-0.276	0.6246	0.1792	1.581	-5.89	-0.9884	0.1797	0.6339	0.5449	-0.5561	1.254	1.232	2.175	1.05	-1.397	-0.1594	0.01112	0.8874	-2.15	1.781	0.8821	1.21	0.3527	-1.688	0.8658	-2.206	-0.9234	-1.328	0.05853	1.145	0.8658	-0.5214	0.6745	0.3334	-0.04224	2.113	0.9212	-1.9	-1.788	-1.307	-0.02806	-0.3054	-2.035	0.4499
hSQ003167	B2M	0.6182	0.438	0.6954	-0.2879	0.8042	1.552	1.593	1.842	-6.998	1.096	0.712	1.891	-0.9946	1.449	2.099	0.3762	2.89	2.13	-0.2331	-0.5198	0.8316	0.7525	-0.2578	1.529	-0.3988	0.5495	1.39	-0.965	-0.7116	-1.271	-1.171	-0.8466	-0.1066	-0.04468	-0.04859	0.06567	0.4508	-1.617	-0.9051	-0.5579	-0.8167	-1.638	-1.261	-1.655	-2.196	-0.6288	-1.177	0.1046
hSQ043072	COL4A5	1.938	3.123	4.097	0.1841	2.582	3.933	2.187	2.85	-6.142	-2.12	4.018	-5.553	2.163	1.217	2.377	2.996	1.183	1.393	-0.134	-4.546	0.1293	-0.4944	-2.402	-0.7855	-3.59	0.8234	-0.9691	1.63	1.164	-6.543	2.575	-2.425	2.667	-2.066	0.994	-0.4832	-0.3873	-1.108	-2.064	2.601	0.7094	-6.341	2.625	-4.058	-0.7899	-2.357	2.328	-0.6619
hSQ020651	LOH11CR2A	-1.095	2.231	1.373	-0.2399	0.6383	1.199	0.3635	1.376	-1.021	-2.163	-1.162	-1.118	-1.591	2.508	1.253	-1.302	1.87	2.233	-1.431	4.668	0.2431	2.46	-2.542	1.372	-0.218	-0.4245	-0.9831	-0.4486	-1.847	0.00975	-0.9114	-1.792	-0.1172	-1.145	-0.0975	-0.007112	2.321	-1.346	-1.128	-1.681	-2.133	1.058	-1.584	-0.4723	0.2224	-0.7912	0.412	0.1141
hSQ041899	GABRE	1.411	-0.1541	1.51	2.21	0.01664	2.572	1.234	2.549	0.9711	0.8559	2.651	1.507	-3.238	3.21	2.702	-2.738	2.319	3.473	0.4821	2.537	-2.408	2.742	-2.653	-3.313	2.056	0.09952	-3.145	2.306	2.313	-0.4985	-3.259	-0.1589	-2.419	-3.514	-3.61	-0.1887	3.112	1.248	-2.17	-3.37	-3.254	0.428	-5.606	2.714	-1.314	-1.921	-0.1224	-1.523
hSQ022274	GBP1	3.67	0.3899	0.7737	-1.754	4.219	3.16	3.924	3.826	2.61	3.407	2.785	5.114	-3.225	3.534	3.889	1.302	3.935	3.065	-1.812	1.371	1.256	3.332		2.926	-0.4329	-0.4697	0.3777	-1.263	0.8559	-1.826	-5.728	-3.793	-2.896	-3.4	-2.609	-1.676	-2.715	-4.602	-3.467		-5.824	-4.545	-1.973	-2.577	-2.508	-1.015	1.325
hSQ015705	CFI	4.835	-3.42		-2.549	1.759	3.68	0.8646	5.097	4.515	0.497	-2.775	1.294	-1.31	5.654	6.654	0.2428	6.92	4.4	-2.397		0.7065	5.523					-2.422	-1.952		-2.286	-4.348	-3.658	-3.666	-4.349	-3.949	1.434	-0.7701	-3.511			-2.833	-3.784		-2.801	-0.3427	0.58	-3.095
hSQ029923	GBP3	1.32	2.55	-0.5812	0.301	1.159	2.755	3.554	2.142	0.3853	2.197	-0.8352	0.319	-2.225	0.3541	1.374	1.778	4.11	3.395	-0.4771	-0.009275	0.6613	1.488	-0.7452	-0.5536	1.822	0.06037	0.3978	0.7373	1.816	0.589	-3.158	-2.493	-4.856	-3.58	-2.229	-2.141	1.81	-1.386	-0.4871		-1.909	-0.2995	-3.753	-3.516	-0.9929	1.59	-1.03	-3
hSQ044433	CFB	0.3842	-1.311	2.833	2.37	1.899	3.719	2.414	3.996	1.025	-0.2738	1.794	-1.777	1.999	2.954	1.864	1.952	3.399	4.26	-0.1876	0.1902	0.1557	1.912	0.2142	2.721	1.437	-1.06	1.347	-2.183	-0.8896	0.7434	-2.219	-2.029	-0.3869	-2.54	-3.03	-1.887	-1.561	-4.922	-3.068	-3.053	-2.934	-2.155	-1.369	-1.232	-0.9935	-0.6608	-0.9154	-3.796
hSQ025656	C10orf54	0.2637	2.304	0.1577	-2.955	3.113	4.199	1.588	1.546	0.4192	-0.7143	1.069	-0.347	1.414	1.548	0.7832	1.227	2.029	2.994	-0.2081	1.415	-1.01	0.9614	3.489	0.1603	2.276	-0.8607	1.857	-0.8538	-2.035	0.7829	-1.799	-2.549	-2.002	-2.866	-1.145	-0.8923	1.084	-2.753	-1.443	-3.738	-2.15	-0.7806	-2.074	-0.9225	0.146	-0.4113	-1.866
hSQ006653	SRPX2	1.637	4.322	-1.844	1.813	4.461	4.102	1.996	3.519	-0.9926	2.029	1.547	1.376		2.416	5.226	-3.555	5.162	3.622	-1.115	0.5528	-1.352	1.765	-0.7231		-1.271	-1.098	0.9099	-1.771	-5.067	1.676	-1.136	-1.666	-3.154	-2.627	-4.067	-2.004	2.012	-3.889	-1.835	-2.59	-4.502	-3.222	-1.546		0.3792	1.352	-0.5827
hSQ045082	SLPI	2.411	4.446	2.94	1.777	-3.985	4.856	-4.749	1.783	-0.9985	-4.057	-4.289	0.5103	-0.06374	3.35	2.301	3.349	4.736	4.876	4.339	0.467	4.183	0.7888	1.411	0.4177	2.603	0.5366	0.9941	4.004	-1.963	-3.86	-2.332	-3.152	-3.49	-4.353	1.407	-1.2	2.416	-1.755	-0.7708	-1.866	-0.7374	-4.898	-1.122	-4.165	-2.007	-3.904	-2.619	-5.149
hSQ008375	LCN2	-1.013	5.062	-3.304	4.763	-1.029	6.102	-2.783	2.429	-6.783	-4.911	-4.573	4.546	1.542	6.556	3.357	3.935	3.902	7.222	3.095	5.563	2.569	2.235	4.817	0.1837	4.839	0.01262	1.35	2.07	0.04321	0.4562	-3.106	-4.766	-3.804		-7.317	0.986	3.152	-4.399	-5.235	-5.76	-5.371	-4.702	-7.556	-2.619	-2.211	-1.528	-6.283
hSQ031447	PI3	-0.5698	3.275	-0.3008	5.556	-2.225	1.535	-2.23	4.102	1.421	-0.9378	-1.57	-0.2305	-1.155	-1.181	1.7	1.118	3.565	5.986	0.03835	-1.244	3.162		-0.3698	-0.9132	2.883	-1.104	-2.297	-1.127	0.1464	-1.781	-0.5128	-0.6927	-1.641	-1.074	-1.584	-1.381	-0.7449	-1.266	-0.7617	-0.9869	-1.278	-1.199	-1.213	0.304	-0.0375	-1.135	-0.7394	-1.43
hSQ013925	MLKL	0.5772	2.522	1.326	2.533	1.492	2.172	1.407	2.029	-0.2323	-0.2908	-4.153	0.2665	0.9625	1.897	0.9167	1.665	1.782	2.243	1.815	2.313	0.04872	-1.245	-0.5628	1.084	2.44	0.6828	1.93	-2.24	-2.007	-0.7536	0.2042	1.344	1.506	-3.827	-2.527	-1.634	-1.928	-2.429	-1.155	0.4201	0.9988	0.1679	-3.946	-0.189	-0.5905	-0.7778	-3.372	-5.703
hSQ011788	FLJ32028	1.183	3.398	1.932	3.939	2.618	3.558	1.863	1.475	-2.156	0.03521	-4.927	2.142	-6.852	1.862	1.923	0.411	1.318	2.489	0.2814	0.4291	0.5647	-0.5491	0.8632	-0.5102	1.066	0.2988	0.5162	-2.674	-1.611	2.182	1.08	0.3103	-0.8479	-4.571			-1.102		-3.939	1.866	-0.2152	0.4639	-2.42	-2.333	-1.434	-2.582	-1.596	-4.177
hSQ000313	LOC284751	-0.05187	-0.01662	-0.5628	2.274	0.3125	0.1131	1.528	1.64	2.689	-0.8299	0.3382	1.527			0.9676	1.826	0.903	1.234	0.2263	-1.556	-0.7004	0.5858	-0.03188	2.085	2.681		2.341	-0.4794	0.6443	-2.253	0.1651	-3.235	0.587	-7.606	-1.496	-0.6229		-0.8181		-1.339	-2.61		-3.715	0.8519			-2.292
hSQ007655	DKFZp667G2110	0.4082	1.293	0.6173	1.264	2.093	1.343	1.958	2.06	0.3687	2.08	0.9383	-2.833	0.3335	1.778	1.558	1.566	2.163	0.4437	0.7964	-0.7258	0.4897	0.366	1.418	0.6249	1.961	0.5938	0.6113	-1.879	-2.886	-3.293	-1.185	-2.745	1.177	-5.976	0.5244	-0.02275	-1.097	1.162	0.2664	-0.3889	0.8398	-1.321	-3.935	-2.568	-1.749	-2.147	-1.331	-0.06155
hSQ001910	PTCH	1.141	-0.6884	0.1604	0.4376	2.156	1.376	1.731	1.248	1.192	-1.077	0.2914	1.276	2.322	0.5856	0.7008	0.7192	-0.4838	1.257	0.6845	0.5823	0.7878	0.03906	1.076	1.268	-0.5462	0.006917	1.189	0.6038	-0.8025	0.5205	-1.372	-3.037	-0.8548	-4.003	-0.2525	0.09035	0.4712	-1.135	-0.1355	-0.7558	0.8029	0.607	-2.672	-2.705	-0.4114	-1.639	-2.268	-1.633
hSQ033708	ZC3H12C	0.4933	4.349	3.922	3.28	1.628	3.148	3.403	2.795	-0.3462	1.145	2.013	0.2126	1.559	0.3526	1.783	-6.089	0.5082	0.08871	-0.3985	0.05924	-0.7352	1.161	-2.067	3.11	-0.6343	-1.991				-3.387	0.1503	-3.96	0.8922	-4.201	0.1994		-1.512	-1.093		-2.904	-3.405		-0.7998	-2.503			-3.046	-0.1165
hSQ037225	LAMA1	3.311	3.016	4.61	3.457	4.535	2.876	0.0002983	6.243	-4.509	0.8127				0.28		-2.651	-2.234		2.169		-0.8578	2.458	0.2807			-3.194		0.08323			-3.102	-3.872	-1.38	-4.454	-0.9132	-2.55	-0.5944		-0.5612		-3.708					0.6157	-1.979
hSQ028487	CREB5	2.625	2.871		1.702	2.29		0.8249	3.472	0.9958	1.812	2.775	1.045		-0.5654	2.68		-2.18	-0.9943	1.358	-0.6787	0.5268	2.808	1.395	4.452		-1.789	-1.752	-1.102		-2.915	-2.933	-3.703	0.5542	-1.379	-2.909	0.1543	-2.375	2.549	0.6234	-5.962	-2.218		-2.598	-1.931	0.4476	-1.72		1.416
hSQ015981	ZNF608	2.523	0.07858	2.702	1.97	-0.3523	-0.5717	1.963	-1.445	1.944	-0.3247	-0.8866	0.7326	2.249	-2.077	-2.437	3.281	2.908	0.8587	0.5915	-0.6807	4.125	1.291	-0.6367	2.97	0.8958	-1.801	-1.544	0.8958	0.6995	-0.3775	-2.06	-1.45	-0.3078	-6.761	-2.631	-2.548	-2.692	-1.363			-0.2051	-0.796	1.67		0.5056	-1.182	-1.006	-2.476
hSQ000087	FAM13A1	1.401	0.4759	1.57	0.1719	-0.53	-0.6244	0.3302	0.1374	0.4511	0.8776	-0.2993	0.9849	1.276	-2.3	0.7251	0.4585	1.071	0.8011	0.2088	1.057	1.852	1.103	0.5606	0.3073	1.838	-0.3338	-1.341	1.278	1.817	-0.9302	-2.422	-1.597	-0.4105	-1.409	-0.3832	-2.175	0.6555	-0.7356	-0.9712	-0.3715	-0.2728	-1.574	-0.01744	-2.216	-1.492	0.7556	-0.234	-1.989
hSQ029908	IBRDC1	0.9925	1.758	1.861	0.4187	0.08684	0.2074	0.662	1.214	0.7829	1.824	-0.6775	1.512	-0.06231	1.752	0.2419	1.92	0.7574	1.588	0.4506	0.3084	-0.03605	1.64	0.2625	-0.3009	1.415	-3.652	-0.8245	1.495	-2.081	1.672	-4.841	-1.64	-0.3586	-4.402	-1.451	-0.5185	0.2574	-0.1738	-0.1694	-2.185	0.414	-2.087	-0.4706		-0.8252	0.9874	-0.4672	-1.197
hSQ042648	MGC19764	1.081	4.316	0.35	0.03723		2.226	-0.2294	0.2928	0.2714	0.783	1.151	3.02	-1.724	-1.75	3.17	0.7288	0.4459	1.386	1.489	3.737	-0.1575	1.859	1.661	-0.7424	3.393	-0.5234	-0.266	-3.287	1.087	-0.8798	1.298	-6.412	1.69	-4.753	-1.383	-2.04	1.596	2.835	-0.0008997	1.214	-4.157		-0.6121	-2.735	-2.917	-1.104	-5.779	-1.189
hSQ035612	EST_AI335831	0.7699	3.665		-0.7739	0.2842	3.255	-0.1606	1.092	0.5903	0.8219	1.64	2.169	-1.595		3.089	0.6177	-0.6552	-0.2647	1.138	3.646		1.278	1.93	-1.104	3.462	-0.9246	1.263	-2.958	1.066	-3.001	1.037	-5.043	0.5288		-2.374	-2.261	1.045	3.474	-2.192	0.8727	-3.359		-2.033			-4.405	-5.86
hSQ005759	NMI	0.778	0.4633	0.8971	1.274	-0.3576	0.493	1.228	1.24	0.9585	-0.12	1.388	2.387	-2.417	2.117	2.888	2.696	2.053	2.473	0.04619	1.674	-0.2005	0.2858	0.138	1.115	1.13	-0.9664	0.8111	-4.729	0.8342	0.5872	0.165	-4.145	-1.383	-2.306	-0.6758	-0.483	0.05292	-0.06821	0.9962	-2.239	-0.4004	-0.6213	0.725	-3.928	-1.74	-2.837	-2.282	-0.7017
hSQ020158	PCDHGC5	1.608	0.1937	0.4475	-0.8953	3.043	2.803	-0.112	0.6902	2.149	1.39	0.9685	0.2577	-1.676	-1.452	-1.052	0.7163	1.603	0.4839	0.2166	0.5644	0.4899	-0.5738	1.688	0.1751	-0.7191	-4.036	1.881	-0.8491	2.055	0.8476	0.8454	-2.404	1.687	-1.926	-1.545	0.1374	0.7933	-0.6378	0.5566	-0.5887	-0.37	0.4591	-0.2746	-3.158	-1.529	-1.977	-3.661	1.019
hSQ021641	PCDHGC3		0.2308	0.2246	-0.8882	2.73	2.8	0.03512	0.6374	1.946	1.488	0.7556	0.3948	-1.659	-1.025	-0.995	0.7534	1.88	0.481	0.4837	0.4615	0.707	-0.2967	1.716	-0.01783	-0.582	-4.319	1.769	-1.112	1.972	0.9748	1.033	-2.167	1.924	-1.669	-1.538	-0.4054	0.6004	-0.6007	0.2837	-0.5516	-0.3529	0.3862	-0.1875	-2.811	-1.602	-1.5	-3.054	1.016
hSQ005251	PCDHGA3	2.868	2.333		-4.056			-0.6527	-0.7305	2.388	1.28	-0.9123	1.197		2.227	-1.253	1.046	1.243	0.6831	2.386	0.1236	-0.7708	-0.8646		-0.07569	-1.28		2.191	-2.95	2.224	1.127	3.135	-3.215	0.4466	-2.487	-2.086	-0.3033	1.763	-0.3386			-3.371		-3.865				-1.392
hSQ018734	PCDHGA8	1.241						0.4407	-0.2871	2.632		0.04115	2.1		-1.1		0.9689	1.186	0.8665	1.409	-0.06296		0.7788	-1.599	-0.5423	-0.4665		0.7441	-1.446	1.567	1.53	1.648	-2.082	1.02	-1.393	-2.323	-0.7299	1.526	-1.075	-0.05077	-0.02601		0.2018	-1.602		-1.547	-0.694	-2.089
hSQ017625	PCDHGA1	2.039	0.3509	0.9497	-0.3506	0.1917	1.317	-0.117	0.06083	2.305	1.13	-0.01052	0.8172	-1.532	-0.7979	-1.395	1.134	1.424	1.192	1.165	0.6116	0.4172	0.5872	-0.9929	0.4083	-1.199	-1.909	-0.7793	-1.134	0.9169	0.4227	1.948	-1.617	1.501	-1.327	-1.352	-0.6053	0.8506	-0.5572	-0.8882	0.8426	-0.5977	0.9364	-1.922	-3.201	-3.69E-06	0.8406	-1.798	-0.9941
hSQ023799	SLC25A27	1.43	2.428	2.802	-0.134	-0.3309	1.475	1.426	-0.2018	1.967	1.368	-1.694	0.07236	-0.975		-0.5774	2.264	1.645	1.209	0.6446	0.7557	1.661	2.064	-0.1669	-3.624	0.5255	-0.6047	1.519	0.8189	-2.454	0.659	-3.743	0.2669	1.535	0.9221	1.663	-0.6412	-0.9653	-1.136	-1.602	-0.03735	-0.1287	0.7605	-5.943	-4.476	0.9021	1.495	-4.683	-0.2967
hSQ018314	CYP39A1	2.183	3.863	1.597	-1.201	-0.4178		0.07743	-0.6503	0.4983	0.004855	-0.8521	4.517	-1.227	-2.418	-0.1177	4.171	1.248	0.07827	-0.354	-1.416	0.03934	1.511	1.128	-0.7405	3.05	-0.9566	1.716	0.9554		-0.7279	-2.225	-0.15	-0.09825	-1.431	0.394	-1.183	-0.9873	-1.303	-1.859	1.446	-0.5156		-5.28	-3.103	-0.01484	1.158	-2.457	-0.3669
hSQ016124	CECR7	2.945	1.38	1.384	1.161		0.3848	-4.321	0.7767	2.095	0.7969	0.0499	1.199		-3.531	-0.5057	1.038	1.125	0.9403	1.128	2.541	2.071	2.328	1.395	1.341	1.862	-3.045		-3.928		1.079	-5.503	0.357	1.399	-0.9545	1.466	-1.171	-0.8253	-4.686	-2.832	2.403	1.866		-4.423	0.2136	-0.8678		-2.985	0.1601
hSQ014866	MAP2	2.42	3.069	0.4145	-1.603	-1.327	1.504	-1.087	1.987	1.053	0.07743	1.742	2.223	-2.021	-2.344	2.707	1.437	1.574	-1.216	3.095	0.7814	-1.46	0.8065	4.462	-1.16	-1.116	-1.303	-2.473	1.003	-0.8951	-1.004	1.622	-0.3541	1.188	-0.7095	1.455	-1.042	-0.6438	-0.6795	-2.061	-1.606	-0.2457	-0.6439	-3.789	-2.837	-0.2649	0.6737	-1.347	-2.524
hSQ018277	CLDN1	2.025	4.95	5.424			3.4	-1.535	0.1469	-3.174	-0.7829	3.705	-3.786	-0.6397	1.144	5.095	0.5429	4.21	4.39	5.053	-4.989	-4.973	2.463	3.675	2.802		-2.719	-2.322	1.738	3.941	-4.886	-3.768	-3.458	4.904	-3.489	3.461	1.054	-3.01	-4.571	-2.857		3.697		-7.438	-3.191	-0.5526	-2.12	-7.165	-4.615
hSQ042371	NRAS	1.915	0.3831	-0.4398	0.9675	-0.6944	-0.4772	-0.4092	-0.6637	0.355	1.643	0.3479	0.6138	-0.05024	2.817	0.007349	0.8324	0.3194	0.9733	0.236	0.9338	-1.361	1.632	-0.5021	-0.5022	-1.54	0.4668	-0.6924	-1.13	0.254	-0.3063	2.758	-0.015	-0.7299	1.12	0.634	-1.36	-0.8506	-0.02838	-0.684	0.5474	-1.481	-1.078	-0.3885	0.395	0.1068	-0.4872	-0.1851	-2.655
hSQ013495	FOSL2	1.407	2.372	1.616	-0.5316	-1.108	-0.6829	0.8517	-0.1711	0.7826	2.079	1.262	0.9364	0.6524	1.731	0.4816	0.26	-0.498	0.7276	0.06529	-0.2469	-1.096	1.975	1.357	0.6488	-0.8004	-0.07728	-0.3748	-0.4704	-0.7367	-0.6587	0.3791	-0.6307	-2.194	-0.9722	-0.8367	-0.4439	-1.628	1.046	-1.15	-0.72	-0.7963	-0.4322	-0.6409	1.621	-0.6806	-0.2129	-0.4325	-1.203
hSQ035523	TEAD1	1.263	1.053	1.212	1.139	0.1122	-0.06222	1.962	-0.5554	1.138	2.415	1.118	1.197	0.06806	2.932	1.442	0.3257	0.3777	0.5333	-0.939	0.8488	-1.621	0.4706	0.1478	1.654	1.43	0.4834	-1.539	0.6153	-0.141	-1.358	0.2698	0.245	0.06673	0.4285	0.554	-0.4582	-0.3223	0.4666	-2.749	-6.274	-1.981	-1.266	-2.47	-0.003388	-0.3849	-0.2722	-0.3168	-2.337
hSQ013276	LOC440029	1.258	0.6735		1.615			0.7578	-1.12	1.459	1.67	0.8583	-0.06249			0.5877	0.4061	-0.3269	0.9037	0.5064	0.05418	-0.5603	0.005966	-0.9418	1.075	0.8707	0.8838	-2.299	0.1108	0.01442	-1.623	1.415	-0.3646	-0.3129	1.544	0.5544	-0.3527		0.862	-2.824		-0.8502		-5.425	1.432	0.6006		-0.6514	-1.292
hSQ015304	TAF13		1.674		-0.7655	1.123		-0.1921	-0.7699	0.2787	1.63	1.858	0.4675		2.238	-0.09225	1.006	0.2732	0.3737	-0.4536	0.4942	-1.36		-1.142		-1.409		-0.5087		-0.05556	-0.002521	0.7452	-0.8446	-1.223	0.224	-0.0756	-2.653	-2.247	-0.998	-1.404	-0.03885	-0.6101	1.049	-0.1548
hSQ026525	LOC339260	3.432	0.3777		-0.4313			0.202	-0.2058	1.063	1.144	2.222	1.812		3.602	-1.188	-0.3898	-0.6027	-1.742	-1.669	-1.092	-1.306	-0.5399		-3.541		4.038				-1.398	0.8694	-1.87	-0.3787	-1.232	-3.571	-0.4086	-1.423	-0.9538	-1.419		-0.836	3.063	-2.001	0.4262			3.743
hSQ034449	LOC441481	-0.01444	3.281	1.975	2.292	1.79	2.41	2.835	1.997	0.04602	1.778	1.556	2.075	1.781	1.505	2.235	1.103	0.7405	1.881	0.0637	0.6515	-2.713	2.493	1.116	-4.058	-5.202	-0.3689	2.399	0.8981	1.482	-3.285	-3.257	0.04269	-2.836	0.9612	0.8517	-1.195	-4.32	1.099	2.124	0.2784	-3.523	0.5562	-4.428	0.2693	-2.632	-2.47	-5.014
hSQ000458	GPX1	0.7507	3.071	2.535	2.527	2.81	3.341	2.165	1.963	0.6212	1.928	1.431	1.39	1.686	0.67	2.175	1.714	0.7556	2.381	0.1239	1.037	-3.243	2.728	0.9407	-4.578	-6.332	-2.269	1.604	0.2132	-0.09809	-4.03	-2.847	0.4429	-2.595	1.126	0.5169	-1.285	-0.8494	0.9345	1.084	1.259	-3.863	1.376	-3.452	1.13	-2.032	-2.039	-2.449	-6.144
hSQ001740	FLJ13305	1.742	-0.03261	-0.6088	-0.006607	1.307	0.4371	1.442	1.619	0.4776	-0.5509	0.4622	1.256	0.3524	-0.06858	-0.03338	0.325	-0.153	-0.2524	1.79	-0.001928	-1.076	0.3299	1.437	-0.01124	-1.47	-1.707	0.1152	-1.015	0.2483	-2.039	0.3091	-0.1807	-0.179	1.078	0.8083	-0.9189	-1.383	0.4009	-0.07974	0.09502	-0.5213	-0.1822	-1.226	-1.074	-1.011	-1.723	-0.5825	-0.3576
hSQ011410	SEC63D1	3.592			1.568	1.326	1.657	1.271	1.353	1.882	-0.7063	-0.8183	1.611		-0.9191	-0.7589		1.027	-2.003	0.7098	0.5276	0.7131	-0.2606	-0.9684	-0.9217						-0.9991	1.029	0.8488	-0.3695	-1.983	-0.3522	-3.059	-0.5535	0.3554			-1.207		-3.471				-0.588
hSQ043489	EST_AI791389	2.125	0.9406			0.5098		0.725	1.277	1.686	0.5174	-1.245	0.08464		0.1747	1.045		0.1303	-1.049	-0.1465		0.2569	-1.607	0.06537	-0.278	-1.432	-0.149				-1.345	1.392	-0.7675	0.1743	-0.008936	0.2115	-1.916		0.1991	0.1635		-0.153		-1.768		0.4877		-0.6043
hSQ016415	GLT8D2	4.373	0.8482		2.279	2.367	3.018	-0.8975	3.935	2.673	3.365	-2.087	2.522	0.2581	1.792	-2.058	3.341	1.418	0.7483	-2.249			-1.839	-2.907	-1.25	-1.415	-0.5415	1.066	-2.415		-2.388	-1.2	0.8901	2.572	-0.1414	-0.351	-1.388		-1.153		-4.884	-2.485					-1.382	-1.287	-2.697
hSQ029105	MFI2	1.524	-0.3196	0.02858	0.0298	-0.7791	0.9705	2.782	-1.16	1.541	-1.436	0.1516	0.6081	-1.752	0.5563	-0.689	-2.568	2.28	2.101	1.375	-0.6707	0.731	2.465	3.579	-0.5328	-0.07602	-0.9054	-1.303	-1.141	-1.488	-0.4137	-0.3415	-0.9463	-0.3759	0.179	-0.1023	-1.842	-0.5617	-0.6925	-1.614	-1.177	-0.9989	-0.3838	-1.3	0.6487	0.2805	0.5936	-0.1925	-1.616
hSQ016443	LOC440995	1.413	-1.232		-1.281	-0.7726	0.298	3.743	-1.585	0.8735	-3.445	-0.1969	0.7223	-2.212	0.9723	-0.2575	-2.579	2.378	2.078	1.391	-1.201	0.5145	2.321	4.273	-1.25	-0.3445	-2.471	0.456		-1.241	0.7722	-0.49	-0.8698	0.09192	0.4287	0.7792		-0.8621	-0.4532	-0.09885	0.3659	-1.295	-1.916	-1.27	-0.5932	-1.305	0.298	1.083	-0.3068
hSQ002287	NINJ2	1.074	-2.061	-0.4273	0.54	0.8181	-0.1114	4.563	1.266	-0.2558	-1.744	0.1837	-0.657	-1.381	1.623	-0.6068	-3.078	1.369	-0.9809	1.202		2.205	3.321	3.314	0.6103		-0.3607	-2.593	-0.0838		-1.077	0.2807	-1.069	-0.06741	0.3394	-1.29	-0.4873	-0.5214		-2.918	-1.293	-0.6547	0.01439	-0.7194	1.697	1.416	0.8586	-0.3659	-2.736
hSQ017137	SAA4	-1.966	-1.121	2.703	0.2298	-0.3321	2.429	0.6631	1.605	1.724	-1.694	-0.3364	-0.2972	-2.851	-0.02715	-0.977	-0.9686	0.3385	3.059	1.912	-3.291	0.785	1.461	3.124	1.58	-2.994	-0.4709	0.2466	0.2561	-3.78	-2.107	1.491	0.0807	-0.5375	-0.1708	-2.37		-0.7415	-0.7827	0.7917	-2.134	-0.8449	0.7743	-1.81	-0.2427	1.556	-0.3515	1.054
hSQ014454	C15orf48	1.253	0.873		2.784	1.107	5.703	3.792	3.135	-0.0018	-1.42	2.173	-2.413	-2.197	-2.953	1.942	-1.694	2.703	3.488	-0.5691	-4.496	-1.401	3.525	4.828	0.4944	-2.76	0.7033	1.431	0.5152	-4.951	0.4869	-0.1253	-1.09	-0.3134	-0.8766	-1.201	2.627	-0.1424	-2.404	-4.294	-4.969	-1.936	2.278	-2.45	-0.1885			-0.05191	0.05295
[truncated: 7,530 more rows]
[truncated: 2 more columns]
