# Supplementary material for: Molecular Profiling of Breast Cancer Cell Lines Defines Relevant Tumor Models and Provides a Resource for Cancer Gene Discovery
Source: PLoS One. 2009 Jul 3;4(7):e6146. doi: 10.1371/journal.pone.0006146 (PMC2702084; doi:10.1371/journal.pone.0006146)
Supplement: Table S2 — Processed aCGH data (log2 ratios) (2.82 MB ZIP) [file pone.0006146.s002.zip › pone.0006146.s002.txt]

Table S2 - Processed aCGH data (log2 ratios)
CLID	NAME	NM vs NF	NM vs NF	NM vs NF	184A1	BT20	BT474	BT483	BT549	CAL51	EFM19	EFM192A	HCC1007	HCC1143	HCC1187	HCC1395	HCC1419	HCC1428	HCC1500	HCC1569	HCC1599	HCC1806	HCC1937	HCC1954	HCC202	HCC2157	HCC2185	HCC2218	HCC2688	HCC3153	HCC38	HCC70	HCC712	HS578T	hTERT-HME1	MCF10A	MCF7	MDA134	MDA157	MDA175	MDA231	MDA361	MDA436	MDA453	MDA468	SKBR3	SUM102	SUM149	SUM190
IMAGE:1667307	1|p36.33|712399|ESTs	0.389	0.976	0.377	-0.122	-0.112	0.369	0.475	0.589	0.376	0.426	0.321	0.335	0.458	0.485	0.365	0.391	0.626	0.363	0.005	0.541	0.676	0.579	0.229	2.043	0.663	0.434	0.622	0.734	0.343	0.33	0.519	0.529	0.593	0.409	0.511	0.692	0.318	0.566	0.645	0.452	0.994	0.256	0.732	0.702	0.986	0.345	0.478	0.594
IMAGE:322807	1|p36.33|736116|ESTs	-0.081	0.386	-0.293	0.558	-0.502	-0.171	-0.275	0.509	0.546	-0.294	-0.639	-0.825	-0.552	0.085	0.335	0.331	-0.164	0.073	-0.185	0.471	0.096	-0.041	-0.501	-0.577	0.413	-0.176	-0.008	-0.076	0.213		0.099	-0.151	-0.197	0.129	0.331	0.252	-0.152	0.066	-0.215	0.042	0.114	0.026	0.012	0.402	0.316	0.275	0.558	0.054
IMAGE:295206	1|p36.33|777531|LOC643837	0.065	0.243	-0.01	-0.292	-0.542	-0.171	-0.598	0.476	-0.117	-1.317	-0.175	0.102	-0.105	0.242	-0.598	-0.059	-0.278	0.107	-0.322	-0.459	0.046	-0.717	-0.301	-0.321	-1.094	-0.27	-0.251	-0.683	-0.014	-0.263	-0.148	-0.731	0.289	0.082	0.001	-0.294	-0.319	-0.377	0.038	-0.048	-0.316	-0.064	-0.598	0.119	-0.244	-0.068	-0.259	-0.276
IMAGE:366353	1|p36.33|869458|NOC2L::SAMD11	-0.031	0.161	0.317	0.478	0.698	0.034	-0.52	0.254	0.411	-0.419	-0.154	-0.335	0.238	0.105	0.145	0.156	0.411	-0.207	0.045	0.101	0.321	0.054	0.384		-0.322	-0.341	0.327	0.114	0.503	0.29	0.499	0.389	-0.092	0.559	0.191	0.322	0.103	0.756	0.03	0.247	0.199	0.411	0.932	0.332	0.131	0.505	0.098	-0.001
IMAGE:190915	1|p36.33|885829|KLHL17				-0.282	-0.192	0.639	1.275	0.119	-0.394	0.016	0.081	-0.015	0.208	0.355	-0.035	-0.079	0.226	-0.017	0.075	0.621	-0.404	0.419		-0.877	0.323	0.004	0.252	-0.836	-0.017	-0.24	-0.001	0.249	-0.047	-0.511	0.151	0.052	0.108	-0.594	0.085	-0.038	-0.686		0.062	-0.008	0.186	-0.485	-0.202	0.294
IMAGE:490961	1|p36.33|939320|ISG15	0.134	0.011		-0.272	0.073		-0.37	-0.031	0.076	-1.109	-0.134	-0.135	0.118	0.595	-0.335	0.156	-0.334	-0.057	-0.545	-0.309	0.671	-0.466	-0.046	-0.737	0.203	-0.476	-0.068	-0.346	0.228	-0.185	0.224	-0.196	-0.217	0.079	-0.164	-0.238	-0.127	-0.324	0.335	-0.078	0.314	-0.229	-0.038	0.447	0.546	-0.105	-0.697	0.194
IMAGE:810801	1|p36.33|945365|AGRN	0.079	0.436	0.497	0.148	-0.202	0.159	-0.545	0.529	0.156	-0.614	-0.229	-0.325	0.038	0.435	-0.215	0.051	0.116	-0.847	-0.335	-0.099	0.486	-0.391	0.159	-1.067	-0.557	-0.306	0.262	-0.386	0.623	-0.12	0.439	-0.051	-0.237	0.419	0.051	-0.158	-0.142	0.426	-0.365	-0.018	-0.366	-0.204	0.392	0.542	0.126	0.105	0.058	-0.056
IMAGE:1457333	1|p36.33|1057728|ESTs	0.249	0.326		0.338	0.148		-0.345	0.359	0.576	-0.774	-0.289	0.395	0.018	0.465	0.355	0.001	0.276	-0.577		0.011	-1.904	-0.201	0.119		-0.057	-0.226	-0.128	0.004	0.723	-0.26	0.729	0.009	1.133	0.509	0.061	1.082	0.098	0.606	0.535	0.232	1.224	-0.294	1.092	1.362	0.906	0.345	0.068	0.504
IMAGE:1435034	1|p36.33|1057732|ESTs	0.479	0.686		0.118	0.468		-0.855	0.269	0.466	-0.704	-0.109		0.428	0.655	0.265	0.001	0.176	-0.277	-0.135	-0.059	0.596	-0.261		0.363	-0.147	-0.226	-0.078	0.204	0.913	0.05	0.979	-0.071	0.603	0.279	0.201	-0.038	0.208	0.616	-0.375	0.142	0.374	-0.114	1.182	1.102	0.246	0.315	0.228	0.564
IMAGE:1929454	1|p36.33|1094951|ESTs	0.019	0.276		0.558	-0.032		0.515	0.859	0.726	0.226	0.341		0.298	0.635	-0.175	0.171	-0.134	-0.217	0.825	0.411	0.106	0.169	0.329	0.683	-0.967	-0.266	0.712	-0.686	0.743	0.37	0.979	0.069	-0.117	0.729	0.571	0.642	0.108	0.486	0.175	0.402	0.324	0.056	0.672	1.182		0.645	-0.072	0.604
IMAGE:2337546	1|p36.33|1136583|TNFRSF4	0.049	-0.214		-0.672	0.448	-0.071	-0.525	-0.631	-0.894	-0.354	0.311	-0.215	-0.152	-0.075	-0.445	-0.509	-0.284	-0.127	-0.365		0.326	-0.611	-0.141		-0.447	-0.446	-0.128	-0.486	0.063	0.44	0.019	-0.101	-0.387	-0.451	-0.189	-0.248	-0.282	-0.294	0.145	-0.178	-0.106	-0.354	-0.118	0.132	0.386	-2.335	-1.222	-0.386
IMAGE:753411	1|p36.33|1158117|B3GALT6	-0.261	0.346	0.677	0.218	-0.002	-0.211	0.095	0.209	0.416	-0.074	0.501	0.055	0.108	-0.035	0.105	-0.059	-0.134	-0.417	0.085	0.021	0.546	-0.031	-0.171	-0.257	-0.267	-0.066	0.162	0.094	0.473	-0.02	0.139	0.169	-0.097	0.159	0.201	0.052	-0.082	0.336	-0.205	0.232	-0.346	0.046	0.352	0.182	-0.144	0.115	0.348	0.284
1291666	1|p36.33|1194096|ESTs		-0.114		0.468	0.638	0.459	0.195	0.079	0.286	-0.444	0.261		0.358	0.055	0.315	0.151	-0.204	0.243		-0.249	0.646	-0.241	-0.091		0.273	0.224	-0.218	0.414	-0.077	0.27	0.609		0.213	0.649	-0.949	0.842	0.348	-0.134	0.505	0.132	0.434	-0.144	0.432	0.782	0.716	0.215	0.388	0.224
IMAGE:2021882	1|p36.33|1205830|SCNN1D	0.249	0.006		-0.302	-0.092	0.119	-0.035	-0.271	0.176	-0.254	0.331				-0.165	-0.489	-0.304	-0.277		-0.129	-0.044	-0.161			-0.447	-0.336	0.012	-0.406	0.313		1.199	-0.251	0.163	0.159	0.011	0.542	-0.082	0.266	0.165	-0.058	-0.326	0.266	0.532	0.822	0.396	-0.355	-1.022	-0.026
IMAGE:346403	1|p36.33|1217632|ACAP3	0.119	0.046	0.667	0.188	0.143	-0.031	-0.105	0.494	0.456	-0.774	0.156	-0.615	0.478	1.01	0.24	-0.064	0.016	0.123	0.365	0.206	0.546	0.144	0.369	-0.807	0.383	-0.206	-0.078	0.039	0.683	0.51	0.414	0.144	0.533	0.539	0.236	0.002	0.213	0.701	-0.095	0.337	0.579	-0.334	0.722	0.897	0.416	0.375	0.518	0.294
IMAGE:1612722	1|p36.33|1236844|CPSF3L	0.089	-0.024		-0.152	1.008		-0.545	0.159	-0.464	-0.904	-0.069	-0.715	0.248		0.005	-0.149	-0.104	-0.057	-0.155	0.021	0.366	-0.531	-0.041		-0.207	-0.326	-0.158	-0.056	0.173	-0.16	0.349	-0.181	0.653	0.349	-0.329		0.388	-0.304		0.152	0.544	-0.174	0.602	0.592		0.525	0.268	0.264
IMAGE:878605	1|p36.33|1277933|ESTs	0.449			-0.372	-0.032	-0.361	0.055	0.479	-0.284	-0.784	-0.149	0.745	0.628	0.265	-0.605	-0.339	0.026	-0.287		-0.619	0.486	-0.671	0.139	-0.417	-0.297	-0.286	-0.158	0.024	0.373	-0.06	0.559	-0.241	0.333	0.349	0.051	-0.318	-0.112	0.206	-0.295	0.332	-0.106	-0.054	0.182	0.312		0.045	-0.332	-0.176
IMAGE:1855824	1|p36.33|1280765|MXRA8	-0.271			-0.282	0.148	0.159	-0.905	0.089	-0.034	0.476	-0.009	0.025	0.198	-0.335	0.155	0.111	-0.284	-0.277	-0.035	0.461	0.276	0.159	-0.351	0.273	0.123	-0.136	-0.178	0.414	0.323	-0.68	0.699	-0.221	0.033	0.149	-0.079	-0.068	0.068	0.316	0.255	0.092	0.424	0.416	-0.228	0.122	-0.144	-0.165	-0.112	0.154
IMAGE:120362	1|p36.33|1313266|CCNL2	0.059	-0.684		-0.392	-0.522	-0.381	-0.985	0.319	-0.304	-1.304	-0.539	0.095	-0.442	0.225	-0.145	-0.199	-0.424	-0.797	-0.645	-0.699	0.356	-0.881	-0.451	-1.837	-0.517	-0.566	-0.608	-0.486	0.313	-0.1	0.249	-0.461	0.193	0.139	-0.139		-0.422	-0.524	-0.635	-0.148	-0.236	-0.294	-0.638	-0.758	-0.214	0.045	-0.272	-0.126
IMAGE:506623	1|p36.33|1317536|CCNL2	0.334	0.826		0.033	-0.237	0.209	-0.275	0.579	0.046	-0.319	-0.034	0.025	0.708	0.67	0.255	-0.004	-0.064	-0.402	0.245	0.086	0.416	-0.266	0.349	-0.322	-0.052	-0.201	-0.133	0.089	0.528	-0.02	0.399	0.139	0.753	0.209	0.211	0.122	-0.217	-0.024	0.235	0.197	0.379	0.296	0.417	-0.198	0.046	0.265	0.233	0.379
IMAGE:505344	1|p36.33|1325048|LOC148413	0.119	0.396	0.347	-0.222	-0.292	-0.291	-0.825	0.489	-0.224	-1.004	-0.049	-0.315	0.048	0.775	-0.185	-0.219	-0.124	-0.477	-0.595	-0.199	0.206	-0.541	0.049	-1.277	-0.347	-0.556	-0.408	0.004	0.183	0.21	0.539	-0.221	0.443	-0.141	0.021	0.222	-0.222	0.406	-0.325	0.142	0.044	-0.644	0.772	-0.398	-0.194	0.045	-0.212	0.034
IMAGE:526634	1|p36.33|1365316|VWA1	0.114	0.456	0.102	-0.282	-0.242	0.269	-0.18	0.244	-0.084	-0.174	0.071	0.36	0.183	0.04	-0.01	0.016	0.166	0.043	-0.04	-0.074	0.536	-0.146	0.269	0.328	0.333	0.009	0.122	0.204	0.283	0.205	0.254	0.084	0.248	0.164	0.136	0.222	0.323	0.151	0.29	0.187	0.339	0.021	0.187	0.362	0.241	-0.025	0.153	0.439
IMAGE:610341	1|p36.33|1403268|ATAD3B	-0.341	-0.034		-0.482	-0.262	0.869	-0.055	0.359	-0.374	0.256	0.361	-0.055	0.118	-0.135	-0.235	-0.279	0.266	0.233	0.195	0.041	-0.044	0.639	-0.191	-0.047	0.383	-0.296	0.042	-0.056	0.383	0.04	0.339	0.439	-0.557	0.309	0.061	0.902	-0.162	0.246	0.035	0.222	0.844	0.026	-0.038	-0.198	-0.064	0.035	-0.282	0.304
IMAGE:450213	1|p36.33|1466916|SSU72	0.329	0.106		-0.072	0.198	-0.201	-0.895	0.689	-0.104	-0.974	-0.459		-0.292	0.195	-0.045	-0.369	0.016	-0.697	-0.485	0.201	0.786	-0.591	0.059	-0.587	-0.227	-0.656	-0.438	0.004	0.623	-0.02	0.659	-0.221	0.533	0.659	0.121	-0.088	0.108	-0.124	-0.725	0.232	-0.126	-0.214	0.392	0.242	0.036	0.035	-0.362	0.104
IMAGE:1580091	1|p36.33|1487587|ESTs	-0.121	0.326	0.337	0.228	0.528	-0.251	-0.375	-0.191	0.406	-0.874	-0.529	0.095	0.218	0.365	-0.005	-0.069	0.116	-0.887	-0.145	-0.779	0.046	-1.011	-0.051		-1.107	-0.366	-0.568	-0.306	-0.097	-0.14	0.019	-0.611	0.333	-0.091	-0.529	-0.158	-0.952	0.396	-0.275	-0.448	-0.276	-0.284	0.442	-0.498	-0.104	0.025	-0.242	-0.036
IMAGE:781311	1|p36.33|1523252|LOC643988				0.318	-0.032	0.249	-0.445	0.139	0.716	-0.744	-0.649		0.088	-0.185	-0.075	-0.509	-0.124	-0.587	-0.125	-0.059		0.099	0.059		0.013	-0.596	-0.228	-0.186	0.423	0.16	0.479	-0.411	0.443	0.059	0.081	0.332	-0.382	0.546	-0.095	-0.008	0.384	0.096	0.522	-0.048	0.516	-0.075	0.048	0.064
IMAGE:341901	1|p36.33|1539004|MIB2	0.029	0.256	-0.053	0.018	0.248	-0.061	0.315	0.304	0.036	-0.869	0.111	0.52	-0.192	-0.115	0.04	-0.159	0.056	-0.692	-0.14	-0.109	0.401	-0.336	-0.076	0.653	-0.127	-0.261	-0.233	0.079	0.173	-0.065	0.299	-0.091	0.043	0.089	0.051	-0.488	0.033	0.001	-0.29	0.097	-0.261	0.036	0.377	0.142	0.141	0.12	-0.047	0.044
IMAGE:768187	1|p36.33|1542132|MIB2	0.039	0.206	0.237	-0.112	-0.197	0.259	-0.41	0.419	-0.044	-0.769	-0.224	0.045	0.133	0.55	0.06	-0.044	-0.319	-0.252	-0.24	-0.209	0.706	-0.776	0.129	-0.192	-0.272	-0.346	-0.028	-0.116	0.338	-0.01	0.414	-0.171	0.393	0.189	0.141	0.172	0.123	0.016	-0.245	0.112	-0.011	-0.509	0.182	-0.458	0.341	0.26	0.138	0.284
IMAGE:1926969	1|p36.33|1559118|MMP23B	0.192	0.126	-0.073	-0.042	0.151	0.099	-0.338	0.436	-0.394	-0.851	-0.215	-0.155	-0.239	0.512	-0.212	-0.156	-0.131	-0.417	-0.152	-1.259	0.616	-2.116	0.026	-0.482	-0.697	-0.45	-0.201	0.004	0.563	-0.255	0.686	-0.065	0.419	0.339	0.154	0.022	-0.119	0.226	-0.235	0.285	-0.19	-0.264	0.416	-0.314	0.331	0.035	-0.009	0.4
IMAGE:700857	1|p36.33|1560811|CDC2L1	-0.301	-0.164	-0.423	0.078	-0.672	-0.271	-0.435	-0.011	0.146	-0.574	-0.129	-0.545	-1.022	-0.125	-0.675	-0.699	-0.224	-0.887	-0.645	-1.769	-0.044	-1.481	-0.621	-0.307	-0.927	-0.616	-0.398	-0.936	0.333	-0.85	-0.031	0.439	-0.187	0.239	0.101	0.082	-0.122	0.346	0.095	0.192	0.004	-0.344	-0.438	-0.418	0.056	0.025	-0.352	-0.486
IMAGE:1461273	1|p36.33|1564848|ESTs	-0.081	0.396	0.037	0.228	-0.092	-0.041	-0.735	0.349	0.056	-1.024	-0.129	0.435	-0.042	0.935	0.565	0.111	0.246	-0.457	-0.235	-0.519	0.736	-1.101	0.199	-0.957	-0.067	-0.096	-0.188	0.284	0.883	0.24	0.589	-0.141	-0.057	-0.141	0.081	-0.108	0.068	0.786	-0.745	0.212	-0.336	-0.914	-0.218	-0.078	-0.084	0.295	0.068	0.384
IMAGE:461098	1|p36.33|1584002|RP11-345P4.4	0.699		0.087	0.038	0.888	-0.491	0.345	0.729	-0.264	-0.854	-0.509	-0.285	-0.982	0.935	0.235	-0.199	-0.294	0.003	-0.585	-0.289		-0.881	-0.431	-0.957	0.273	-0.586	-0.658	-0.246	0.243	-0.51	0.779		1.673	0.509	0.091	-0.038	0.058	0.216	-0.595	0.502	0.074	0.666	0.042	0.042	0.326	-0.025	-0.222
IMAGE:1559622	1|p36.33|1613563|SLC35E2	0.025	0.221	0.084	-0.279	0.138	0.213	-0.025	0.189	-0.214	-0.039	0.035	-0.235	0.095	-0.018	0.188	-0.059	0.159	0.01	0.025	0.141	0.549	-0.021	-0.011	0.106	-0.03	-0.003	0.039	0.19	0.22	0.09	0.249	0.389	0.093	0.076	0.201	0.236	0.258	-0.137	0.298	0.089	0.197	-0.104	0.002	0.306	0.173	0.298	0.325	0.4
IMAGE:141779	1|p36.33|1617503|ESTs	-0.091	-0.464	0.027	0.708	-0.202	-0.631	-0.655	0.159	-0.294	-1.004	-0.399	0.705	-0.402	0.525	0.005	-0.499	-0.534	-0.687	-0.885	-0.419	0.576	-1.811	-0.261		-0.457	-0.736	-0.548	-0.196	0.253	-0.52	0.169	-0.671	0.063	-0.541	-0.239	-0.448	-0.392	-0.084	-0.755	0.122	-0.616	-0.924	-0.048	-0.628	0.116	-0.465	-0.482	-0.246
IMAGE:592781	1|p36.33|1673818|NADK	0.089	0.021	-0.298	-0.082	-0.222	0.104	-0.075	0.389	0.006	0.296	0.216	0.05	-0.002	-0.06	-0.14	0.506	0.381	-0.062	-0.15	0.086	0.361	0.064	-0.036	-0.497	0.023	0.019	0.302	-0.341	0.493	0.075	0.229	0.204	-0.047	0.199	0.276	0.012	0.138	0.616	-0.095	0.372	-0.501	-0.469	-0.258	0.147	0.131	0.19	0.258	0.014
IMAGE:840600	1|p36.33|1707114|ESTs		0.136		-0.222	-0.342	-0.381	-1.435	0.469	-0.024	-1.724	-1.259	-1.705	-0.512	-0.525	-0.585	-0.669	0.556	-0.937	-0.485	-1.339	-0.354	-1.301	-0.331		-0.787	-1.086	-1.548	-0.206	0.373	-0.59	0.259	-0.071	-0.687	-0.041	-0.109	-1.168	-0.452	-0.064	-0.515	-0.018	-1.236	-1.284	0.002	-0.748	-0.364	-0.365	-0.362	-0.776
IMAGE:1639644	1|p36.33|1715372|ESTs	0.009	0.226		-0.422	-0.112		-0.135	0.279	-0.494	-0.204	-0.079	0.285	0.408	0.485	0.425	-0.329	-0.344	-0.057	0.215	0.131	0.356	0.549	0.099	0.403	0.913	-0.126	-0.268	0.344	-0.067	0.24	0.179	-0.041	-0.027	0.019	0.011	0.432	0.558	-0.024	0.025	0.102	0.324	0.206	0.092	0.432	0.536	0.075	-0.112	0.514
IMAGE:175536	1|p36.33|1950408|GABRD	0.309	0.501	0.607	-0.282	-0.142	-0.286	-0.355	-0.151	-0.554	-0.524	0.041	0.335	0.058	-0.105	-0.35	-0.364	-0.179	-0.337	-0.36	-0.439	0.276	-0.701	0.124	-0.867	-0.062	-0.476	-0.268	-0.281	0.288	-0.22	0.434	-0.031	0.083	-0.086	-0.044	0.007	0.068	0.376	-0.155	-0.173	-0.111	-0.049	0.527	0.367	0.136	-0.45	-0.442	0.119
IMAGE:120863	1|p36.33|2024652|PRKCZ	0.179	0.286		0.158	-0.242	0.109	-0.095	0.319	0.376	-0.614	-0.239		-0.042	0.265	-0.055	-0.029	-0.084	-0.187	-0.255	-0.489	0.596	-0.511	0.289	0.173		-0.326	0.132	-0.256	0.473	0.2	0.459	-0.151	0.173	-0.091	-0.009	0.152	-0.132	0.016	-0.625	0.012	0.144	-0.594	0.132	-0.378	0.356	0.415	0.328	0.454
IMAGE:131239	1|p36.33|2096565|PRKCZ	0.049	0.286	0.457	0.068	0.028	-0.176	-0.69	-0.251	0.361	-0.774	-0.274	0.26	-0.202	0.085	0.185	-0.024	0.126	-0.427	-0.49	-0.484	0.526	-0.676	-0.136	0.158	-0.382	-0.396	-0.093	0.109	0.018	-0.24	-0.031	-0.446	0.113	-0.001	-0.439	-0.418	-0.587	-0.059	-0.7	-0.383	-0.716	-0.389	-0.353	-0.228	-0.169	0.045	-0.552	0.159
IMAGE:167280	1|p36.33|2096586|PRKCZ			0.407	-0.192	-0.642		0.135	0.309	-0.024	-2.014	-1.559	-0.055	-0.202	0.275	-0.605	-0.249	-0.334	-0.717	-0.125	-0.599	0.036	-0.521	-0.431	-0.797	-0.427	-0.656	-0.258	-0.296	-0.067	-0.2	-0.171	-0.771	0.513	0.109	-0.019	-0.448	-0.342	0.036	-0.085	0.062	0.084	-0.004	-0.268	-0.338	0.176	0.085	-0.192	-0.446
IMAGE:365411	1|p36.33|2119305|C1orf86	0.139	0.536	0.607	0.568	0.068	0.239	0.07	0.424	0.451	-0.124	-0.359	-0.125	0.538	0.785	0.235	0.146	-0.524	-0.307	0.33	-0.359	-0.204	0.654	0.579	-0.447	0.023	0.354	0.317	0.449	0.513	0.705	0.484	0.399	0.443	0.534	0.096	0.572	0.188	0.486	0.37	0.317	0.294	-0.244	0.497	0.337	0.536	0.55	0.178	0.354
IMAGE:221499	1|p36.33|2195488|ESTs	0.019	0.166	-0.643	-0.852	-0.332	0.179	-0.115	0.289	-0.684	0.076	0.241	-0.485	-0.272	-0.295	-0.335	-0.189	-0.204	-0.147	-0.245	-1.159	0.276	-0.781	-0.361	-0.667	-0.527	-0.196	-0.208	-0.516	0.353	-0.23	0.469	-0.071	-0.327	-0.161	0.131	0.062	0.008	-0.114	-0.095	0.182	-0.076	-0.344	-0.478	-0.298	0.326	-0.025	-0.342	-0.206
IMAGE:428585	1|p36.33|2229921|SKI	-0.231	0.156	-0.013	-0.062	-0.182	-0.361	-0.235	0.289	0.616	-0.634	-0.089	0.275	0.078	0.335	0.245	0.291	0.026	-0.087	-0.105	-0.599	0.436	-0.381	0.339	-0.857	-0.047	-0.146	0.092	0.084	0.463	-0.17	0.229	-0.121	0.163	-0.091	-0.069	-0.078	-0.252	0.026	-0.485	-0.118	-0.496	-0.524	-0.018	-0.488	0.246	-0.025	-0.182	-0.096
IMAGE:769565	1|p36.32|2313180|RER1	0.159	-0.104	0.497	2.028	-0.142	0.059	0.225	0.029	0.466	-0.844	-0.269	-0.585	0.368	-0.145	0.115	-0.719	0.096	0.353	-0.045	-0.079	0.526	-0.221	-0.161	-0.497	-0.317	-0.746	-0.398	-0.646	0.333	0.52	0.019	-0.231	-0.147	0.149	0.141	0.422	-0.082	-0.234	0.215	0.052	0.114	-0.724	-0.798	-0.398	-0.014	0.105	-0.012	-0.386
IMAGE:366859	1|p36.32|2325079|ESTs		0.126		-0.042	0.008	-0.281	-0.595	0.149	-0.084	-0.714	-0.379	0.125	0.048	0.585	0.315	0.201	-0.214	-0.587	-0.385	-0.129	0.206	-0.221	0.179	0.403	-0.097	-0.046	-0.278	-0.156	0.623	-0.25	0.639	-0.131		0.209	0.091	-1.018	-0.492	0.246	-0.705	0.062	-0.296	-0.184	-0.058	-0.878	0.296	0.145	0.058	0.064
IMAGE:731402	1|p36.32|2326363|PEX10::RER1	-0.081	0.076		-0.232	0.048	0.049	-0.715	0.599	0.706	-0.874	-0.499	-0.245	-0.352	0.025	-0.115	-0.159	-0.064	-0.857	-0.335	-0.739	0.056	-0.291	-0.041	-0.807	-0.497	-0.816	-0.238	-0.126	0.693	-0.03	0.319	0.169	0.183	0.659	0.271	-0.188	-0.252	0.876	-0.195	0.192	-0.086	-0.054	0.362	-0.278	0.166	0.195	-0.062	-0.156
IMAGE:265103	1|p36.32|2511916|C1orf93	0.319	0.836	0.207	0.568	-0.202	0.109	0.335	0.639	-0.014	-0.194	0.231	-0.405	0.038	0.025	0.165	0.151	0.116	0.073	-0.185	-0.489	0.676	-0.111	0.089	-0.227	-0.027	-0.046	0.232	0.094	0.733	-0.1	0.579	0.389	0.293	0.139	0.271	-0.068	0.068	0.096	0.055	0.322	0.234	-0.324	0.122	-0.048	0.186	0.245	0.258	0.324
IMAGE:1626670	1|p36.32|2718274|ESTs	-0.061			-0.052	-0.062	-0.151	-0.945	0.369	-0.224	-1.044	-0.289			0.465	0.045	0.041	-0.634	-0.567		-0.469	0.566	-0.451	0.259	0.133	-0.677	-0.336	-0.118	-0.216	0.323	0.05	0.449	-0.201	-0.047	0.059	0.131	-0.128	-0.012	0.346	-0.475	0.262	-0.166	-0.194	0.182	-0.698	0.126	-0.045	-0.012	0.124
IMAGE:1870590	1|p36.32|2966040|FLJ42875	0.159	-0.014	0.277	-0.732	-0.342	0.139	-0.435	0.509	-0.754	-0.994	-0.419		0.148	1.125	0.605	0.051	-0.344	-0.147	-0.425	-0.109	0.756	-0.461	0.109	-0.327	0.063	-0.156	-0.398	0.734	0.603	0.22	0.339	-0.221	0.763	0.269	0.041	0.172	-0.192	0.176	-0.555	0.432	0.034	-0.064	0.462	0.312	0.666	0.015	-0.412	0.554
IMAGE:1323445	1|p36.32|3084145|ESTs	0.079			-0.162	0.238		-0.205	0.309	-0.084	-0.854	-0.229	0.395	-0.192	0.355	-0.055	0.001	-0.574	-0.537	0.035	-0.419	0.636	-0.381	-0.101	-0.357	-0.177	-0.376	-0.298	-0.006	-0.177		-0.171	-1.031	0.563	-0.051	-0.019		-0.462	0.206		0.032		-0.474	-0.038	0.272		0.065	-0.182	0.274
IMAGE:1873372	1|p36.32|3291573|PRDM16	0.119		0.187	0.198	-0.492	-0.361	-0.365	0.399	0.036	-0.874	-0.139	0.015	-0.072	0.665	-0.115	-0.189	-0.464	-0.317	-0.255	-0.659	0.606	-0.571	0.259	-0.957	-0.267	-0.506	-0.108	-0.266	0.673	-0.1	0.399	-0.281	0.033	-0.061	0.021	-0.228	-0.332	-0.074	-0.925	0.012	-0.306	-0.584	0.022	0.192	-0.064	0.235	0.028	0.414
IMAGE:756373	1|p36.32|3361016|ARHGEF16				-0.432	-0.302		0.115	0.359	-0.474	-0.784	0.141		0.068	-0.105	-0.735	-0.539	-0.384	-0.567		-0.479	-0.454	-0.361	0.109	-0.717	-0.507	-0.536	-0.378	-0.546	0.493	0.17	0.489	-0.011	0.563	0.319	0.271		-0.192	0.446	-0.445	0.072	-0.056	-0.284	0.562	-0.168		0.045	-0.032	-0.526
IMAGE:1561020	1|p36.32|3394386|MEGF6	-0.021	-0.194	0.307	0.058	-0.412	-0.451	-1.135	-0.131	0.296	-1.564		0.275	-0.482	-0.345	-0.175	-0.169	-0.404	-0.507	-0.415		0.536	-0.601	-0.161	-0.517	0.063	-0.506	-0.318	0.084	0.193	-0.19	0.279	-0.341	0.243	0.069	-0.539	-0.078	-0.042	-0.324	-0.445	-0.298	-0.376	-0.524	0.162	0.482	-0.104	-0.525	-0.932	0.174
IMAGE:281162	1|p36.32|3537197|WDR8	-0.131	-0.234	0.497	0.028	0.308	0.359	-1.035	0.359	-0.094	-1.384	-0.639		-0.352	0.275	0.215	-0.089	-0.454	-0.537	-0.055	-0.509		0.079	-0.051	-0.977	-0.447	-0.716	0.072	-0.196	0.453	-0.15	0.239	-0.181	-0.267	0.249	-0.079	0.182	-0.272	-0.364	-0.005	0.082	0.444	-0.714	-0.208	-0.608	0.286	0.255	-0.112	0.054
IMAGE:1628287	1|p36.32|3565070|ESTs	-0.101	0.116		0.418	-0.062	-0.291	-0.455	0.669	0.446	-0.804	-0.099				0.365	0.161	-0.354	0.213		0.131	1.136	0.149			0.423	0.214	0.062	0.294	0.313		0.289	-0.371	0.633	0.609	0.161		0.118	0.156	0.025	0.342	1.124	-0.374	0.152	0.082	-0.184		-0.412	0.444
IMAGE:255794	1|p36.32|3641483|ESTs	0.289	0.086			-0.452	-0.071	-1.315	0.319		-1.904	-0.829	0.585	-0.312	0.195	-0.125	-0.029	0.096	-0.327	-0.625	0.051	0.396	-0.321	0.059	-0.887	-0.247	-0.716	-0.258	0.284		-0.01	0.069		0.273	0.929	0.331	0.122	-0.292	0.386	-0.605		0.194	-0.644	0.562	0.842	0.266			0.184
IMAGE:344290	1|p36.32|3642409|KIAA0495	0.049	0.286		-0.362	-0.182	-0.031	0.025	0.549	-0.044	-0.584	-0.259	0.015	0.338	0.295	0.455	0.561	0.656	0.083	0.125	0.381	-0.004	0.199	0.089	0.133	0.273	0.374	0.082	0.514	0.583	0.02	0.299	0.179	-0.097	0.119	0.181	-0.218	0.078	0.156	-0.125	0.322	-0.316	-0.104		-0.078	0.146	-0.215	0.048	0.294
IMAGE:1455740	1|p36.32|3681899|LOC388588	0.179	-0.114	0.347	-0.032	0.008	-0.351	-0.325	0.119	0.016	-0.194	-0.019	0.255	0.508	0.235	-0.2	-0.139	-0.014	-0.112	0.11	-0.294	0.331	-0.241	-0.066	-0.257	-0.282	-0.341	-0.113	-0.026	0.143	0.02	0.274	0.129	-0.012	-0.026	0.051	0.067	0.068	0.141	0.135	0.147	0.119	0.176	0.562	0.022	-0.344	0.18	0.073	-0.081
IMAGE:430848	1|p36.32|3735766|KIAA0562	0.039	0.076		-0.192	-0.182		-0.295	0.574	0.006	-1.699	-1.094	0.465	-0.202	-0.075	-0.015	-0.309	-0.889	-0.602	-0.29	-0.304	-0.229	-0.701	0.024	-0.907	-0.257	-0.671	-0.628	0.009	0.613	-0.08	0.374	-0.081	0.588	-0.001	0.001	-2.438	-0.082	-0.134	-0.47	0.147	0.394	-0.279	0.022	-0.093		-0.12	-0.337	-0.236
IMAGE:868795	1|p36.32|3749817|ESTs		0.476		-0.212	-0.202	0.609	0.305	0.299	-0.274	0.126	0.121	0.035	0.288	0.065	0.125	0.001	0.156	0.293	0.225	-0.089	0.646	-0.141	0.229	0.763	0.203	0.144	0.062	0.054	0.373	0.04	0.269	-0.501	0.203	0.179	0.141	-0.578	0.568	0.086	0.335	0.172	0.544	0.006	-0.218	0.772	0.466	0.135	0.328	0.354
IMAGE:207098	1|p36.32|3795587|C1orf174	0.709	0.646	0.137	-0.032	0.088	0.559	0.345	0.439	0.196	0.356	0.201		0.758	0.625	0.455	0.421	0.586	0.403	0.685	-0.139	0.766	0.289	0.599	0.453	0.303	0.644	0.182	0.314	0.593	0.51	0.439	0.919	0.273	0.179	0.301	0.472	0.408	0.486	0.345	0.362	0.504	0.516	0.342	0.252	0.666	0.085	0.358	0.844
IMAGE:609047	1|p36.32|3802351|ESTs	0.099		0.247		1.218	-0.071	-0.105	0.579		-0.944	-0.169	0.255	0.978	0.695	-0.015	0.061	-0.374	-0.267	0.195	-0.329	0.136	-0.621	0.499	-0.477	-0.417	-0.236	-0.148	0.214	0.133	-0.07	0.589	-0.201	0.483	0.259	-0.219	-0.208	0.058	-0.154	-0.355	0.062	-0.266	0.586	0.062	0.092	0.066			0.034
IMAGE:46740	1|p36.32|4732367|AJAP1	-0.051	-0.224		-0.492	-0.672	-0.411	-0.345	0.279	-0.224	-1.434	-0.669		-0.192	0.115	-0.155	-0.239	-0.854	-0.607	-0.495		0.046	-0.541	-0.111	-0.527		-0.646	-0.368	0.414	0.223	-0.22	0.339	-0.581	-0.077	0.139	0.131	-0.448	0.128	-0.094	-0.515	0.102	-0.486	-0.504	0.052	-0.248	0.196	-0.165	-0.252	-0.406
IMAGE:44156	1|p36.32|4746679|ESTs		0.276	-0.283	0.298	-0.592		-0.485	0.039	0.416	-0.984	-0.389	-0.195	-0.222	0.135	0.225	-0.149	-0.574	-0.517	-0.575	-0.069	0.506		-0.361	-0.537	0.033	-0.416	-0.618	0.204	-0.047	-0.14	-0.191	-0.341	0.193	-0.201	-0.169		-0.042	-0.284	0.095	-0.128	0.064	-0.404	-0.468	-0.228		0.365	-0.012	0.144
IMAGE:29703	1|p36.31|5845456|NPHP4	0.214	-0.014	0.277	0.173	-0.292	0.099	-0.93	0.509	0.286	-1.149	-0.569	0.17	-0.102	0.17	0.03	-0.199	-0.659	-0.162	-0.37	-1.184	0.526	0.269	-0.021		0.053	-0.611	-0.458	0.214	0.378	-0.015	0.114	-0.306	0.578	0.334	0.081	0.112	0.058	-0.064	-0.21	0.167	-0.486	-0.519	0.527	-0.133	0.236	0.3	-0.057	0.254
IMAGE:48631	1|p36.31|6082650|KCNAB2	-0.026	0.346	0.037	0.608	0.163	0.079	-1.08	0.334	0.231	-0.749	-0.314	-0.17	-0.657	0.185	-0.17	-0.319	-0.719	-0.572	-0.505	-1.924	0.446	-0.911	-0.286	-0.697	-0.492	-0.841	-0.578	-1.451	0.598	-0.245	0.434	-0.066	0.023	0.094	0.071	-0.788	-0.147	-0.004	-0.12	-0.103	0.879	-0.634	0.402	-0.533	-0.214	0.095	-0.152	-0.011
IMAGE:2017790	1|p36.31|6084438|CHD5			0.347	0.138	-0.192	0.179	0.265	0.629	0.216	-0.354		-0.535	0.298	0.215	0.305	0.011	0.226	0.123	-0.135	-0.119	0.536	0.349	-0.031	-0.047	0.173	0.184	0.202	-0.136	0.413	-0.14	0.399	0.119	-0.277	0.159	0.161	-0.008	0.008	0.036	0.815	0.162	0.424	0.266	-0.008	-0.228	0.966	0.235	0.048	0.274
IMAGE:233299	1|p36.31|6203056|RNF207	0.249	0.576	0.232	1.268	-0.147	-0.191	-0.1	0.594	0.036	-0.629	0.151	0.295	0.383	0.61	0.33	0.211	0.101	-0.077		-0.589	0.691	-0.291	0.379	0.383	0.018	-0.011	-0.068	0.364	0.623	0.285	0.569	0.149	0.373	0.089	0.256	-0.193	-0.057	0.286	-0.63	0.362	-0.456	0.106	0.117	-0.198	0.171	0.09	0.128	0.409
IMAGE:841140	1|p36.31|6203843|ICMT	0.129	0.516	-0.243	0.358	0.898	-0.451	-1.015	0.709	0.596	-1.134	-0.669	0.315	-0.712	0.235	0.085	-0.389	-0.804	-0.497	-0.815	-0.559	0.666	-0.641	-0.051	0.423	-0.057	-0.526	-0.868	-0.126	0.563	0.84	0.449	-0.411	0.023	0.109	0.381	-0.728	-0.252	-0.304	-1.095	0.442	-0.566	-1.214	-0.468	-0.458	-0.044	-0.585	0.018	0.144
IMAGE:449126	1|p36.31|6230000|GPR153	0.129		0.587	-0.462	0.158	-0.061	-0.695	0.179	-0.034	-1.124	-0.689	-0.205	-0.282	0.355	0.045	-0.009	-0.224	-0.297	-0.415	-1.109	0.096	-0.391	-0.131	-0.727	-0.317	-0.216	-0.238	0.404	0.453	-0.09	0.349	-0.341	-0.057	0.059	0.081	-0.268	-0.722	-0.154	-0.925	0.032	-0.446	-0.774	0.172	-1.218	0.376	0.005	-0.312	-0.126
IMAGE:471799	1|p36.31|6246641|ACOT7	-0.041	-0.014	-0.863	-0.252	-0.612	-0.221	-0.545	0.189	-0.064	-0.264	0.041	-0.275	-0.342	-0.445	-0.325	-0.279	-0.374	-0.477	-0.465	-1.109	0.456	-0.681	-0.121	-0.477	-0.787	-0.356	-0.368	-0.736	0.003	-0.13	0.299	-0.271	-0.547	0.479	0.151	-0.118	0.148	-0.184	-0.255	0.322	-0.256	-0.684	-0.398	0.042	0.096	-0.265	-0.152	-0.336
IMAGE:782826	1|p36.31|6376201|ESTs				-0.292	-0.412	0.069	0.125	0.339	-0.074	-0.354	0.151				-0.455	-0.369	-0.814	-0.007		-0.299	-1.594	-0.221			0.153	-0.596	-0.128	-0.286	0.193	0.14	0.089	-0.621	1.183	0.129	0.021	0.022	-0.132	0.296	0.115	0.302	0.504	0.776	0.842	-0.088	0.376	-0.165	-0.152	-0.946
IMAGE:1759479	1|p36.31|6400615|HES2	-0.176	-0.034	0.347	-0.402	-0.232	0.249	-0.63	0.264	-0.334	-0.324	0.041	0.18	-0.212	0.145	-0.035	-0.119	-0.474	-0.242	-0.25	-1.099	0.446	-0.571	-0.181	-0.392	-0.227	-0.251	-0.218	-0.296	0.413	-0.09	0.314	-0.121	-0.167	0.009	0.176	0.752	0.228	0.016	0.1	0.042	0.189	-0.404	-0.368	0.102	0.496	-0.115	-0.352	0.129
IMAGE:233109	1|p36.31|6407434|ESPN	0.279	0.896	0.787	0.428	-0.032	-0.071	-0.305	0.679	0.436	-0.544	0.151	-0.525	0.388	0.435	0.035	-0.149	0.006	-0.297	-0.025	-0.909	0.456	-1.021	-0.021	0.023	-0.217	-0.356	-0.108	-0.236	0.723	0.4	0.839	0.289	0.593	0.569	0.271	0.362	0.238	0.746	-0.105	0.572	-0.186	0.186	0.632	0.012	0.236	0.355	0.468	0.464
IMAGE:175727	1|p36.31|6447086|TNFRSF25	0.219	0.169		0.068	-0.115	-0.124	-0.115	0.296	-0.01	-0.117	-0.072	0.015	-0.407	-0.185	0.178	-0.056	-0.044	-0.193	0.18	-0.593	0.596	-0.354	-0.521	-0.057	-0.347	-0.026	0.045	-0.113	0.433	-0.53	0.599	-0.025	0.143	0.312	0.224	0.489	-0.192	0.336	0.085	0.172	-0.023	0.066	0.637	-0.318	0.443	0.182	0.031	0.06
IMAGE:136317	1|p36.31|6449769|PLEKHG5	0.179	0.396	0.267	0.048	0.058	0.059	-0.055	0.089	-0.164	-0.624	-0.199	-0.195	0.358	0.295	0.315	0.161	-0.114	-0.227	-0.145	-0.029	0.346	-0.091	0.119	-0.177	-0.337	-0.226	0.182	0.434	0.483	-0.06	0.649	-0.071	0.253	0.039	-0.039	-0.078	0.028	0.126	-0.215	0.012	0.474	-0.134	0.472	0.082	0.136	0.055	-0.182	0.164
IMAGE:814147	1|p36.31|6503995|NOL9	-0.041	0.071		-0.657	-0.292	0.049	-0.27	0.364	-0.619	-0.564	-0.074	-0.31	-0.187	0.055	-0.06	-0.109	-0.249	-0.147	0.135	-0.739	0.381	-0.181	-0.176	-0.307	0.113	-0.141	-0.248	-0.196	0.113	-0.1	0.284	-0.321	-0.127	0.004	0.151	0.132	0.163	0.246	-0.46	0.127	-0.381	-0.129	0.212	-0.258	0.496	-0.25	-0.117	0.414
IMAGE:2544116	1|p36.31|6567948|ZBTB48	-0.091	0.136	0.127	-0.242	0.978	-0.111	-0.085	0.249	-0.174	-0.514	0.141		-0.472	0.375	-0.425	-0.509	-0.964	-0.787	-0.205	-1.799	0.376	-1.271	-0.601		-1.137	-0.866	-0.298	-1.156	0.703	-0.1	0.619	-0.051	-0.177	-0.161	0.081	-0.248	-0.372	-0.164	-0.625	0.102	-0.546	0.066	-0.498	-0.428	0.016	0.005	-0.202	-0.196
IMAGE:754028	1|p36.31|6573370|KLHL21	-0.091	0.436	0.107	-0.062	-0.252	-0.331	-0.845	0.489	-0.084	-1.194	-0.439	-0.445	-0.362	0.305	-0.205	-0.119	-0.724	-0.667	-0.425	-0.989	0.206	-0.541	-0.081	-1.047	-0.377	-0.566	-0.598	-0.326	0.573	-0.36	0.559	-0.261	-0.347	-0.161	0.071	-0.548	-0.292	-0.094	-0.525	0.102	0.004	-0.634	-0.038	-0.668	0.396	0.135	0.328	-0.076
IMAGE:2030270	1|p36.31|6596331|PHF13	0.109	-0.144		-0.452	-0.292	-0.201	-0.335	0.399	-0.464	-1.364	-0.279		-0.172	-0.005	-0.225	-0.439	-0.844	-0.587	-0.155	-1.469	-0.084	-0.651	-0.371		-0.097	-0.976	-0.568	-0.096	0.313	-0.33	0.059	-0.721	0.663	0.119	0.051	-0.568	-0.672	-0.554	-0.945	0.022	-0.456	-0.194	-0.158	-1.018	-0.054	-0.055	-0.212	-0.086
IMAGE:1434923	1|p36.31|6615772|THAP3	0.059	0.046	-0.003	-0.232	-0.492	0.339	-0.775	0.499	0.056	-0.554	0.021	-0.505	-0.182	0.165	-0.005	-0.089	-0.644	-0.517	-0.445	-1.119	0.436	-0.411	-0.141	-0.267	-0.127	-0.496	-0.048	0.114	0.413	0.09	0.789	-0.351	0.363	0.379	0.191	0.122	0.008	0.016	-0.415	0.292	-0.296	-1.004	0.302	-0.148	-0.054	-0.055	-0.122	0.154
IMAGE:29927	1|p36.31|6616814|DNAJC11	0.019	0.466		-0.172	-0.342		-1.005	-0.071	-0.154	-1.094	-0.259	0.055	-0.052	0.495	0.085	-0.009	-0.244	-0.257	-0.355	-1.059	0.766	-0.421	0.409	0.313	-0.437	-0.256	-0.318	-0.126	0.523	0.2	0.489		-0.177	0.879	0.241		0.028	0.166	0.305	-0.008	0.434	-1.034	0.572	-0.238		0.075	-0.372	0.214
IMAGE:1951479	1|p36.31|6766818|ESTs	0.159	0.066		-0.922	-0.232	0.179		0.379	-0.274	0.566	0.371		0.368	0.695	0.505	0.311	0.526	0.653	0.145	0.791	0.846	0.359	0.179		0.713	0.284	0.322	0.964	-0.087	-0.03	0.279	-0.081	0.493	0.119	0.201	0.062	0.378	0.606	0.075	0.552	0.304		0.372	0.582	0.376	-0.285	-0.032	0.394
IMAGE:29920	1|p36.23|7750487|CAMTA1	0.044	0.521	0.207	0.035	-0.494	-0.591	-0.848	0.286	-0.016	-1.321	-0.604	1.345	-0.662	-0.041	-0.222	-0.251	-1.024	-0.749	-0.64	-1.053	-0.037	-0.268	-0.268	-0.271	-0.385	-0.831	-0.793	-0.051	-0.582	-0.437	0.099	-0.604	-0.107	0.022	-0.204	-0.508	-0.57	-0.029	-0.765	-0.093	-0.951	-0.326	0.207	-0.588	0.016	-0.245	0.226	-0.354
IMAGE:843248	1|p36.23|7762550|VAMP3	0.079	0.476	0.087	-0.272	-0.082	-0.271	-0.035	0.239	-0.054	-0.274	-0.039	0.035	-0.262	-0.465	0.195	-0.289	-0.264	-0.247	-0.175	-0.639	0.456	-0.241	-0.131	-1.297	-0.317	-0.226	-0.158	-0.306	0.573	-0.48	0.429	-0.251	0.003	-0.071	0.201	-0.378	-0.052	-0.064	-0.245	-0.098	-0.096	-0.114	-0.188	0.302	0.116	0.075	0.438	0.074
IMAGE:191599	1|p36.23|7767300|PER3	-0.011	-0.404		0.238	0.038	-0.111	-0.955	0.549	0.076	-1.524	-1.089	0.985	-0.582	0.195	0.425	-0.249	-1.094	-0.457	-0.775	-0.079		0.109	-0.251	-0.397	0.563	-0.476	-0.878	0.294	-0.587		0.119	-0.391	0.653	0.129	-0.289	-0.628	-0.152	-0.224	-1.125	0.022	-0.166	-0.434	-0.008	-0.328	-0.034	-0.335	0.178	0.174
IMAGE:813639	1|p36.23|7826127|UTS2	0.029			0.008	0.238	-0.231	-0.465	-0.171	0.346	-1.544	-0.579		-0.822		-0.185	-0.629	-1.134	-0.617	-0.105	-0.419	0.486	-0.721	-0.451	0.203	0.223	-0.966	-0.708	0.274	-0.897	-0.15	0.189	-0.911	0.383	0.109	-0.279	-0.648	-0.372	-0.244	-0.455	-0.308	0.054	-0.244	0.372	-0.638	0.176	-0.475	-0.332	0.044
IMAGE:2467229	1|p36.23|7953576|PARK7	-0.211	-0.274	-0.673	-0.192	0.288	0.199	-1.415	0.459	-0.354	-0.644	-0.279	-0.095	-0.902	-0.545	-0.255	-0.399	-0.944	-0.087	-0.505	-1.319		-0.201	-0.421	-0.397	-0.217	-0.556	-0.678	-0.136	-0.617	-0.19	0.259	0.039	-0.047	0.019	-0.109	0.492	0.308	-0.714	-0.365	0.152	0.334	-0.754	-0.548	-0.098	0.296	-0.045	0.018	-0.196
IMAGE:1574571	1|p36.23|7993318|ESTs	-0.281			0.998	0.158	-0.181	-0.215	0.369	0.446	-1.994	-0.809		-0.672	0.285	0.135	-0.099	-0.604	-0.337	-0.215	-1.049	0.186	-0.331	0.049	-0.617	-0.287	-1.016	-0.568	-0.096		-0.22	0.599	0.139	-0.237	0.099	-0.189	-0.378	0.108	0.286	-0.475	0.032	0.464	0.136	0.242	-0.088		-0.135		0.174
IMAGE:742642	1|p36.23|7994369|ERRFI1			-0.633	-0.322	-0.122	-0.181	0.365	0.139	-0.144	-0.364	-0.309	0.005	-0.192	-0.055	-0.015	-0.669	-0.654	-0.357	-0.095	-0.199	0.066	0.329	-0.561	-0.787	-0.267	-0.006	-0.368			-0.2	0.089	-0.071		-0.121	-0.219	-0.248	0.058	-0.804	-0.095	-0.118	-0.186	0.336	-0.298	-0.048	-0.174	-0.195	0.218	-0.016
IMAGE:197651	1|p36.23|7999598|ESTs			-0.583	-0.232	-0.452	-0.081	-0.895	0.319	-0.154	-1.684	-0.249		-0.242	0.105	0.255	-0.319	-0.714	-0.787	-0.225	-0.449	0.446	-0.201	-0.071	-0.667	0.243	-0.446	-0.698	0.324	-0.547	-0.41	0.269	-0.431	0.733	0.109	-0.069	-0.148	-0.412		-0.865	0.092	-0.596	-0.314	-0.288	-0.248	0.076	-0.675	0.138	0.114
IMAGE:53165	1|p36.23|8318108|SLC45A1	0.089	0.246	0.117	-0.032	0.028		-0.885	0.649	0.256	-0.364	-0.189	-0.415	-0.242	0.125	0.275	0.091	-0.344	-0.457	-0.465	-1.749	0.746	-0.591	-0.031	-1.357	-0.247	-0.476	-0.138	-0.026	-0.317	-0.29	0.699	-0.141	0.313	0.419	0.211		0.168	0.516		0.252	0.394	-0.534	0.152	0.022		0.585	0.478	0.334
IMAGE:840062	1|p36.23|8335310|ESTs	-0.091	-0.144		-0.082	0.138	0.019	-0.335	0.739	-0.184	-0.254	-0.529	-0.995	-0.022	0.625	-0.135	-0.029	-0.794	-0.617	-0.665	-1.299	-0.014	-0.571	-0.231	-0.377	-0.497	-0.706	-0.358	-0.116	0.203	-0.09	0.439	-0.061	0.133	0.129	0.131	-0.098	-0.322	0.746	0.075	0.212	0.034	-0.434	0.062	-0.538	0.496	0.355	0.718	-0.606
IMAGE:1533767	1|p36.23|8343747|RERE	0.369	0.501	0.087	0.168	-0.232	0.314	-0.115	0.689	0.326	0.046	-0.179	-0.46	-0.057	0.435	0.12	0.001	-0.189	0.008	-0.375	-0.894	0.571	-0.291	0.114	-0.132	0.063	-0.266	0.472	0.049	0.283	0.135	0.664	-0.016	0.508	0.224	0.256	0.517	0.353	0.866	-0.335	0.442	0.149	-0.349	0.062	0.107	0.591	0.65	0.578	0.464
1291950	1|p36.23|8360278|ESTs	0.199	0.136	0.367	0.148	-0.202		0.035	0.549	0.176	-0.084	0.101	-0.255	0.318	0.545	0.285	0.371	-0.044	0.463	0.025		0.736	0.459	0.179	0.343	1.043	0.284	0.142	0.794	-0.117	0.03	0.219	0.089	0.883	0.449	0.151	0.772	0.228	0.586	0.205	0.382	0.584	0.556	0.722	-0.028	0.076	0.395	0.518	0.434
IMAGE:913864	1|p36.23|8362991|ESTs	-0.081	-0.784		0.453	0.198	0.069	-1.155	0.219	0.966	-0.179	-0.564	-0.245	0.293	0.65	-0.385	-0.284	-0.589	-0.387	-0.015	-1.259	-0.004	-0.361	0.144	0.123	-0.207	-0.506	-0.428	-0.236	-0.152	-0.045	0.429	-0.451	-0.032	0.079	0.071	0.027	0.343	0.906	-0.53	0.197	-0.091	-0.674	0.367	0.047	0.391			0.099
IMAGE:214624	1|p36.23|8393985|ESTs	0.199	0.416	-0.433	-0.092	-0.292	-0.151	-0.025	0.339	-0.164	-0.294	-0.169	-0.755	-0.602	-0.325	0.185	0.001	-0.374	-0.257	-0.445	-0.459	0.416	-0.381	-0.101	-0.147	0.083	-0.186	-0.098	0.224	-0.337	-0.32	0.399	-0.101	0.043	-0.311	0.131	-0.488	-0.162	-0.124	-0.695	0.052	-0.416	-0.494	-0.398	-0.078	0.126	0.235	0.268	0.064
IMAGE:462830	1|p36.23|8423684|ESTs	-0.011	-0.354	0.527	0.338	-0.152	-0.041	-0.395	0.309	0.256	-0.274	-0.579	-0.455	-0.312	0.505	0.125	0.001	-0.464	-0.517		-0.689	0.376	0.259	-0.261	-0.187	0.203	-0.566	-0.608	0.264	-0.487	-0.05	0.179	-0.371	0.403	-0.081	-0.339	-0.078	-0.092	0.616	-0.325	-0.328	0.114	-0.224	-0.398	-0.278	0.266	0.245	0.348	0.254
IMAGE:248504	1|p36.23|8580443|ESTs	0.059	0.246	0.077	0.468	-0.352	0.099	0.445	0.589	0.446	0.236	-0.359		0.188	0.265	0.215	0.021	-0.384	0.533		-0.029	-0.324	0.109	0.539		0.793	-0.516	-0.048	0.224	-0.207		0.429	-0.141	1.233	0.329	0.121	0.522	0.148	0.496	-0.355	0.302	1.004	0.706	0.432	0.512	0.616	0.075	0.478	0.424
IMAGE:1114964	1|p36.23|8583663|ESTs		1.126		-0.142	0.118	0.809	0.805	0.119	-0.134	0.206	0.111		0.688	1.045	0.845	0.671	0.716	0.713			-1.714	0.809	1.109		1.293	0.644	0.032	0.974	0.073		-0.061	0.439	0.323	-0.021	0.041	0.132	-0.072		0.315	0.202	0.534	0.106	0.562	-0.298	0.866	-0.025	0.658	0.334
IMAGE:1880732	1|p36.23|8737147|ESTs	-0.101	0.076	-0.243	-0.492	-0.282	-0.381	-0.015	0.309	-0.384	-0.204	-0.349	-0.615	-0.092	0.025	0.215	0.111	0.126	-0.147	-0.425	0.021	0.356	-0.021	0.179	0.253	0.463	0.004	-0.088		0.093	-0.03	0.209	0.109	-0.127	-0.451	-0.159	-0.048	0.108	0.066	-0.645	0.062	-0.366	-0.524	-0.288	0.372	-0.034	-0.375	-0.012	0.334
IMAGE:293444	1|p36.23|8771327|ESTs	0.079	0.446	-0.453	0.008	-0.252	0.219	-0.245	0.449	0.176	-0.124	0.271	0.215	0.038	0.435	0.205	0.391	-0.094	0.003	-0.155	-0.469	0.566	0.049	0.149	0.103	0.123	0.064	0.282	0.134	0.113	0.07	0.289	0.289	0.123	0.049	0.081	0.352	0.118	0.346	-0.045	0.212	0.354	-0.354	-0.008	0.152	0.356	-0.065	0.078	0.274
IMAGE:1637756	1|p36.23|8843650|ENO1	-0.291	-0.124		-0.412	0.048	0.319	0.265	0.489	-0.714	-0.114	-0.039	-0.385	-0.292	-0.095	0.065	-0.239	-0.174	-0.437	0.055	-1.459	0.656	-0.741	-0.561	-0.057	-0.107	-0.396	-0.608	-0.106	0.373	-0.42	0.379	-0.391	-0.087	-0.171	0.251	-0.248	0.158	0.026	0.315	-0.038	0.534	0.006	-0.378	-0.518	0.136	0.135	1.068	-0.446
IMAGE:1208865	1|p36.23|8855033|ESTs	0.409			0.158	0.138	0.309	0.235	0.079	0.306	0.086	-0.409				0.085	-0.189	0.436	0.293		0.221	0.696	0.369	0.479			0.644	-0.038	0.754	0.103		0.299	0.049	0.783	0.289	0.021	0.172	0.908	0.886	-0.045	0.282	0.224	0.146	0.932	0.572	0.406	-0.185	0.358	0.494
IMAGE:190732	1|p36.22|9019664|SLC2A5	0.029	0.436		-0.552	-0.492		-0.425	0.079	-0.394	-0.194	-0.189	-0.365	-0.552	0.105	-0.475	-0.379	-0.494	-0.597	0.025	-1.799	0.276	-0.881	-0.301	-0.687	-0.367	-0.916	-0.378	-0.666	-0.857	-0.51	-0.111	-1.061	0.423	0.079	-0.139	0.002	-0.812	0.246	-0.645	-0.168	-0.596	-0.144	-0.108	-1.248	0.676	-0.055	0.068	-0.436
IMAGE:1663795	1|p36.22|9082951|ESTs	-0.031	0.246	0.477	-0.632	-0.272	0.089	0.245	0.529	-0.514	-0.214	0.011	-0.065	0.018	-0.195	0.005	-0.119	-0.224	-0.197	-0.125	-0.839	0.706	-0.561	-0.031	0.373	-0.047	-0.236	-0.388	-0.356	0.013	0.12	0.319	0.059	-0.277	-0.011	0.161	-0.148	0.278	-0.234	-0.105	0.072	-0.036	-0.324		-0.158	-0.104	0.065	0.498	0.204
IMAGE:1556404	1|p36.22|9082951|ESTs	1.669			0.138	-0.302	-0.271	-0.455	0.639	-0.154	-0.214	-0.419		0.338	0.455	0.255	0.171	-0.214	-0.277	0.075	-1.409	0.446	-0.361	0.119		-0.197	-0.206	-0.448	-0.236	-0.187	0.01	0.379	-0.091	0.013	0.159	0.171	-0.528	0.038	0.616	-0.895	0.442	-0.556	-0.344	0.602	-0.508	-0.034	-0.065	0.448	0.534
IMAGE:154769	1|p36.22|9251230|H6PD	-0.081	-0.344	0.367	-0.152	-0.189	-0.044	-0.315	0.116	0.126	-0.394	-0.372	-1.075	0.098	0.545	0.045	-0.109	-0.374	-0.443	-0.4	-0.693	0.456	-0.467	0.049	-0.447	-0.037	-0.456	-0.498	-0.033	-0.36	0.11	0.469	-0.201	0.426	-0.174	0.021	-0.271	-0.162	-0.377	-0.642	0.045	-0.633	-1.824	0.296	-0.318	0.236	0.135	0.361	0.287
IMAGE:121577	1|p36.22|9351823|SPSB1				-0.502	-0.292	-0.651	-0.195	0.169	-0.274	0.016	-0.159		0.048		-1.315	-0.199	-0.354	-0.457		-0.549	0.656	-0.451	-0.581		-0.437	-0.366	-0.288	-0.126	-0.527	-0.47	0.459	-0.481	0.363	-0.231	0.061	-0.498	-0.222	1.016	-0.315	0.172	0.274	0.286	0.152	-0.308	0.256	-0.215	0.048	0.334
IMAGE:1932715	1|p36.22|9403743|ESTs	0.169	0.566		0.198	0.058	-0.251	0.575	0.649	0.176	0.256	0.201		0.058	0.495	0.335	0.101	0.356	0.163	0.725	0.291	0.106	0.089	0.389	0.443	0.173	0.174	0.672	0.504	0.373	-0.29	0.759		0.433	0.499	0.721	0.232	0.188	0.996	0.065	0.292	-0.146	0.616	1.042	0.352	0.386			0.074
IMAGE:460137	1|p36.22|9522849|ESTs	0.139	0.236	0.207	-0.052	-0.192		-0.355	0.529	-0.254	0.026	-0.239	-0.195	0.108	0.535	-0.645	0.031	-0.564	-0.477	-0.195	-1.329	0.466	-0.881	0.049	-0.207	-0.837	-0.566	-0.248	-0.686	-0.267	-0.12	0.479	-0.291	-0.187	0.009	0.291	0.182	-0.062	1.036	0.085	0.232	0.174	-0.684	0.302	-0.038		0.205	0.298	0.264
IMAGE:415517	1|p36.22|9586848|TMEM201	0.539	0.366	0.127	0.478	0.138		-0.305	0.809	0.376	-0.234	-0.329	-0.495	-0.172	0.855	0.385	0.081	-0.574	0.013	-0.085	-0.489		-0.151	0.419	0.123	0.303	-0.416	-0.408	0.324	-0.167	0.32	0.089	-0.141	0.993	0.679	0.041	0.772	0.058	0.846	0.005	0.432	0.944	-0.014	0.092	-0.068	1.196	0.595	0.458	0.454
IMAGE:1855229	1|p36.22|9611091|ESTs	-0.161	-0.214	-0.073	0.728	-0.412	-0.061	-0.295	0.329	0.186	0.486	-0.099	-0.015	0.138	0.125	0.095	0.001	0.206	0.273	-0.055	0.191	0.046	0.249	-0.441	-0.127	0.323	0.274	0.012	-0.306	-0.117	-0.35	0.039	-0.181	-0.357	0.529	0.271	-0.378	-0.152	-0.034	-0.315	0.362	-0.466	0.146	0.082	-0.198	-0.194	0.025	0.138	-0.006
IMAGE:2563224	1|p36.22|9711080|PIK3CD	-0.191	-0.114	0.017	-0.085	0.578	0.394	-0.398	0.202	0	-0.257	-0.289	-0.765	-0.472	0.115	0.072	-0.176	-0.678	-0.573	-0.095	-1.149	0.082	-0.287	-0.114	-0.307	-0.024	-0.546	-0.625	0.057	-0.287	-0.155	0.436	-0.498	0.419	0.162	-0.036	0.566	-0.096	0.666	-0.359	0.065	-0.07	-0.191	0.132	-0.124	0.153	-0.295	0.065	0.107
IMAGE:231718	1|p36.22|9723818|CLSTN1	0.219	0.451	-0.123	-0.472	-0.262	-0.181	-0.745	0.554	-0.304	-0.304	-0.274	-1.1	-0.502	0.205	-0.075	-0.244	-0.699	-0.577	-0.54	-1.619	0.621	-0.641	-0.151	-0.272	-0.207	-0.626	-0.453	-0.191	-0.427	-0.295	0.534	-0.446	0.268	0.069	0.111	-0.198	-0.097	0.791	-0.87	0.162	-0.541	-0.314	0.502	-0.283	0.116	-0.055	0.203	0.084
IMAGE:144878	1|p36.22|9830924|CTNNBIP1	-0.011		0.597	0.278	0.458	-0.121	-0.605	0.689	0.836	-0.384	-0.079		0.408	0.765	0.245	-0.119	-0.284	-0.337	-0.025	-0.979	0.626	-0.191	0.459	0.343	-0.317	-0.246	-0.178	-0.026	0.123	0.27	0.409	-0.071	-0.307	0.399	0.341	-0.058	-0.292	0.806	-0.025	0.242	-0.616	-1.184	0.002	-0.418	-0.004	0.635	0.408	0.064
IMAGE:344405	1|p36.22|9830962|CTNNBIP1	0.079	0.146	-0.203		0.158	-0.311	-0.485	0.609		-0.444	-0.489	-0.895	-0.672	-0.285	0.085	-0.219	-0.484	-0.387	-0.205	-1.069	0.336	-0.141	-0.451	0.103	0.343	-0.276	-0.538	0.044	-0.577	-0.35	0.649	-0.281	0.353	0.589		0.122	-0.242	0.536	-0.885	0.402	-0.166	-0.694	0.002	0.182				0.114
IMAGE:345233	1|p36.22|9967656|NMNAT1	-0.071	0.216	0.147	0.548	0.668	-0.131	0.025	0.349	0.606	-0.764		-0.375	-0.282	0.185	0.285	0.081	0.126	-0.067	0.435	0.341	0.056	0.159	0.349		-0.167	-0.126	-0.518	0.104		-0.1		0.739	-0.367	0.419	-0.149	-0.748	-0.202	0.526	-0.145	0.272	-0.466	-0.594	-0.458	0.442	-0.174			0.114
IMAGE:346292	1|p36.22|10162832|UBE4B	0.104	0.366	-0.173	-0.207	-0.192	-0.296	-0.465	0.369	0.156	-0.214	-0.199	-0.345	-0.202	0.345	0.015	-0.174	-0.194	-0.442	-0.185	-1.069	0.506	-0.271	0.069	-0.607	-0.147	-0.381	-0.153	0.099	-0.372	0.04	0.279	-0.546	0.283	-0.026	-0.059	0.372	-0.257	0.731	0.005	0.077	-0.286	-0.559	0.137	-0.478	-0.204	-0.06	0.018	0.109
IMAGE:203547	1|p36.22|10163517|UBE4B				0.798	0.238	0.039	-0.565	0.219	-0.104	-0.194	-0.879		-0.292	0.335	0.365	-0.099	-0.014	-0.407		-0.099	0.206	0.029	0.099		0.503	-0.156	-0.798	0.564	-0.507	-0.16	0.109	-0.501	0.373	-0.081	-0.139	0.072	-0.172	0.816	-0.315	-0.098	-0.096		0.232	-0.318	0.036	-0.035	0.168	0.184
IMAGE:866488	1|p36.22|10290300|ESTs				-0.392	0.258		0.605	0.369	-0.264	0.276	0.401		0.398	0.165	-0.355	-0.049	0.036	-0.457	0.025	0.341	0.296	0.379	-0.191		0.733	-0.316	0.182	0.394	0.103	0.01	0.139	0.089	0.933	-0.021	0.041	0.582	0.108	0.406	0.115	0.062	-0.146	1.506	0.202	-0.078	0.446	0.105	-0.262	-0.066
IMAGE:857287	1|p36.22|10290861|KIF1B	0.169	0.906	-0.173	-0.392	0.238	0.379	-0.655	-0.121	0.176	-0.274	-0.129		0.148	0.285	-0.265	-0.519	-0.264	-0.787	-0.575		0.496	-0.411	0.159	0.203	-0.307	-0.696	-0.438	-0.066	-0.537	-0.35	-0.031	-0.511	0.183	0.199	-0.199	-0.118	-0.312	0.206	-0.005	-0.388	0.114	-0.294	-0.198	0.002		-0.485	0.078	-0.196
IMAGE:1701829	1|p36.22|10311826|ESTs	0.259	0.416	0.577	0.183	0.153	0.224	0.43	0.474	0.371	-0.109	-0.289	0.375	0.583	0.63	0.315	0.096	0.506	0.268	0.185	0.006	0.706	0.219	0.129	0.198	0.553	0.309	0.017	0.519	-0.072	0.14	0.369	0.064	0.423	-0.206	-0.019	0.127	0.333	0.656	-0.275	0.107	0.074	-0.284	0.412	0.307	0.216	0.16	0.338	0.689
IMAGE:397620	1|p36.22|10341044|ESTs	0.079	0.466	-0.213	0.598	-0.212	0.019	0.185	0.029	0.836	0.176	0.481	0.145		0.235	0.365	0.281	0.146	-0.147	0.015	-0.109	0.526	0.029	-0.191	0.453	-0.007	0.244	0.142	-0.086	0.283	-0.08	0.079	-0.041	-0.187	-0.171	0.081	-0.098	0.098	0.146	-0.255	0.032	-0.446	-0.014	-0.098	0.082	-0.004	0.485	0.578	-0.166
IMAGE:897673	1|p36.22|10402488|PGD	0.099	0.176		-0.832	-0.762		-0.425	-1.201	-0.964	-0.194	-0.089	0.325	-0.322	0.035	-0.155	-0.129	-0.244	0.153	-0.565	-0.719	0.616	-0.791	-0.341	-0.267	-0.467	-0.426	-0.128	-0.116	-1.887	-0.28	-2.071	-1.981	-0.387	-0.871	-0.869		-0.352	-0.044	-0.095	-0.708	0.414	-0.574	-0.918	-0.458		-1.525	-1.032	-0.016
IMAGE:223121	1|p36.22|10526093|ESTs	0.099		0.227	-0.082	-0.332	0.049	-0.025	0.559	-0.114	-0.074	-0.169	-0.005		0.125	0.205	-0.129	0.156	-0.097	0.035	-0.339	0.776	-0.101	-0.121			-0.026	-0.108	0.124	-0.087	-0.05	0.689	0.369	0.683	-0.021	0.201	-0.038	0.118	0.436	-0.495	0.282	-0.116	-0.124	-0.078	0.092	0.116	0.235	0.298	0.424
IMAGE:298770	1|p36.22|10529911|ESTs	0.029	0.176	0.117	-0.252	-0.202	0.009	-0.195	0.269	-0.254	-0.194	-0.039	-0.015	-0.402	0.205	0.215	0.071	0.356	0.053	-0.065	-0.249	0.636	-0.101	-0.011	0.423	0.353	0.144	0.072	0.364	-0.417	-0.23	-0.101	-0.501	0.623	-0.031	0.011	-0.218	-0.062	0.486	-0.415	0.092	-0.286	-0.154	-0.208	-0.108	0.106	-0.135	0.178	0.404
IMAGE:825798	1|p36.22|10612591|PEX14		1.116	-0.073	-0.162	-0.302	-0.101		0.219	-0.474	-0.104	0.171	-0.295	-0.212	0.355	0.025	-0.339	0.096	0.263	0.135		0.776		-0.111	-0.147			0.282	0.354	-0.137	-0.03	0.519	-0.261	1.183	0.619	0.121	0.442	0.178	0.186	0.345	0.062	0.004	0.646	0.222	0.152	0.136	-0.355		0.084
IMAGE:135238	1|p36.22|10619253|CASZ1	0.179	0.716	-0.073	-0.362	-0.302	-0.051	0.845	0.309	-0.184	0.376	0.301		-0.012	0.075	-0.025	0.341	0.246	0.183	-0.175	-0.489	0.726	-0.351	0.339	0.393	-0.287	-0.166	0.532	-0.146	0.183	-0.08	0.159	0.079	0.003	-0.201	0.191	-0.168	0.238	-0.134	-0.785	0.242	-0.086	0.106	-0.048	-0.008	-0.114	0.245	0.198	0.194
IMAGE:1556499	1|p36.22|10934638|ESTs	-0.191	0.296	0.587	-0.572	-0.092	-0.271	-0.395	0.379	-0.434	-0.324	-0.179	-0.155	-0.742	-0.065	-0.165	-0.219	-0.284	-0.537	-0.465	-1.379	0.306	-0.711	-0.041	0.473	-0.077	-0.826	-0.068	-0.116	-0.487	-0.12	0.239	-0.431	-0.217	-0.111	-0.039	-0.078	-0.162	0.356	-0.825	0.082	-0.296	-0.534	-0.168	-0.288	-0.084	-0.305	0.218	0.374
IMAGE:417855	1|p36.22|11006453|TARDBP	0.082	0.269	-0.233	0.271	-0.185	0.036	0.045	0.466	0.116	0.043	-0.215	-0.301	-0.195	-0.065	0.275	-0.086	0.119	-0.367	-0.029	-0.093	0.339	0.269	-0.097	-0.367	0.01	-0.033	0.029	0.037	-0.14	-0.027	-0.034	0.042	-0.234	-0.151	0.014	-0.398	-0.192	0.309	-0.175	-0.001	-0.266	-0.454	-0.188	-0.268	0.073	0.112	-0.015	0.357
IMAGE:1708311	1|p36.22|11007192|ESTs	-0.101	-0.124	-0.723	-0.102	0.228	-0.471	-0.185	0.219	-0.054	-0.134	-0.519	-1.115	-0.432	-0.145	0.105	0.181	0.026	-0.157	-0.545	-0.099	0.096	-0.011	-0.261	-0.237	0.183	-0.266	-0.528	0.344		-0.36	0.239	-0.911	0.343	0.139	-0.219	-0.468	-0.222	0.126	-0.675	0.012	-0.306	-0.044	-0.188	-0.268	-0.314	0.035	0.038	0.024
IMAGE:138242	1|p36.22|11009934|MASP2	0.069	0.196	-0.413	0.028	-0.442	-0.231	-0.395	0.529	-0.314	-0.204	-0.369	-0.745	-0.452	0.095	0.455	0.131	0.076	-0.087	-0.405	-0.239	0.386	0.139	-0.141	-0.507	0.153	0.044	0.012	0.284	-0.257	-0.27	0.609	-0.341	0.073	-0.111	-0.139	-0.168	-0.252	0.176	-0.765	0.172	-0.206	-0.444	-0.338	-0.348	-0.124	0.155	0.298	-0.096
IMAGE:436297	1|p36.22|11027442|MASP2	0.209	0.326	0.517	-0.257	0.118	0.029	-0.34	0.509	-0.194	-0.059	-0.619	-0.645	-0.027	0.035	0.435	0.331	0.536	0.328	-0.23	-0.534	0.726	0.224	0.574	-0.127	0.133	0.059	0.087	0.309	-0.237	-0.32	0.344	-0.096	0.373	0.324	0.171	-0.173	-0.197	0.766	-0.235	0.172	0.294	0.046	0.867	-0.323	0.041	0.095	0.258	0.599
IMAGE:856796	1|p36.22|11037261|SRM	-0.011	0.756		-0.302	-0.132		-0.095	0.419	-0.314	0.086	0.491	-0.875	-0.422	0.135	-0.125	0.251	-0.034	-0.427	0.045	-1.359	0.806	-0.481	-0.091	-1.017	-0.627	-0.036	0.082	-0.396	0.143	-0.15	0.469	0.189	-0.237	0.019	0.171		-0.192	0.066	-0.285	0.202	-0.876	-0.344	-0.568	-0.308		0.355	0.588	-0.106
IMAGE:841179	1|p36.22|11048834|EXOSC10	-0.181	0.006	1.067	-0.602	0.128	0.179	-1.125	0.419	-0.394	-0.284	-0.399		-0.942	-0.115	-0.625	-0.629	-0.604	-0.727	-0.505	-1.749	-0.584	-0.911	-0.221		-0.677	-0.896	-0.878	-0.436	-0.387	0.25	0.509	-0.621	-0.347	-0.131	0.101	0.162	-0.422	0.486	-0.935	0.072	-1.226	-0.514	-0.288	-0.708	-0.344	-0.195	-0.072	-0.446
IMAGE:950592	1|p36.22|11089181|FRAP1				-0.212	-0.142	-0.141	-0.205	0.239	-0.184		0.081		-0.832	-0.715	-0.565	-0.659	-0.404	-0.897	-0.065	-1.769	0.336	-0.391	0.569	-0.067	-0.447	-1.166	-1.078	-0.336	-0.157	0.02	-0.011	-0.301	-0.317	-0.121	-0.189		-0.162	0.206	-0.005	0.022	-0.156	0.736	0.092	-0.418	-0.264	-0.475	-0.022	-0.596
IMAGE:290258	1|p36.22|11114589|ESTs	-0.131	-1.684		0.028	0.078	-0.681	-1.465	-0.001	0.436	-0.964	-0.909	-0.185	-0.832	-0.645	0.125	-0.009	0.036	-1.157	-0.545		0.216	-0.451	-0.021	0.453	0.033	-0.616	-0.888	0.654	-0.367	-0.29	0.029	-0.261	-0.257	-0.161	-0.559	-0.148	-0.122	0.706	-1.155	-0.388	-0.886	-0.444	-0.128	-0.158	-0.614	-0.505	-0.352	-0.096
IMAGE:1911153	1|p36.22|11178197|ANGPTL7	-0.191	-1.114	-0.983	-0.612	-0.032	-0.521	-1.355	0.039	-0.694	-0.274	-0.039	-0.695	-1.162	-0.595	-0.465	-0.589	-0.474	-0.707	-0.495	-1.849	-0.014	-1.001	-0.721	-0.107	-0.627	-0.746	-0.728	-0.356	-0.647	-0.78	0.239	-0.691	-0.397	-0.321	-0.159	-0.668	-0.482	-0.044	-0.845	-0.088	-1.016	-1.134	-1.348	-0.678	-0.544	-0.405	-0.132	-0.976
IMAGE:1657539	1|p36.22|11269877|UBIAD1	-0.055	-0.244	0.167	0.075	-0.182	-0.134	-0.568	0.442	-0.05	-0.304	-0.455	-1.155	-0.042	-0.215	0.205	-0.136	-0.071	-0.567	-0.305	-1.159	0.382	-0.687	-0.057	-0.677	-0.147	-0.363	-0.405	-0.06	-0.424	0.13	0.422	-0.311	0.656	0.132	-0.022	0.097	0.038	0.476	-0.835	0.129	-0.116	-0.474	0.286	-0.188	-0.06	0.025	0.388	0.164
IMAGE:50860	1|p36.22|11280386|ESTs	0.299	0.306	0.217	-0.062	0.098	0.059	-0.665	0.489	0.016	-0.444	-0.449	-0.465	-0.182	-0.125	0.215	0.041	0.396	-0.487	-0.195	-0.029	0.546	-0.001	0.079	0.073	0.193	-0.176	-0.308	0.384	-0.167	-0.03	0.369	-0.091	0.093	0.199	0.121	0.172	-0.052	0.596	-0.175	0.342	-0.206	-0.284	0.012	-0.118	-0.074	-0.145	0.318	0.184
IMAGE:41558	1|p36.22|11486671|ESTs		0.306	-0.083	0.038	-0.562	0.809	-0.035	0.509	0.136	-0.224	-0.219		0.238	0.255	0.195	0.141	0.136	-0.167	-0.375	-0.239	0.576	0.229	0.079		0.553	-0.096	0.122	0.544	-0.187	0.12	0.279	-0.341	0.303	0.159	0.191	0.182	0.048	0.506	-0.385	0.272	-0.156	0.116	-0.148	-0.078	-0.554	-0.215	0.218	0.194
IMAGE:179269	1|p36.22|11631048|FBXO2	0.139			-0.302	0.078		0.045	0.349	-0.034	-0.004	-0.199		-0.052	0.405	0.535	-0.199	0.116	0.133	0.325	-0.229	0.686	0.149	0.009	-0.147	0.983	-0.416	-0.328	0.674	-0.327	0.03	0.479	-0.301	0.783	0.309	0.001	0.692	0.168	0.816	-0.155	0.102	0.904	0.016	0.562	0.212	0.176	-0.005	0.228	0.654
IMAGE:868158	1|p36.22|11639576|ESTs	-0.141			-0.442	0.378		-0.845	-0.021	-0.414	-0.734	-2.009		-0.512		-0.495	-0.599	-0.344	-0.727	-0.195		0.356		0.259			-0.906	-1.158	-0.526	-0.567	0.03	-0.141	-0.281	0.093	-0.301	-0.389	0.432	-0.202	0.366	-0.035	-0.268	0.024	-0.774		-0.748	-1.424	-0.215	0.008	-0.206
IMAGE:324220	1|p36.22|11656099|FBXO6	0.489	0.716	0.197	0.488	0.098	0.259	0.715	0.219	0.826	0.026	0.521	0.205	0.248	0.145	0.155	0.291	0.526	0.473	0.325	-0.089	0.766	-0.041	0.069	0.243	0.293	0.354	0.222	0.234	0.583	0.12	0.559	0.579	0.293	-0.241	0.271	0.102	0.408	0.186	-0.135	0.162	0.104	0.196	0.002	0.472	0.246	0.635	0.748	0.554
IMAGE:2306860	1|p36.22|11657131|MAD2L2	-0.001		0.027	-0.162	0.458		-0.635	-0.361	0.146	-0.264	-0.149		-1.002	-0.345	-0.395	-0.529	-0.834	-0.707	-0.765	-1.409	0.586	-1.581	-0.361	-0.807	-0.387	-0.676	-1.008	-0.696	-0.637	-0.38	0.179	-0.711	0.423	-0.451	-0.389		-0.392	0.386	-0.125	-0.488	-0.376	-0.124	-0.548	-0.358		-0.165	0.148	-0.446
IMAGE:448599	1|p36.22|11736941|AGTRAP	0.294	-0.174	0.367	-0.152	0.288	0.179	-0.49	0.289	-0.044	-0.319	-0.104	-0.56	0.038	0.185	0.22	0.126	0.101	-0.002	0.725	-0.604	0.436	-0.206	0.054	0.013	-0.117	-0.071	-0.148	0.244	0.208	0.2	0.469	-0.006	0.093	-0.161	0.146	0.232	-0.177	0.821	-0.165	0.127	-0.006	-0.639	-0.083	-0.223	0.056	0.295	0.313	0.229
IMAGE:969666	1|p36.22|11769279|MTHFR	-0.141	-0.004	-0.293	-0.732	0.148	0.029	-0.225	0.239	-0.724	-0.424	-0.199	-0.455	-0.242	-0.295	-0.045	-0.009	-0.064	-0.237	-0.065	-0.439	0.586	-0.371	-0.041	0.063	0.123	-0.216	-0.128	-0.186	0.033	0.08	0.229	-0.131	-0.287	-0.151	0.131	-0.208	-0.062	-0.144	-0.245	0.032	0.094	-0.444	-0.348	-0.308	-0.004	-0.175	0.098	0.014
IMAGE:213753	1|p36.22|11792742|ESTs	-0.171	-0.454	0.007	0.568	-0.372	0.039	-1.005	-0.011	0.726	0.076	-0.479	-0.055	-0.402	-0.015	0.395	-0.179	0.166	-0.427	-0.355	-1.529	0.366		-0.151		-0.637	-0.276	-0.308	0.034	-0.417	-0.33	0.429	-0.471	-0.167	-0.031	-0.179	1.422	-0.212	0.866	-0.655	-0.208	-0.366	-0.504	-0.528	-0.388	0.046	0.305	0.418	0.004
IMAGE:45272	1|p36.22|11820099|CLCN6	-0.186	0.136	-0.078	0.813	-0.452	-0.331	-0.84	0.359	0.436	-0.284	-1.309	-1.165	-0.357	-0.245	-0.155	-0.174	-0.229	-0.652	-0.565	-1.759	0.371	-1.116	-0.106	-1.072	-0.397	-0.591	-0.618	-0.386	-0.237	-0.38	0.314	-0.441	-0.322	0.179	0.056	-0.173	-0.177	0.431	-0.375	0.107	-0.631	-0.629	-0.368	-0.558	0.106	-0.27	-0.072	-0.251
IMAGE:2303214	1|p36.22|11840100|NPPB	0.129	0.166		-0.352	-0.382	0.079	-0.785	0.439	-0.214	-0.174	-0.019		-0.532	-1.215	-0.175	-0.029	-0.414	-0.457	-0.135	-1.339	0.366	-0.751	-0.171	-0.287	-0.537	-0.406	-0.238	-0.406	-0.197	-0.71	0.399	-0.221		0.299	0.281	0.212	-0.072	0.546	-0.345	0.322	-0.286	-0.584	-0.378	-0.348	-0.194	-0.025	0.078	0.024
IMAGE:755593	1|p36.22|11902706|KIAA2013	0.209	0.496	0.557	-0.302	-0.192	-0.341	0.045	0.459	-0.184	0.356	-0.079	-1.105	-0.952	0.045	-0.225	-0.049	-0.024	-0.357	-0.085	-0.399	0.666	-0.791	-0.091	-0.257	-1.047	-0.766	0.202	-0.526	0.023	-0.13	0.779	-0.001	-0.107	-0.111	0.321	0.032	-0.242	0.326	-0.775	0.142	0.254	-0.174	0.632	-0.488	-0.034	-0.015	0.098	0.374
IMAGE:771323	1|p36.22|11957619|PLOD1	0.049	-0.074	0.297	-0.472	-0.422	0.029	-0.675	-0.221	-0.394	-0.264	0.011	-1.075	-0.332	-0.505	-0.935	-0.669	-0.334	-0.527	-0.235	-0.799	-0.334		-0.011	-0.617	-0.577	-0.776	-0.688	-0.516	-1.017	-0.07	0.529	-0.751	-0.327	-0.101	-0.249	0.172	-0.652	0.386	-0.195	-0.218	-0.446	-0.764	0.232	-0.808	-0.114	-0.175	0.038	-0.766
IMAGE:2325782	1|p36.22|11962955|MFN2	-0.581	-0.424	-0.183	-0.592	-0.092	-0.131	-1.695	-0.191	-0.034	-0.694	-0.939		0.278	0.315	-0.175	0.021	-0.044	-1.447	-0.475	-0.949	-0.234	-0.811	0.109	-1.567	-0.287	-0.726	-0.498	-0.296	-0.907	-0.44	-0.411	-0.731	-1.057	-0.211	-0.989	-0.908	-0.662	0.116	-0.295	-0.768	-0.546	-0.354	-0.288	-0.508	-1.094	-0.655	-1.052	-0.616
IMAGE:1941885	1|p36.22|12126273|TNFRSF8	-0.071	0.171	0.137	-0.107	0.313	0.154	-1.155	0.509	-0.049	-0.294	-0.554	-0.93	-0.377	0.22	-0.045	-0.184	-0.244	-0.292	-0.31	-1.189	0.066	0.109	0.029	-1.152	-0.602	-0.611	-0.398	-0.426	-0.287	0.005	0.294	-0.131	-0.377	0.154	-0.034	0.082	-0.092	0.616	0.11	0.127	0.424	-0.759	-0.003	-0.463	-0.169	-0.01	0.068	-0.261
IMAGE:71046	1|p36.22|12149648|TNFRSF1B		0.806		0.688	-0.092	0.279	0.085	0.409	0.286	0.266	-0.149			0.845	0.125	0.081	0.486	0.023			0.846	0.489	0.229		0.703	0.054	-0.238	0.724	0.093		0.409	-0.051	0.663	0.519	0.091	0.242	0.338	0.466	-0.075	0.322	-0.236	-0.024	0.732	1.032	0.116	-0.095	0.018	0.894
IMAGE:1384788	1|p36.22|12224317|ESTs	-0.081	-0.194	-0.093	-0.252	0.218	-0.681	-1.405	0.089	-0.004	-0.604	-0.499	-0.245	-0.612	-0.415	0.185	-0.029	-0.034	-0.717	-0.095	-0.919	0.486	-0.451	0.119	0.043	-0.127	-0.526	-0.568	0.304	-1.217	-0.09	-0.351	-0.781	0.473	-0.091	-0.129	0.102	-0.432	0.216	-1.265	-0.128	-1.146	-0.574	-0.348	-0.568	-0.594	0.185	0.208	0.134
IMAGE:770944	1|p36.21|12493952|VPS13D	-0.201	0.266	-0.153	-0.052	0.231	-0.277	-0.595	0.166	-0.224	-0.504	-0.219	0.165	-0.642	-0.378	-0.025	-0.206	-0.981	-0.647	-0.395	-1.529	0.541	-0.061	-0.181	-0.677	0.23	-0.633	-0.728	-0.166	-0.854	-0.255	-0.104	-0.625	0.383	0.099	-0.342	-0.651	-0.552	0.353	-0.435	-0.228	-0.12	-0.844	0.119	-0.591	-0.21	-0.312	-0.175	0.02
IMAGE:1470111	1|p36.21|12601492|DHRS3	0.349	-0.044		1.008	0.288			0.399	0.386	-0.314	-0.229	-0.805	0.088	-0.065	0.075	0.361	-0.344	-0.047	0.135		0.696	0.219	0.079	-0.247	0.963	-0.276	-0.038	0.404	-0.287	-0.09	0.529	-0.411	0.943	0.109	0.201	-0.088	0.088	0.736	-0.365	0.192	-0.286	-0.114	0.912	-0.188	-1.044	0.075	0.218	0.524
IMAGE:731098	1|p36.21|12728784|C1orf158				0.208	-0.302	0.449	0.355	0.109	0.346	0.076	-0.829	-0.085	0.028	-0.225	-0.035	-0.169	-0.784	-0.257		-0.159	-0.744	0.009	0.099		0.883	-0.896	-0.518	-0.046	-0.577	0.03	0.369	-0.381	1.133	0.179	-0.109	0.162	0.198	0.596	-0.605	0.122	0.124	0.706	0.312	0.922	-0.114	-0.295	-0.282	0.754
IMAGE:1946251	1|p36.21|12760175|PRAMEF12	-0.181	-0.124	-0.283	-0.182	-0.812	-0.421	-0.855	0.519	-0.204	-0.664	-0.329	-1.325	-1.162	-0.515	-0.365	-0.839	-1.154	-1.057	-0.675	-1.949	0.546	-0.971	-0.421	-0.897	-0.727	-0.986	-0.828	-0.926	-0.677	-0.6	0.489	-0.421	-0.597	0.129	0.111	-0.568	-0.272	0.406	-0.845	0.262	-0.986	-1.224	-0.808	0.152	-0.454	-0.165	0.198	-0.426
IMAGE:505076	1|p36.21|13815554|PDPN	0.122	-0.229	-0.523	-0.225	0.118	-0.701	-0.828	0.102	-0.047	-0.374	-0.442	-1.555	-0.505	-0.248	-0.165	-0.219	-1.018	-0.753	-0.6	-1.299	-0.394	-0.647	-0.066	-0.982	-0.374	-0.813	-0.705	-0.283	-0.63	-0.413	-0.054	-0.468	0.006	-0.144	-0.132	-0.653	-0.679	0.503	-0.855	-0.118	-0.396	-0.471	-0.148	0.059	-0.469	-0.082	-0.137	-0.163
IMAGE:38477	1|p36.21|13860149|ESTs	0.709	0.446	-0.143	0.418	-0.202			0.319	0.266	0.116	0.211		0.268	0.215	0.605	0.411	0.566	0.283	0.125	0.381	0.626	0.559	0.219	0.283	0.283	0.544	0.232	0.684	-0.947	0.32	-0.391	-0.791	0.473	0.129	0.231		0.308	0.376	0.165	0.202	0.454	0.666	0.482	0.392		0.085		0.334
IMAGE:345348	1|p36.21|13981181|PRDM2				0.208	-0.752	-0.221	-0.415	0.489	0.186	-0.154	-0.209		-0.052	-0.205	-0.235	-0.359	-0.844	-0.767		-2.219	0.556	-0.451	-0.161		-0.207	-0.646	-0.678	-0.276	-0.447	-0.12	0.289	-0.531	0.283	0.369	0.141	0.022	-0.552	0.626	-0.745	0.302	-0.296	0.236	-0.238	0.072	-0.384	0.005	0.288	-0.046
IMAGE:360623	1|p36.21|15016669|ESTs	0.029	-0.044	0.097	0.218	-0.472	-0.291	-0.335	0.229	0.066	-0.384	-0.659	-0.695	-0.512	-0.475	0.265	-0.039	0.136	-0.207	-0.505	-0.519	0.316	-0.191	-0.001	-0.367	0.233	-0.356	-0.368	0.684	-0.577	0.11	0.119	-0.531	0.193	-0.301	-0.089	-0.148	-0.022	0.306	-0.755	0.012	-0.386	-0.844	-0.168	-0.428		0.115	0.478	0.214
IMAGE:138601	1|p36.21|15265053|ESTs	-0.131	-0.264	0.267	0.018	0.438	-0.041	-0.755	0.529	-0.244	-0.064	-0.419	-0.875	0.158	0.015	0.195	-0.029	0.066	-0.377	-0.225	-0.919	0.526	0.309	0.149	-1.717	-0.027	-0.606	-0.618	0.114	-0.177	0.05	0.099	-0.201	-0.237	0.199	-0.049	0.262	0.048	0.376	-0.395	0.172	0.054	0.116	-0.368	-0.458	0.146	0.085	0.338	0.014
IMAGE:1941917	1|p36.21|15309028|ESTs	-0.011	0.076	0.457	0.438	-0.082	0.139	-0.685	0.239	0.586	-0.334	-0.549	-0.675	-0.632	-0.375	0.095	-0.159	-0.034	-0.147	-0.465	-0.769	-0.524	-0.201	-0.011	0.033	0.213	-1.666	-0.258	0.424	-0.497	0.11	0.389	-0.381	0.313	-0.211	-0.039	0.372	-0.332	0.506	-0.445	-0.088	0.124	-0.594	0.302	-0.448	-0.074	0.305	0.248	0.314
IMAGE:163807	1|p36.21|15313868|ESTs				-0.332	-0.072	0.379	0.075	0.409	0.356	-0.204	-0.139		0.018	0.455	0.555	0.071	-0.014	0.053		-0.259	0.466	0.189	-0.131	0.363	0.723	0.094	-0.268	0.504	-0.497	0.23	0.519	-0.481	1.243	0.519	0.301	0.402	-0.042	1.206	-0.165	0.282	-0.136	0.366	0.592	0.112	0.146	0.055	0.228	0.294
IMAGE:451351	1|p36.21|15351885|TMEM51	0.179	0.286	0.207	-0.092	-0.232	-0.081	-0.905	0.549	0.046	-0.164	3.721				-0.135	-0.329	-0.264	-0.497	-0.575	-1.019	0.216	-0.451	0.239		0.003	-0.626	-0.708	0.134	-0.287		-0.181	-0.651	0.673	0.299	0.061	0.072	-0.222	0.066	-0.715	0.342	-0.216	0.076	0.332	-0.128	-0.114	-0.085	0.068	0.394
IMAGE:1034671	1|p36.21|15529021|FHAD1	0.249			0.278	-0.372	-0.051	-0.765	0.709	0.326	-0.334	-0.679		-0.362		0.125	-0.269	0.066	-0.577	-0.615	-1.179	0.646	-0.491	-0.181		-0.007	-0.266	-0.918	0.154		0.18	0.189		0.213	0.449	0.041	-0.228	0.138	0.006	-0.845	0.422	-0.526	-0.454	0.372	0.012	-0.384		-0.272	0.174
IMAGE:502561	1|p36.13|15688804|CASP9	0.554		-0.363	-0.002	-0.117	-0.206	-0.125	0.289	0.121	-0.219	-0.289	0.095	0.048	-0.025	-0.105	-0.239	-0.159	-0.137	0.015	-0.344	-0.284	-0.266	-0.101	0.338	0.153	-0.126	-0.413	-0.081	-0.332	0.135	0.209	-0.111	0.848	0.069	0.021	0.192	-0.062	-0.109	-0.49	0.122	-0.041	0.296	-0.058	-0.308	-0.169	0.02	0.088	0.129
IMAGE:239862	1|p36.13|15725955|DNAJC16	0.019	-0.064	0.207	-0.182	-0.272		-1.005	0.459	-0.224	-0.634	-1.239	-1.165	-1.012	-0.935	0.325	-0.119	-0.054	-0.727	-1.105	-1.679	-0.024	-0.521	-0.451	-0.807	-0.137	-0.336	-0.578	0.264	-0.537	-0.33	0.359	-0.271	0.463	-0.051	-0.149	-0.548	-0.532	-0.854	-0.115	-0.048	0.354	-0.384	-0.128	-0.728	-0.484	-0.145	0.278	0.354
IMAGE:1502317	1|p36.13|15770133|ESTs	0.049	0.316	-0.313	-0.192	-0.032		0.055	0.069	-0.154	-0.244	0.141	-0.425	0.098	0.055	0.175	0.221	0.406	0.103	0.015	0.111	0.466	0.029	0.049	0.063	0.333	0.274	0.132	0.164	0.093	0.15	0.029	-0.081	0.263	-0.381	0.001	-0.588	0.318	-0.074	0.285	-0.158	0.074	-0.194		0.342	-0.914	-0.145	0.238	0.224
IMAGE:1553310	1|p36.13|15771458|AGMAT				-0.512	-0.182	0.299	-0.775	0.359	-0.454	-0.534	-0.269		-0.382	-0.695	-0.335	-0.489	-0.534	-0.757		-1.459	0.066	-0.441	-0.081		-0.317	-0.796	-0.748	-0.736	-0.567	0.42	0.459	-0.331	0.073	-0.091	-0.219	-0.788	-0.592	0.106	-0.825	0.012	-0.056	-0.564	-0.138	-0.698		0.205	0.258	0.044
IMAGE:151251	1|p36.13|15859911|RSC1A1				0.418	-0.582	-0.181		0.759	0.346	-0.214	-0.649	-0.655	-0.472	-0.305	0.475	-0.139	-0.054	-0.347		-1.099	-0.084	-0.081	-0.051	-0.517	0.533	-0.206	-1.068	0.394	-0.657	0.05	0.279	-0.361	0.453	0.149	0.141	-0.018	-0.512	-0.154	-0.815	0.252	-0.346	0.586	-0.048	-0.528	0.016	-0.195	0.308	-0.006
IMAGE:898259	1|p36.13|15863035|ESTs	-0.271	-0.094	0.057	-0.312	-0.102	-0.011	0.125	0.489	-0.224	-0.194	-0.119	0.185	-0.172	-0.125	0.485	0.171	0.386	0.103	-0.085	0.081	0.536	0.159	-0.171	0.243	0.483	0.394	0.112	0.644	-0.017	0.14	0.359	0.169	-0.987	-0.291	0.081	0.252	0.378	-0.294	-0.385	0.092	-0.156	-0.634	-0.548	0.172	0.076	0.075	0.398	0.164
IMAGE:1460037	1|p36.13|15867699|RSC1A1	-0.471	-0.444	-0.013	-0.072	-0.072		-1.165	0.379	-0.344	-0.294	-0.479	-0.615	0.348	0.165	0.015	-0.009	0.006	-0.607	-0.125	-1.079	0.206	-0.251	0.219	-0.177	-0.297	-0.066	-0.228	-0.726	-0.257	0.18	0.249	-0.421	-1.007	-0.061	0.001	0.072	-0.282	-0.164	-0.195	0.312	-0.066	-1.124	0.522	0.222		-0.345	-0.162	0.084
IMAGE:897011	1|p36.13|15933690|PLEKHM2			0.487	0.308	-0.162	-0.401		0.549	0.076	-0.344	0.131			0.685	0.135	0.161	0.316	-0.267	-0.045	-1.109	0.236	-0.211			-0.037	-0.466	-0.168	0.184	-0.197		0.539	-0.271	0.783	0.319	0.191	-0.228	-0.242	0.166	-0.535	0.242	-0.206	0.126	0.582	-0.478	-0.324	0.235	0.478	1.814
IMAGE:1927189	1|p36.13|16033161|hCG_2008140	0.329	-0.314	-0.063	-0.132	-0.292		-1.165	0.649	0.506	-0.504	-1.039		-0.842	-0.445	0.425	-0.529	0.036	-0.627	-0.755	-0.859	-0.094	-0.351	0.039	-0.697	0.023	-0.586	-0.368	0.174	-0.387	0.34	0.429	-0.521	0.373	0.339	0.211		-0.422	0.316	0.015	0.232	0.484	-0.294	-0.118	-0.388		-0.195	0.278	0.094
IMAGE:884373	1|p36.13|16121848|ESTs	-0.101	0.946		-0.322	-0.002		-0.615	0.499		-0.424	0.001	-0.145	0.208	0.225	-0.005	-0.249	0.226	-0.517	-0.325	-0.159	-0.014	0.109	0.339	-0.507		-0.336	-0.908	0.064		0.18	-0.891		0.383	0.409	-0.829		0.228	0.476	0.205	0.432	0.754	0.336	0.792	0.672			-0.492	0.124
IMAGE:949972	1|p36.13|16139120|SPEN	0.189	-0.304		-0.432	0.338	-0.486	1.025	0.259	-0.294	-0.229	-0.084	0.415	-0.002	0.07	0.04	-0.094	-0.119	-0.162	0.26	0.511	0.041	-0.166	-0.001	0.413	0.653	-0.306	-0.088	-0.166	-0.432	0.285	0.239	-0.366	0.013	0.164	0.121	-0.048	-0.142	-0.279	0.09	0.042	0.179	0.126	0.177	0.002	-0.074	-0.34	-0.197	0.444
IMAGE:755373	1|p36.13|16140950|ZBTB17	0.039	0.106	-0.543	-0.052	-0.432	0.409	-0.105	0.169	0.276	0.226	0.311	-0.565	-0.222	-0.275	0.085	0.031	-0.094	0.093	-0.105	-0.519	0.516	-0.071	-0.181	-0.097	0.023	0.314	-0.208	-0.196	-0.197	-0.13	0.319	0.069	0.043	0.019	0.131	0.422	0.018	-0.124	0.125	0.022	-0.026	0.046	-0.498	-0.138	0.416	0.425	0.118	0.044
IMAGE:153948	1|p36.13|16165576|ESTs	0.059	0.476		0.398	0.028	0.349	0.035	0.149	0.776	0.116	-0.179	0.105	0.348	0.465	0.655	-0.019	0.666	0.663					0.429			0.284	-0.208	1.094	-0.247	0.67	0.149	-0.031	0.613	0.129	-0.049	0.452	0.138	0.146	-0.285	-0.028	0.124	0.506	0.562	0.232	1.126	0.485	0.498	0.854
IMAGE:155072	1|p36.13|16203317|C1orf64	0.169	0.356	0.057	0.138	-0.242	-0.271	-0.615	0.099	0.316	-0.414	-0.329	-1.035	0.028	-0.445	0.115	-0.109	-0.074	-0.377	-0.275	-1.319	0.096	-0.571	-0.021	-0.387	-0.327	-0.556	-0.308	-0.376	-0.367	0.3	0.339	-0.421	0.523	0.009	-0.189	-0.318	-0.442	0.016	-0.915	-0.118	-0.446	-0.234	-0.048	-0.268	-0.164	0.315	0.358	0.074
IMAGE:1554472	1|p36.13|16217158|HSPB7	0.079	0.406	0.307	0.058	-0.302		-0.715	0.739	0.546	-0.314	-0.439	-0.995	-0.202	-0.075	0.135	0.101	-0.084	-0.287	-0.125	-1.279	0.456	-0.841	-0.131	-0.507	-0.237	-0.306	-0.058	-0.056	-0.187	0.34	0.509	-0.161	0.183	0.489	0.211		-0.052	-0.104		0.402	1.614	-0.324	0.032	-0.458		0.255	0.658	0.304
IMAGE:1555233	1|p36.13|16256851|FAM131C	0.039		0.327	-0.642	-0.112		-0.335	0.019	-0.424	0.196	0.241	1.085	0.158	-0.595	0.285	0.281	0.186	-0.127	0.185	0.341	0.406	0.839	-0.081	0.633	0.033	0.394	-0.168	0.424	0.103	0.24	0.159	0.819	-0.397	0.119	0.081	0.822	-0.102	-0.174	0.435	-0.198	0.334	-0.044	0.572	-0.178	0.746	-0.315	0.048	0.554
IMAGE:1049173	1|p36.13|16314634|ESTs	-0.031	-0.884		0.198	0.228	-0.641	-0.385	0.009	-0.074	0.106	-0.299		-0.542	-0.705	0.235	-0.169	-0.684	0.563	0.005	-0.969	-0.164	-1.191	-0.081		-0.027	-0.336	-0.038	-0.636	0.003	-0.34	0.009	-0.351	-0.277	-0.031	0.051	-0.628	-0.242	-0.024	-0.285	0.132	-0.396	-0.504	-0.618	-0.488	0.046	-0.095	0.128	0.734
IMAGE:84823	1|p36.13|16323457|EPHA2	0.189	0.091	-0.083	0.013	-0.742	0.089	-0.74	0.389	0.196	-0.304	-0.264	-0.155	-0.607	-0.175	-0.255	-0.324	-0.144	-0.592	-0.51	-1.064	-0.124	-0.511	-0.001	-1.307	-0.392	-0.841	-0.273	-0.386	-0.422	0.095	0.524	-0.236	0.378	0.449	0.101	0.257	-0.152	-0.074	-0.225	0.202	0.209	-0.019	0.342	0.117	-0.199	0.05	0.248	-0.161
IMAGE:784306	1|p36.13|16449482|FBXO42	-0.126	0.266	-0.273	0.088	0.093	-0.446	-0.105	0.199	0.076	-0.744	-0.664	-0.415	-0.402	-0.06	0.08	-0.179	0.206	-0.647	-0.555	-0.399	-0.374	-0.101	-0.061	-0.182	-0.052	-0.426	-0.438	0.069	-0.422	0.04	0.454	-0.311	-0.147	0.439	0.126	-0.648	0.068	0.081	-0.55	0.207	-0.526	-0.304	0.102	-0.038	-0.254	0.045	0.188	-0.026
IMAGE:1861706	1|p36.13|16533973|ESTs	0.409	0.456	0.247	0.198	0.588	0.369	-0.055	0.379	0.286	-0.294	-0.099	0.485	0.068	0.135	0.005	-0.129	0.006	0.593	0.135	0.131		-0.021	0.259	0.533	0.563	0.254	-0.348	-0.186	0.183	0.28	0.269	0.109	0.253	0.329	0.441	0.552	0.428	0.266	0.205	0.292	-0.106	-0.064	0.302	0.272	0.216	-0.465	0.348	0.044
IMAGE:154318	1|p36.13|16596878|C1orf144	0.115	0.316	0.007	-0.005	-0.182	-0.031	-0.165	0.262	0.45	-0.031	0.188	-0.025	-0.035	-0.055	0.182	0.011	0.151	-0.043	-0.222	-0.863	0.429	-0.117	0.026	-0.261	-0.114	-0.13	0.352	0.374	-0.04	0.2	0.356	-0.035	0.033	0.639	0.294	0.382	0.064	0.066	-0.082	0.392	0.114	-0.254	0.072	-0.028	-0.174	-0.015	0.215	0.187
IMAGE:278637	1|p36.13|16660029|ESTs	0.069	0.176	0.357	-0.192	-0.132	-0.081	-0.255	0.269	-0.014	-0.194	-0.269	-0.245	-0.252	-0.115	0.285	0.131	0.466	0.073	-0.155	-0.339	0.586	-0.081	0.029	0.193	0.253	0.024	-0.168	0.254	-0.437	0.31	0.309	-0.211	0.313	0.379	0.221	-0.268	0.098	0.166	-0.165	0.192	-0.396	-0.504	-0.188	0.162	0.056	0.065	0.468	0.384
IMAGE:138866	1|p36.13|16666517|CROCCL2	0.429	0.526	0.217	0.188	-0.002	0.159	0.585	0.039	0.506	0.446	0.141	-0.055	0.318	0.795	0.025	0.211	0.336	0.223	0.185	-0.249	-0.014	-0.361	-0.071	0.233	0.113	0.044	0.822	0.384	0.263	0.08	0.449	0.179	0.013	-0.031	0.141	0.532	-0.042	-0.174	0.595	0.012	-0.156	0.096	-0.088	-0.028	0.406	0.405	0.318	0.334
IMAGE:266102	1|p36.13|16672968|ESTs	0.179	0.096	-0.253	0.188	-0.192	-0.371	0.275	0.459	-0.164	0.406	0.271	-0.275	0.778	1.105	0.365	0.391	0.376	0.083	-0.005	0.281	0.236	-0.681	0.329	0.073	0.243	0.314	0.602	0.764	0.343	-0.13	0.399	0.519	-0.057	0.349	0.701	0.242	-0.032	0.176	0.015	0.402	-0.456	0.406	-0.278	0.002	0.206	0.105	-0.052	0.294
IMAGE:29644	1|p36.13|16709481|ESTs		-0.034		-0.082	0.098	0.489	0.485	0.289	-0.654	0.496	0.381	0.185	0.298	0.475	0.565	0.061	0.136	0.413	1.135	0.101	0.206	0.219	0.149	0.293	0.123	0.054	0.242	0.394	0.103	0.08	0.289	0.089	0.103	0.419	0.511	0.182	0.288	0.386	0.675	0.152	0.564	0.666	0.492	0.402	-0.114	-0.085	0.278	-0.266
IMAGE:745121	1|p36.13|16732936|LOC440570	0.389	0.716	0.227	-0.182	0.428	0.069	0.365	0.869	0.146	0.146	-0.109	-0.555	0.068	0.895	-0.025	0.021	0.196	-0.007	-0.185	-0.789	0.516	-0.621	0.359	-0.057	0.733	-0.576	-0.078	0.464	0.313	0.17	0.679	0.199	0.733	0.149	0.521	1.492	0.108	0.336	0.575	0.632	1.004	0.056	0.182	0.282	0.576	-0.195	0.328	0.914
IMAGE:1743535	1|p36.13|16734841|LOC100132147	0.009	0.156	0.277	0.208	0.918	-0.031	-0.105	0.519	0.236	-0.314	-0.159	-0.345	-0.212	0.035	-0.025	0.211	0.256	-0.077	-0.115	-0.259	0.386		-0.021	-0.357		-0.226	0.042	0.454	0.103	-0.32	0.549	0.149	0.263	0.099	0.221	-0.078	0.138	0.056	-0.305	0.202	-0.246	-0.174	0.022	0.172	0.046	0.105	0.268	0.484
IMAGE:289507	1|p36.13|16789630|ESTs	0.019	0.586	0.257	0.658	0.228	-0.351	0.435	0.319	0.836	0.336	0.281	-0.025	0.688	0.865	0.415	0.311	0.576	0.443	0.085	0.121	0.546	-0.271	0.269	0.263	0.543	0.454	0.292	1.204	0.533	-0.13	0.649	0.639	-0.227	-0.111	0.321	0.322	0.288	-0.174	0.365	0.012	-0.336	0.256	0.042	0.422	0.316	0.545	0.808	0.374
IMAGE:1523144	1|p36.13|16794798|ESTs	0.159	0.206	-0.123	0.408	0.058	-0.271	-0.395	0.399	0.046	0.336	0.121	-0.645	0.148	0.285	0.505	0.021	0.606	0.343	-0.335	0.411	0.526	-0.211	0.019	-0.167	1.133	-0.026	0.122	1.174	0.033	-0.17	0.509	0.289	0.433	-0.281	0.151	0.122	0.168	0.266	0.335	0.052	0.344	0.436	0.172	0.232	0.126	0.155	0.588	0.554
IMAGE:26117	1|p36.13|16804505|NBPF1	0.269	0.506	-0.103	-0.032	0.108	-0.471	0.125	0.509	0.086	0.326	0.161	-0.005	0.778	0.805	0.125	0.141	0.356	0.373	-0.075	0.091	0.526	-0.301	0.109	0.413	0.823	-0.036	-0.128	0.824	-0.147	-0.38	0.519	0.159	0.513	0.179	0.541	0.182	0.208	0.296	0.195	0.282	-0.556	0.646	0.472	0.362	0.066	-0.135	0.618	0.704
IMAGE:126229	1|p36.13|16817337|CROCCL1	0.119	0.476	-0.043	0.488	0.248	-0.501	-0.435	0.599	0.836	0.056	-0.339	-0.155	-0.162	-0.075	0.055	-0.149	0.686	0.183	-0.425	-0.839	0.816	-1.021	-0.001	0.163	0.413	-0.246	0.012	0.474	0.253	-0.27	0.459	0.369	-0.027	0.169	0.331	0.302	0.218	0.586	-0.075	0.222	-0.446	-0.184	0.592	0.192	-0.014	0.165	0.868	0.754
IMAGE:193087	1|p36.13|16843840|MST1	-0.001	0.336	-0.303	1.108	0.008	-0.391	-0.935	0.869	0.776	0.116	-0.049	-0.955	-0.792	-0.705	-0.225	-0.729	0.076	-0.097	-0.495	-1.629	0.266	-1.671	-0.441	-0.527	-0.017	-1.056	-0.538	-0.186		-0.53	0.889		0.353	0.469	0.581	0.772		0.446	-0.075	0.522	0.354	-0.394	0.402	0.362	-0.004		0.658	0.514
IMAGE:1570586	1|p36.13|16870782|ESTs	0.069	0.516		0.148	0.118	-0.491	-0.285	0.739	0.516	0.146	0.251	0.025	0.298	0.175	0.355	0.321	0.696	0.233	-0.185	-0.459	0.656	-0.301	0.059	0.083	0.463	0.094	0.092	0.804	0.163	-0.21	0.329	-0.011	0.023	-0.041	0.141	-0.138	0.078	0.496	-0.315	0.322	0.014	0.126	0.452	-0.128	-0.134	-0.085	0.418	0.934
IMAGE:2028764	1|p36.13|16884115|EIF1AP1	-0.371	-0.314		-0.512	-0.892	-0.441	-1.205	-0.291	-0.994	-0.694			-1.202	-0.465	-0.885	-0.909	0.046	-1.047	-0.495	-1.389	0.066	-0.991	-0.121	0.193	0.433	-0.156	-0.938	-0.216	-0.237	-0.42	0.459	-0.991	-1.087	-0.381	-0.139	-1.328	0.198	0.346	-0.785	-0.278	-1.146	-0.854	-0.218	-0.118	-0.324	-0.525	-0.842	-0.086
IMAGE:2577093	1|p36.13|16956201|MSTP9	0.159	-0.074	-0.473	-0.075	0.348	-0.316	-0.302	0.712	0.07	0.236	-0.085	-0.59	-0.405	-0.125	-0.325	-0.402	0.186	0.163	-0.485	-0.959	0.239	-1.026	-0.091	-0.322	0.213	-0.96	-0.608	0.187	0.006	-0.293	0.546	0.062	0.933	0.166	0.354	0.282	-0.132	0.203	-0.115	0.459	0.09	-0.061	0.427	0.109	-0.154	0.192	0.661	0.407
IMAGE:1456627	1|p36.13|16964386|ESTs	-0.131	-0.069	-0.043	-0.037	0.108	-0.026	0.14	0.464	-0.064	0.056	-0.144	-1.105	-0.067	0.395	-0.195	0.111	0.541	-0.162	-0.325	-0.334	-0.269	-0.451	-0.071	0.043	0.058	-0.631	-0.393	0.359	-0.007	-0.195	0.729	-0.446	0.463	-0.341	0.461	0.007	-0.057	0.311	-0.16	0.257	0.119	-0.159	1.032	0.112	-0.544	0.2	0.218	0.719
IMAGE:49836	1|p36.13|17086611|ESTs	0.199	0.286	-0.093	-0.682	-0.052	-0.421	0.415	0.469	-0.294	0.296	0.321	-0.365	0.288	0.645	0.075	0.071	0.306	0.143	-0.195	0.371	0.326	-0.141	-0.031	0.463	0.363	-0.086	0.502	0.884	-0.067	-0.11	0.479	0.369		0.249	0.601	0.332	0.108	0.176	0.285	0.352	-0.436	0.246		0.052	0.156	0.285	0.348	0.394
IMAGE:1636139	1|p36.13|17185039|ATP13A2	-0.031	0.546	0.777	-0.162	0.118	0.119	-0.455	0.239	0.246	0.096	0.001		0.188	0.135	0.535	0.311	0.176	-0.097	-0.175	-1.479	0.746	-0.481	0.299	-0.327	-0.257	-0.046	0.432	-0.016	0.363	0.05	0.719	0.139	-0.057	0.069	0.151	0.272	0.248	0.256	-0.125	0.122	-0.036	-0.644	0.122	0.042	-0.174	0.495	0.558	0.324
IMAGE:797016	1|p36.13|17217803|SDHB	0.009	-0.854	-0.883	-0.272	0.688	0.189	-1.015	0.149	-0.114	-0.524	-0.449	-1.065	-0.742	-0.855	0.035	-0.389	-0.354	-0.737	-0.485	-0.939	0.196	-0.651	-0.391	-0.927	-0.277	-0.536	-0.528	-0.156	-0.047	-0.25	0.399	-0.211	0.053	-0.101	0.081	-0.608	-0.402	-0.484	-0.255	0.012	-0.016	-0.754	-0.648	-0.488	-0.474	0.245	0.408	-0.246
IMAGE:856783	1|p36.13|17736510|ESTs	0.189	-0.124	0.257	1.008	0.218	0.179	-0.165	-0.061	0.056	-0.374	0.131	-0.165	0.138	0.305	0.155	-0.049	-0.034	0.103	0.065	-0.899	0.626	-0.551	0.209	-0.207	-0.007	-0.166	-0.338	-0.096		0.13	0.299	0.359	-0.037	-0.081	0.051	0.242	0.298	-0.114	-0.285	0.212	0.104	-0.414	0.322	0.632	0.396	0.255	-0.082	0.384
IMAGE:50777	1|p36.13|17817739|ARHGEF10L			0.447	0.708	-0.112	0.189	0.005	0.379		0.156	-0.129	-0.585	-0.082	0.655	0.445	0.011	-0.094	-0.047	-0.035	-0.659	0.226	-0.041	-0.011	-0.087	0.243	-0.416	0.242	0.024	-0.127	0.1	0.629	0.229	0.693	0.569	0.241	0.582	0.268	0.336	-0.285	0.572	0.754	-0.004	0.402	0.252	0.426		0.528	0.604
IMAGE:1947218	1|p36.13|18573650|IGSF21	0.249	0.726	0.527	-0.212	-0.212	0.609	0.185	-0.111	0.206	0.436	0.741		0.528	0.295	0.245	-0.579	0.376	0.373	0.085	0.381	0.556	0.359	0.109	0.373	0.443	0.354	0.842	0.424	0.053		0.089	0.449	0.333	0.159	0.181	1.112	0.288	0.186	0.465	-0.188	0.694	0.086	0.532	0.152	0.626	0.105	-0.082	0.504
IMAGE:1606186	1|p36.13|18684233|KLHDC7A	-0.181	-0.084	0.357	-0.102	0.228	-0.061	-0.705	-0.011	-0.134	-0.414	-0.329	-0.155	-0.642	-0.555	0.055	-0.129	0.006	-0.047	-0.395	0.121	0.106	-0.211	-0.191	-0.127	0.443	-0.386	-0.278	0.264	-0.277	-0.31	0.209	-0.181	-0.157	0.089	0.071	-0.138	0.018	-0.154	-0.475	0.062	-0.576	-0.854	-0.098	-0.028	-0.284	-0.215	-0.122	0.124
IMAGE:752837	1|p36.13|19103361|IFFO2	-0.051	-0.124	0.427	0.098	0.648	-0.001	-1.295	0.109	0.136	-0.464	-0.689	-0.285	-0.782	-0.295	0.155	-0.109	0.066	-0.427	-0.385	-0.409	0.196	-0.311	0.049	0.143	-0.057	-0.406	0.042	0.214	0.323	0.22	0.069	0.049	0.013	0.029	-0.099	-0.028	-0.092	-0.664	-0.475	0.002	-0.266	-0.864	-0.398	0.242	-0.314	0.255	0.328	0.164
IMAGE:25069	1|p36.13|19273590|UBR4	0.239	0.906		-0.132	-0.252		0.265	0.229	-0.114	-0.204	-0.109	-0.165	0.258	0.245	0.515	-0.049	0.496	-0.187	-0.345	-1.069	0.376	-0.381	-0.041	-0.307	0.013	-0.016	-0.158	0.394	-0.297	0.18	0.629	-0.361	0.493	0.369	0.001	0.122	-0.472	-0.124	-0.265	0.222	-0.476	-0.394	-0.088	-0.388		0.245	0.268	0.384
IMAGE:2029310	1|p36.13|19380656|ESTs	0.009	-0.254	-0.193	-0.022	-0.092	0.129	-0.155	0.219	-0.194	-0.354	-0.169	-0.085	-0.102	-0.085	0.125	0.201	0.226	-0.057	0.005	0.331	0.316	0.259	0.049	0.173	0.213	0.064	-0.008	0.474	0.363	-0.02	0.559	0.179		-0.041	0.181	0.372	0.098	0.136	0.035	0.102	0.064	-0.764	0.012	0.132	0.246	-0.455	0.018	0.124
IMAGE:788721	1|p36.13|19414744|KIAA0090	0.109		-0.063	-0.582	-0.722	-0.361	-0.385	-0.141	-0.504	-0.204	-0.179		-2.372	-0.185	-0.485	-0.959	-0.274	-0.767		-1.469	-0.054	-0.661			-0.157	-0.516	-1.408	-0.456	-0.747		0.279	-0.821	0.293	-0.251	-0.039	-0.638	-0.432	-0.194	-1.045	-0.038	-1.146	-0.244	-0.378	-0.928	-0.434	-0.195	0.038	-0.676
IMAGE:195813	1|p36.13|19450913|MRTO4	0.089	0.566	-0.153	-0.572	-0.212		-0.075	0.169	-0.554	-0.114	0.511	0.125	-0.062	-0.185	0.225	0.471	0.276	0.193	-0.065	-0.559	0.536	-0.551	-0.041	0.493	-0.357	0.124	0.302	0.184	0.363	0.05	0.309	0.739	-0.047	-0.221	0.161	0.232	-0.062	0.086	-0.125	0.162	0.514	-0.394	-0.128	0.042	0.006	0.095	0.338	0.434
IMAGE:79592	1|p36.13|19503088|AKR7A2	0.199	0.336		-0.082	0.598		-0.315	0.419	0.016	-0.064	0.201	-0.585	0.038	0.055	0.165	-0.049	0.206	-0.537	-0.185	-0.489	-0.014	-0.331	-0.201	-0.387	-0.127	-0.536	-0.118	-0.196	-0.057	0.2	0.699	-0.171	0.173	0.699	0.381	0.052	0.078	-0.124	0.205	0.312	-0.236	0.256	0.242	0.262	-0.954	0.755	0.558	0.154
IMAGE:161362	1|p36.13|19531482|ESTs		0.346		-0.172	0.518	0.189	0.085	0.279	0.576	-0.054	0.131	0.035	0.098	0.005	0.195	0.011	0.376	0.233	0.235	0.141	0.486	-0.091	0.169	0.743	0.323	0.184	0.032	0.304	0.103	0.13	0.329	0.459	0.063	-0.071	-0.079	0.582	0.288	0.076	0.065	0.252	-0.016	-0.164	0.282	-0.058	0.156	0.205	0.398	0.384
IMAGE:769911	1|p36.13|19537898|CAPZB	0.074	-0.019	-0.003	-0.432	0.373	-0.141	-0.435	0.194	-0.614	0.026	-0.274	-0.435	-0.552	-0.355	-0.225	-0.134	-0.254	-0.207	-0.315	-0.409	-0.029	-0.406	-0.266	-0.447	-0.322	-0.771	-0.178	-0.366	-0.207	0.13	0.219	-0.376	-0.047	-0.246	-0.024	0.077	-0.277	-0.184	-0.28	0.057	-0.136	-0.704	-0.273	-0.203	-0.099	-0.095	0.028	-0.066
IMAGE:1862179	1|p36.13|19591310|ESTs	0.059	-0.104		0.253	0.563	0.239	0	0.289	0.196	-0.309	-0.679	-1.095	0.018	0.465	0.025	0.201	0.261	-0.282	0.075	0.286	-0.179	0.074	0.274		-0.657	-0.596	0.007	0.114	0.238	0.34	0.759	0.029	0.353	-0.046	0.341	-0.023	0.183	0.451	0.015	0.287	0.219	-0.449	0.537	0.142	0.121	0.36	0.323	-0.051
IMAGE:196202	1|p36.13|19667365|ESTs	0.289	0.666	0.327	0.358	-0.312	0.099	-0.355	0.199	0.526	0.026	-0.409	-0.715	-0.182	0.425	0.275	0.181	0.236	-0.087	-0.525	-0.669	0.166	-0.051	0.049	-0.527	-0.027	-0.256	0.302	0.214	-0.007	-0.05	0.509	-0.051	0.313	0.169	0.081	0.172	-0.072	0.276	-0.495	0.252	-0.086	-0.294	0.202	-0.128	0.176	0.195	0.358	0.544
IMAGE:1631735	1|p36.13|19822594|C1orf151	-0.021	-0.104	-0.573	0.048	-0.152	-0.161	-0.755	-0.181	0.016	0.086	0.011	-0.485	-0.152	-0.745	0.075	-0.109	0.006	-0.187		-0.499	0.866	-0.371	-0.041	-0.677	-0.177	-0.086	-0.248	-0.256	-0.547	-0.47	-0.101	0.459	0.093	-0.011	-0.269	0.022	-0.202	-0.194	0.245	-0.148	0.624	-0.344	0.022	-0.578	-0.314	-0.135	-0.032	-0.436
IMAGE:269185	1|p36.13|19828073|ESTs	0.059	0.236		-0.022	-0.262	-0.121	-1.425	-0.001	-0.644	-0.364	-0.969		-1.002	-0.335	0.185	-0.309	-0.004	-0.887	-0.345	-0.319	-0.004	-0.621	-0.121		0.003	-0.386	-0.918	0.054	0.023	-0.45	0.089	-0.101	0.203	0.259	-0.109	-0.798	-0.612	-0.254	-0.655	-0.098	-0.076	-0.274	0.132	-0.788	-0.494		0.098	-0.226
IMAGE:898305	1|p36.13|19857190|NBL1		0.076		0.188	-0.122	0.179	-0.695	0.159	-0.404	-0.194	-0.359	-1.075	-0.062	-0.275	0.185	-0.069	-0.074	-0.097	-0.265	-1.039	0.276	-0.781	-0.221	-0.847	-0.507	-0.326	-0.388	-0.286	0.203	-0.08	0.459	-0.011	0.763	0.149	0.021	0.392	0.018		-0.405	0.112	0.074	-0.524		-0.358	0.366	0.135	0.278	0.444
IMAGE:31955	1|p36.13|19878450|HTR6	0.169		0.367	0.238	-0.232		-0.085	0.189	0.506	0.176	-0.099	-0.195	0.408	0.335	0.155	0.051	0.306	0.033	-0.025	-0.059	0.216	-0.301	0.409	-0.127	0.173	-0.126	0.102	0.114	0.133	0.02	0.779	0.029	0.553	0.159	0.251	-0.058	-0.072	0.116	-0.445	0.242	-0.106	-0.144	0.462	0.022	0.216	0.275	0.628	0.364
IMAGE:121994	1|p36.13|19881323|TMCO4				0.538	-0.152	-0.221	0.385	-0.211	0.726	0.126			0.728		0.065	-0.049	0.016	-0.417		-0.419	-0.134	-0.721			-0.427	-0.356	-0.478	-0.016	-0.117	0.43	0.519	-0.161	0.993	-0.421	-0.209	-0.178	-0.442	0.256	-0.895	-0.048	-0.646	0.856	0.142	-0.628	-0.314	0.135	0.518	0.184
IMAGE:266098	1|p36.13|19942400|ESTs	0.279		-0.073	-0.542	-0.522	0.119	-0.435	-0.161	-0.554	-0.434	-0.349		-1.162	-0.705	-0.415	-0.509	-0.144	-0.647	-0.445	-0.889	-0.054	-1.431	-0.141		-0.597	-0.846	-0.878	-0.246	-0.937	-0.2	0.319	-0.571	0.803	-0.271	-0.339	0.022	-0.662	-0.104	-0.315	-0.098	-0.036	-0.014	-0.618	-0.908	-0.414	-0.445	0.008	-0.256
IMAGE:1159951	1|p36.13|20013109|RNF186	-0.081	-0.174		-0.122	1.138	-0.321	-1.305	0.069	-0.094	-0.664	-0.649	-0.755	0.018	0.295	0.145	-0.029	0.016	-0.427	-0.515	-0.389	-0.614	-0.351	0.169	-0.697	-0.237	-0.466	-0.098	0.144	-0.417	0.04	0.489	-0.171	0.103	0.199	0.101	-0.228	-0.022	0.366	-1.055	0.092	-0.816	-0.454	0.072	0.022	-0.394	-0.035	0.478	-0.386
IMAGE:49291	1|p36.13|20110342|OTUD3	0.249	0.476	0.427	0.348	0.048	0.519	0.055	-0.161	1.666	-0.034	-0.189	0.385	0.118	0.355	0.705	0.341	0.456	0.813	0.045	0.901	-0.014	1.129	0.309	0.713	1.123	0.634	0.152	0.724	0.083	0.39	0.299	0.289	0.403	0.359	0.001	0.572	0.698	0.266	-0.005	0.402	0.684	0.106	0.402	0.252	0.436	0.165	0.328	0.674
IMAGE:77915	1|p36.13|20174527|PLA2G2A		-0.124		-0.662	-0.442	0.129	-0.585	-0.381		-0.384	-0.329	-1.075	-1.202		-0.295	-0.419	-0.774	-0.477		-1.969	0.246	-0.491	-0.301		-0.407	-0.676	-0.788	-0.596	-2.107	-1.04		-2.741	-0.087	0.309	-0.579	0.282	-0.262	-0.884	0.105	-0.278	0.234	-1.324	-2.288	-0.948	0.196		-0.732	0.064
IMAGE:753909	1|p36.12|20383356|ESTs	0.039	0.006		-0.012	-0.302	0.069	0.435	0.029	-0.104	0.106	0.001	0.205	-0.262	0.345	0.105	-0.059	-0.154	-0.187	0.005	-0.079	0.536	0.379	0.109	0.433	-0.087	-0.326	0.242	0.134	0.303	0.23	0.289	0.279	0.253	-0.011	-0.119	-0.198	-0.212	-0.354	-0.475	-0.058	0.084	-0.414	-0.038	-0.228	-0.234	0.275	0.128	0.064
IMAGE:1868706	1|p36.12|20394768|UBXN10	0.059	-0.249	0.247	0.415	0.068	-0.076	-0.615	0.086	-0.017	-0.477	-1.009	-0.63	-0.022	0.035	0.022	-0.186	-0.684	-0.48	-0.455	-0.144	-0.008	-0.531	-0.074	-0.377	0.043	-0.556	-0.548	0.457	-0.504	-0.247	0.402	-0.248	0.249	0.259	-0.026	-0.508	0.164	-0.264	-0.539	0.112	-0.026	-0.247	-0.221	-0.214	-0.25	-0.082	0.201	0.044
IMAGE:745123	1|p36.12|20501454|ESTs			-0.053	0.388	1.088	0.009	0.355	0.179	0.076	-0.024	-0.159	-0.755	0.418	0.655	0.285	0.011	-0.544	0.113		-0.109		-0.011	3.399		0.633	-0.086	-0.238	0.594	-0.307		0.509	-0.151	1.293	0.169	0.201	0.512	-0.192	0.056	-0.015	0.172	0.314	0.856	0.282	-0.318	0.256	0.325	0.248	0.394
IMAGE:773138	1|p36.12|20681476|ESTs	-0.106	0.096	0.397	0.078	0.878	-0.386	-0.68	-0.051	0.001	-0.894	-0.784	0.255	-0.417	-0.09	0.14	-0.014	-0.484	-0.582	-0.24	1.381	-0.814		0.204	-0.462	0.933	-0.231	-0.633	0.559	-0.132	-0.03	-0.071	0.234	-0.247	0.094	-0.074	-1.183	-0.362	-0.034	-0.84	0.002	-0.876	-0.614	-0.503	-0.283	-0.629	-0.44	0.038	-0.421
IMAGE:503602	1|p36.12|20682519|CAMK2N1	0.139	-0.474	-0.013	0.278	-0.422	0.189	-0.725	0.159	0.106	-0.274	-0.869	-0.835	-0.742	-0.695	-0.015	-0.359	-0.664	-0.127		0.261	-0.794	0.219	0.049		0.623	-0.136	-0.078	-0.096	-0.187	-0.46	0.119	-0.301	0.493	-0.091	-0.089	0.322	-0.252	-0.154	-0.555	0.122	-0.226	-0.724	0.002	-0.468	-0.234	-0.175	0.048	0.114
IMAGE:809413	1|p36.12|20698529|MUL1	0.029	-0.064	0.327	0.468	0.398	0.159	-0.135	1.009	0.156	0.346	0.151	-0.195	0.488	0.335	0.285	0.551	0.566	0.233	0.165	-0.119	0.776	0.019	0.099	0.323	0.843	0.504	0.792	0.354	0.573	0.01	0.839	0.449	0.123	0.419	1.191	0.142	0.738	0.436	-0.135	0.852	-0.046	-0.574	-0.088	0.752	0.436	0.635	0.598	0.924
IMAGE:1551030	1|p36.12|20788027|CDA		0.426	0.337	-0.202	-0.162	-0.151	0.085	0.199	-0.214	-0.004	0.121	-0.695	0.458	0.155	-0.075	0.071	-0.434	-0.397	-0.915	-0.409	0.456	-0.481	-0.141	-0.307	-0.247	-0.206	0.022	-0.176	-0.337	-0.37	0.709	-0.261	0.393	0.039	0.171	-0.358	-0.072	0.266	-1.685	0.142	-0.566	-0.614	0.272	-0.078	-0.384	-0.005	0.208	-0.056
IMAGE:729929	1|p36.12|20832534|PINK1	0.019	0.296		0.058	0.308	-0.121	-1.435	0.079	0.306	-0.944	-0.959		-0.092	-0.175	-0.155	-0.619	-0.834	-1.507	-0.345		-0.524	-0.621	0.059	-0.767	-0.517	-1.246	-0.858	-0.196	-0.127	-0.05	0.559	-0.151	0.413	0.329	0.111	0.232	-0.362	0.336	-0.685	0.212	-0.716	-0.614	0.282	-0.458	0.146	0.495	0.358	-0.256
IMAGE:1555726	1|p36.12|20846888|ESTs	0.199	0.146	0.017	-0.372	-0.272	0.479	-0.065	0.129	-0.364	-0.144	-0.139	-0.235	-0.012	0.145	-0.005	-0.069	-0.064	-0.137	0.035	-0.819	0.486	-0.401	-0.121	0.093	-0.157	-0.156	-0.118	-0.166	-0.157	-0.06	0.259	-0.261	0.163	-0.051	0.081	0.132	-0.012	0.016	-0.005	0.072	-0.036	-0.354	-0.248	-0.218	-0.054	0.075	0.288	-0.076
IMAGE:136909	1|p36.12|20919982|SH2D5	0.134	0.116	0.217	0.403	-0.127	-0.026	-0.07	0.069	0.241	-0.069	-0.354	-0.035	0.408	0.295	0.33	0.011	0.021	-0.137	0.155	0.001	0.011	0.164	0.024	0.328	0.388	-0.031	0.012	0.339	-0.107	0.04	0.259	0.134	0.428	-0.041	-0.104	-0.098	-0.087	-0.109	-0.48	0.037	-0.191	-0.164	0.102	-0.228	0.011	0.275	0.458	0.239
IMAGE:1031561	1|p36.12|20932018|ESTs	0.034	-0.064	-0.183	0.033	-0.202	-0.251	0.135	-0.026	0.276	-0.024	-0.004	0.095	-0.292	-0.015	0.395	0.106	-0.214	-0.272	0.01	-0.689	0.411	-0.901	0.134	0.158	-0.722	-0.186	0.112	-0.131	-0.102	-0.095	0.209	0.024	-0.017	0.109	0.061	0.157	-0.227	0.461	-0.265	0.112	-0.421	-0.179	-0.318	0.017	0.026	0.29	0.333	0.034
IMAGE:264127	1|p36.12|20941756|HP1BP3	0.309	0.286		-0.182		0.209	0.765	0.209	-0.084	-0.024	0.081	0.195	0.358	0.325	0.235	-0.149	-0.164	0.583	0.155	-0.069	1.016	0.139	-0.081	0.653	0.533	0.164	-0.258	0.074	0.043	0.05	0.109	0.149	0.613	0.059	0.191	0.242	0.378	-0.314	0.065	0.152	0.224	0.316	-0.448	0.062	0.276	0.095	0.078	0.724
IMAGE:233365	1|p36.12|20942212|HP1BP3	0.159	0.551	0.027	-0.182	-0.122	-0.091	0.082	0.232	0.043	-0.027	-0.212	-0.675	0.235	0.11	0.098	0.311	0.066	0.013	-0.015	-0.063	0.372	0.009	0.199	-0.282	0.123	-0.016	0.032	0.09	0.196	-0.113	0.286	0.085	0.143	0.106	0.138	0.002	0.178	0.116	-0.285	0.209	-0.16	-0.004	0.156	0.172	0.05	0.065	0.138	0.114
IMAGE:855821	1|p36.12|20947738|ESTs	0.099	0.936	0.297	1.598	0.168	0.169	-0.235	-0.361	-0.004	0.076	0.041	0.395	0.488	0.685	0.325	0.061	0.276	0.343	0.165	0.061	0.696	0.109	0.349	2.403	0.403	0.324	0.112	0.124	0.373		0.159	0.259	0.123	0.379	-0.469	0.432	0.598	0.486	0.165	0.052	0.514	-0.024	0.382	0.702	0.426	-0.205	0.098	0.734
IMAGE:66335	1|p36.12|20950387|ESTs	-0.011	0.526		-0.302	-0.142	0.509	0.855	0.219	-0.354	0.166	0.141	0.415	0.268	0.735	0.615	0.291	0.636	0.673	0.305	0.351	0.806	-0.131	0.069	0.713	0.543	0.584	0.072	0.564	0.293	0.36	0.149	0.419	-0.097	-0.271	0.001	0.522	0.228	-0.004	0.295	0.022	0.364	-0.724	-0.278	0.182	0.546	0.215	0.318	0.344
IMAGE:301849	1|p36.12|21006095|EIF4G3	0.029	0.611		-0.142	-0.342	0.009	-0.165	0.124	-0.379	-0.194	-0.164	-0.635	0.033	-0.36	-0.365	-0.304	-0.429	-0.117	-0.125	-0.064	0.296	-0.766	-0.261	0.003	-0.307	-0.716	-0.328	-0.061	-0.352	0.1	0.099	-0.106	0.768	0.169	-0.014	-0.668	-0.047	-0.189	-0.185	0.122	0.274	0.101	-0.543	0.142	-0.074	-0.1	0.138	-0.176
IMAGE:122126	1|p36.12|21331019|ESTs	0.059	0.076		0.328	-0.112	0.089	0.005	-0.201	0.666	-0.064	-0.119		0.498	0.255	0.465	0.311	0.546	0.213	0.055	-0.059	0.596	0.069	0.209	1.283	0.323	0.304	0.042	0.694	0.223	-0.08	0.149	0.169	-0.217	-0.291	-0.199	-0.358	0.318	0.136	-0.395	-0.068	-0.676	-0.104	0.312	0.342	-0.114	0.115	0.268	0.354
IMAGE:712895	1|p36.12|21417705|ECE1	0.105	0.243	-0.423	0.155	-0.005	-0.014	-0.382	0.236	0.023	-0.227	-0.255	-0.448	0.201	-0.285	-0.128	-0.129	-0.188	-0.41	-0.092	-0.533	-0.011	-0.601	-0.017	-0.427	-0.467	-0.48	-0.221	-0.243	0.103	-0.077	0.479	0.045	0.213	0.299	0.211	0.009	-0.086	0.166	-0.142	0.285	-0.206	-0.207	0.079	-0.341	0.053	0.182	0.445	-0.036
IMAGE:1876879	1|p36.12|21665363|ESTs	0.669			0.018	0.188	-0.271	0.015	0.639	-0.024		0.431		0.338	0.655	0.235	0.201	0.666	0.523	0.075	0.681	0.786		-0.001		1.193		0.512	1.464	-0.007	-0.22	0.259	0.439	0.863	0.279	0.491	0.772	0.118	0.126	0.195	0.362	-0.316			0.392	0.196	-0.115	0.308	0.814
IMAGE:1870125	1|p36.12|21749090|ESTs	-0.211			0.058	-0.002		-0.405	-0.021	0.166	-0.544	-0.529	-0.205	0.078	0.085	-0.355	-0.259	-0.154	-0.497	-0.275	-0.939	-0.144	-0.721	0.239	-0.117	-0.287	-0.906	-0.438	-0.026	-0.227	-0.13	0.419	-0.161	0.203	-0.121	-0.079	-0.568	-0.282	0.066	-0.315	0.022	-0.106	-0.344	0.052	-0.378		0.015	0.348	-0.156
IMAGE:1475595	1|p36.12|21777154|ALPL	-0.281	0.486		0.078	0.138	-0.341	-1.015	-0.271	0.226	-0.754	-0.049	-0.435	0.388	-0.095	-0.165	-0.119	-0.054	-0.197	-0.515	-0.859	0.576	-0.531	0.009	-0.637	-0.147	-0.426	-0.388	-0.196	-0.527	0.06	0.129	-0.601	0.123	-0.131	-0.349	-0.288	-0.232	-0.314	-0.135	-0.118	-0.656	0.226	-0.048	-0.198	-0.164	-0.185	0.058	-0.086
IMAGE:971276	1|p36.12|21795301|RAP1GAP	0.289	0.116	-0.483	0.178	-0.322	-0.051	-0.485	0.329	-0.024	-0.154	0.031	-0.715	0.498	-0.225		-1.669	-0.264	-0.197	-0.695	-0.529	-0.404	-0.221	-0.211	-0.497	-0.317	-0.666	-0.538	-0.166	-0.307	-0.01	0.419	0.169	0.423	0.529	0.141	0.232	0.118	-0.314	-0.035	0.352	0.174	-0.564	-0.128	0.622	0.346	0.045	0.198	-0.266
IMAGE:136874	1|p36.12|21917467|ESTs	-0.151	0.106	-0.523	-0.402	-0.122	-0.021	0.185	0.349	-0.264	-0.204	-0.179	0.095	-0.012	-0.055	0.275	0.181	0.266	0.123	-0.075	-0.209	0.556	-0.291	-0.041	0.223	0.043	0.214	0.082	0.144	0.523	-0.1	0.349	0.339	0.013	-0.111	0.211	-0.048	0.078	-0.244	-0.295	0.242	-0.186	-0.234	-0.468	0.092	0.036	0.335	0.458	0.154
IMAGE:279519	1|p36.12|21926926|USP48	0.004	-0.424	-0.158	0.028	-0.502	-0.181	-0.835	0.039	-0.024	-0.249	-0.664	-0.525	-0.432	-0.575	0.09	-0.069	-0.284	-0.532	-0.995	-0.009	-0.204	-0.171	-0.121	-0.007	0.213	0.149	-0.428	0.464	-0.787	-0.39	0.259	-0.511	-0.062	0.004	-0.114	-0.228	-0.127	-0.254	-0.48	-0.018	-0.301	-0.759	-0.443	0.037	-0.309	-0.35	0.143	-0.291
IMAGE:51747	1|p36.12|21937743|ESTs		-0.164	-0.033	-0.212	0.198	-0.031	-0.765	0.029	-0.014	-0.514	-0.959		-0.012	-0.185	0.025		0.076	-0.357	-0.315	0.161		-0.131	0.039	0.073	0.753	-0.256	-0.458	0.614	-0.307	-0.02	0.259	0.089	0.353	0.149	0.141	-0.058	-0.222	0.136	-0.365	0.272	-0.196	-0.534	-0.118	-0.258	-0.164	-0.435	0.248	0.074
IMAGE:2511674	1|p36.12|22021325|HSPG2	0.139	0.526		0.113	0.133	0.199	-0.45	-0.061	0.371	0.036	-0.074		-0.007	-0.56	0.08	-0.144	-0.439	-0.307	-0.475	-1.269	0.176	-0.201	-0.136	-0.297	-0.352	-0.386	-0.123	-0.261	-0.397	-0.215	0.239	-0.491	-0.437	0.359	0.011	0.192	-0.127	-0.694	0.205	0.217	0.809	-0.424	-1.058	-0.088	-0.004	0.01	0.033	0.184
IMAGE:2227183	1|p36.12|22182862|ELA3B	0.249	0.426	-0.093	-0.182	0.528	-0.036	-0.53	0.199	0.056	-0.144	-0.099	-0.73	0.188	-0.4	-0.245	-0.709	-0.439	-0.627	-0.325	-1.104	0.271	-0.796	-0.031	-0.742	-0.472	-0.751	-0.513	-0.461	-0.152	-0.02	0.709	-0.251	0.103	0.194	0.106	-0.363	-0.287	-0.064	-0.52	0.317	-0.396	-0.769	-0.063	-0.733	-0.244	0.065	0.198	0.104
IMAGE:1412502	1|p36.12|22205959|ELA3A	-0.006	0.196	-0.183	-0.437	0.453	-0.131	-1.125	0.054	-0.069	-0.319	-0.049		-0.172	-0.335	-0.33	-0.829	-0.609	-0.812	-0.705	-1.839	0.151	-1.076	-0.226	-0.687	-1.067	-0.801	-0.478	-0.586	-0.542	-0.59	0.699	-0.346	-0.202	-0.141	-0.034	-0.093	-0.372	-0.419	-0.695	0.127	-0.086	-2.164	-0.708	-1.268	-0.059	-0.03	-0.067	-0.236
IMAGE:264162	1|p36.12|22224270|HSPC157	0.129	0.186	-0.023	-0.272	-0.332	-0.351	-0.845	-0.011	0.146	-0.374	-0.099		-0.072	-0.535	0.225	-0.279	-0.104	-0.457	-0.445	-0.659	0.326	-0.301	-0.071	0.183	-0.187	-0.386	-0.318	0.354	-0.117	-0.18	0.319	-0.281	0.283	-0.121	-0.009	-0.108	-0.302	-0.094	-0.535	0.072	-0.236	-0.304	0.092	-0.418	-0.414	-0.255	0.088	0.114
IMAGE:859586	1|p36.12|22289395|CDC42	-0.321	0.056		0.058	0.278	0.529	-0.105	0.269	-0.354	-0.024	-0.339	-0.505	-0.312	-0.485	0.085	0.211	-0.444	-0.347	-0.075	-0.149	0.386	-0.091	-0.511	-0.077	0.053	-0.166	-0.298	-0.096	0.043	-0.46	0.199	0.249	-0.187	-0.281	-0.069	-0.238	0.088	-0.504	-0.685	0.172	-0.256	0.206	-0.348	1.352	0.146	0.225	0.278	-0.176
IMAGE:1909317	1|p36.12|22320595|WNT4	0.082	0.476	0.517	-0.129	-0.115	0.746	-0.222	0.079	0.03	-0.134	-0.102	-0.125	0.255	-0.221	0.095	-0.199	-0.184	-0.093	-0.105	-0.503	0.452	-0.377	-0.231	-0.167	0.306	-0.296	-0.168	-0.28	-0.117	0.285	0.369	-0.271	0.726	0.262	0.094	0.682	-0.272	-0.041	0.155	0.182	0.484	-0.341	0.286	-0.168	0.426	0.052	0.421	0.414
IMAGE:665542	1|p36.12|22340353|ESTs	-0.101	0.276	0.207	0.808	0.948		-0.535	-0.071	1.076	-0.224	-0.259	-0.105	0.138	0.125	0.155	0.161	-0.014	-0.277	-0.025	-0.499	0.156	-0.481	-0.241	-0.237	-0.237	-0.186	0.012	0.074	0.253	-0.18	-0.111	0.359	0.183	-0.261	0.011	0.402	-0.032	-0.194	0.005	-0.148	0.424	-0.374	-0.428	0.602		0.545	0.678	0.104
IMAGE:306375	1|p36.12|22729521|ZBTB40	0.099	0.186	0.027	-0.127	-0.167	-0.176	-0.875	0.229	-0.174	-0.309	-0.384	-1.165	0.018	-0.1	0.11	0.056	0.061	-0.377	-0.37	-0.459	0.156	-0.381	-0.046	-0.417	0.043	-0.201	-0.613	0.339	-0.197	-0.05	0.559	-0.246	0.293	0.344	0.091	-0.308	-0.052	0.061	-0.8	0.092	-0.496	-0.389	0.037	0.362	-0.049	0.02	0.188	0.144
IMAGE:1632252	1|p36.12|22838112|C1QA	0.249	0.166	0.207	-0.492	0.278		-0.635	0.229	0.326	-0.474	-0.509	-1.305	-0.132	-0.395	0.005	-0.179	-0.044	-0.317	-0.765	-0.359	0.036	-0.511	0.089	-0.397	-0.127	-1.496	-0.288	-0.006	-0.457	-0.23	0.699	-0.111	0.423	-0.001	0.111		0.078	0.016	0.015	0.162	0.074	-0.234	0.402	0.792			0.348	-0.006
IMAGE:1637203	1|p36.12|22838345|C1QA	0.069			1.768	-1.542	0.029	0.545	0.609	1.446	-0.294	-0.829			1.025	-0.305	0.161	-0.104	0.193		-1.099	-0.014	-0.681	0.369		-0.437	-0.716	-0.148	-0.296	0.383	0.33	0.559	0.179	0.593	0.449	0.321	-0.178	-0.012	0.586	-0.045	0.342	0.274		0.842	0.362	0.036	0.485	0.588	0.854
IMAGE:244044	1|p36.12|22843098|C1QC	-0.001	0.306	0.007	-0.252	-0.302	0.209	-0.21	0.374	-0.634	-0.079	-0.019	-1.1	0.068	0.055	0.105	-0.129	-0.069	-0.047	-0.15	-1.014	0.531	-0.156	-0.126	0.028	-0.157	-0.321	-0.003	-0.096	0.043	-0.145	0.499	0.009	-0.162	0.004	0.091	0.322	-0.097	-0.109	-0.22	0.197	0.044	0.176	-0.133	0.472	0.111	0.2	0.268	0.204
IMAGE:85128	1|p36.12|22852325|C1QB	0.119	-0.054	0.067	-0.112	0.758	0.229	-0.615	0.419	-0.524	-0.334	-0.259	-0.985	0.078	-0.175	-0.065	-0.199	-0.254	-0.437	-0.275	-0.739	0.246	-0.811	-0.351	-0.187	-0.477	-0.436	-0.368	-0.296	-0.087	-0.25	0.239	-0.351	0.053	0.109	-0.219	-0.238	-0.392	-0.544	-0.315	0.042	0.044	0.446	-0.838	-0.018	-0.024	0.185	0.348	-0.226
IMAGE:345103	1|p36.12|23113264|EPHB2	0.294	-0.154		0.073	-0.232	0.039	-0.275	0.254	0.081	-0.459	-0.304	-0.31	0.158	-0.295	0.055	-0.139	-0.234	-0.197	-0.035	-0.399	-0.329	-0.041	0.009	-0.137	0.148	-0.456	-0.208	-0.286	-0.162	-0.225	0.374	-0.106	0.653	0.264	-0.024	0.087	-0.157	-0.374	-0.4	-0.013	0.089	0.166	0.237	0.067	-0.089	0.12	0.228	0.289
IMAGE:328689	1|p36.12|23119647|ESTs	-0.046	0.546	0.187	0.213	0.338	-0.221	-0.89	0.304	0.621	-0.289	-0.314	-0.295	0.413	0.24	0.185	-0.134	0.061	-0.422	-0.14	-0.759	0.271	-0.161	0.069	-0.127	0.293	-0.156	-0.353	0.234	-0.357	0.15	0.679	0.044	0.463	0.544	0.086	-0.028	-0.107	0.561	-0.565	0.262	-0.151	-0.089	0.672	1.032	-0.059	-0.085	0.038	0.379
IMAGE:744910	1|p36.12|23209913|ESTs	0.059	-0.064		-0.542	-0.662	-0.031	-0.345	0.339	-0.654	-0.254	-0.339	-0.435	-0.042	-0.285	-0.065	-0.019	-0.524	-0.447	-0.395	-0.549	0.656		-0.521			-0.616	-0.098	-0.396	-0.857	-0.47	0.219	-1.001	-0.077	-0.141	-0.019	-0.048	-0.252	0.136	-0.175	0.092	0.504	-0.684	0.522	0.062	0.196	-0.475	0.018	0.104
IMAGE:214731	1|p36.12|23218575|KDM1	0.039	0.026		-0.682	-0.422	-0.331	-0.105	0.369	-0.704	-0.684	-1.039		-0.052	-0.035	-0.245	-0.679	-0.354	-0.987		-0.559	-1.124	-0.721	-0.441	0.173	-0.247	-0.876	-0.848	-0.266	-0.747	-0.08	-0.001	-0.481	0.503	-0.441	-0.239	-0.238	-0.392	0.016	-0.395	-0.168	-0.116	-0.584	0.232	-0.008	-0.014	-0.075	-0.002	-0.216
IMAGE:665830	1|p36.12|23277420|KDM1	-0.171	-0.124	-0.333	0.968	-0.212	-0.281	-0.615	0.219	0.896	-0.214	-0.479	-0.405	-0.072	-0.545	-0.025	-0.189	0.056	-0.387	-0.575	-0.149	0.486	-0.381	-0.211	-0.567	0.183	-0.466	-0.188	0.144	0.393	-0.57	0.469	0.289	-0.087	-0.131	0.011	-0.048	-0.032	-0.054	-0.605	0.042	-0.336	-0.554	-0.268	0.442	0.146	0.445	0.618	0.084
IMAGE:415527	1|p36.12|23281691|LUZP1	-0.001		0.207	-0.022	0.278	-0.101	-0.795	0.199	0.156	-0.634	0.021	0.325	-0.532	-0.155	-0.065	0.021	-0.024	-0.227	-0.345	-0.699	0.616	-0.331	-0.141	0.163	-0.097	-0.316	-0.088	0.064	-0.297	-0.38	0.219	-0.221		-0.311	-0.199	-0.068	-0.212	-0.764	-0.805	-0.178	-0.546	-0.374	-0.308	0.302	-0.164	0.035	0.258	-0.096
IMAGE:823887	1|p36.12|23480388|ESTs	-0.071	0.316	0.177	0.378	-0.162		-0.285	0.439	0.136	-0.224	-0.299	-0.535	0.308	0.565	0.285	0.021	0.166	-0.117	0.105	0.481	0.216	0.179	0.209	0.313	0.803	0.374	0.032	0.724	-0.167	0.13	0.139	-0.231	-0.137	0.229	-0.119	0.672	-0.142	-0.144	-0.085	0.042	0.624	0.056	-0.228	0.392	0.426	0.035	0.368	0.394
IMAGE:842861	1|p36.12|23508863|HNRNPR	0.379	0.161	-0.223	-0.189	-0.015	-0.244	-0.182	0.256	-0.07	0.156	-0.384	0.525	-0.429	-0.405	-0.062	0.031	-0.231	-0.313	-0.315	-0.346	-0.074	-0.671	-0.411	-0.402	0.206	-0.18	-0.548	0.324	-0.097	-0.063	0.392	-0.228	0.199	-0.408	-0.082	-0.468	-0.309	-0.111	-0.529	-0.088	-0.47	0.049	-0.024	0.032	-0.504	-0.185	0.105	-0.431
IMAGE:1374851	1|p36.12|23533314|ESTs	0.239	0.626		-0.372		0.069	0.225	0.109	0.006	-0.064	0.121	0.395	0.128	0.165	0.245	0.541	0.506	0.293	0.235	0.251	0.686	0.119	0.279	0.723	0.393	0.224	0.332	0.574	0.463	0.05	0.229		0.073	-0.161	0.171	-0.098	0.338		0.045	0.152	0.104	-0.014		0.332	0.276	0.385	0.358
IMAGE:196824	1|p36.12|23558529|ZNF436	0.109	0.336		0.118	0.108	0.119	0.185	0.459	0.236	-0.174	-0.349	-0.205	0.088	-0.045	0.575	0.531	0.786	0.453	0.185	0.871	0.396	0.419	0.119	0.273	0.883	0.394	0.182	1.164	-0.057	-0.16	0.539	0.049	0.573	0.239	-0.029	-0.038	0.268	0.326	-0.275	0.242	0.054	0.596	0.212	0.412	-0.064	0.155	0.108	0.464
IMAGE:128738	1|p36.12|23580173|TCEA3	-0.071	0.096		-0.252	-0.402	0.089	-0.365	0.539	-0.164	-0.104	0.241		-0.132	0.045	0.395	-0.039	0.376	0.023	-0.005	-0.079	0.796	0.039	0.299	0.043	0.273	0.164	-0.238	0.424	0.223	0.24	0.419	0.319	0.203	-0.191	0.161	-0.138	0.328	-0.164	0.325	0.112	0.564	-0.144	-0.328	0.292	0.216	0.405	0.548	0.124
IMAGE:756405	1|p36.11|23757009|ID3	-0.251	0.436	0.317	0.258	-0.252		-0.565	0.399	0.956	-0.484	-0.139	-0.965	0.358	-0.025	0.025	0.131	-0.164	-0.457	-0.635	-1.099	0.416	-0.501	-0.071	-0.657	-0.827	-0.376	-0.058	-0.416	-0.147	-0.05	0.419	-0.051	-0.117	-0.001	-0.119		-0.242	-0.044	0.235	0.192	0.434	-0.374	0.272	0.172		0.115	-0.132	0.044
IMAGE:415773	1|p36.11|23901041|ESTs	0.139	0.256	0.177	0.158	-0.172	-0.161	0.005	0.679	0.236	-0.214	-0.049	-0.435		0.195	0.275	0.071	0.296	0.293		0.391	-0.634	0.749	-0.071	0.183	0.613	-0.026	-0.328	0.414	-0.207	-0.45	0.359	0.009	0.793	0.249	0.151	0.782	0.138	-0.034	-0.005	0.332	0.544	0.506	0.222	0.232	0.206	0.205	0.418	0.314
IMAGE:526657	1|p36.11|23953186|RPL11	0.092	0.656	-0.663	-0.782	-0.015	-0.004	-0.212	0.082	-0.41	-0.121	-0.202		-0.609	-0.391	-0.312	-0.402	-0.581	-0.613	-0.652	-0.559	0.211	-0.281	-0.267	-0.637	-0.187	-0.486	-0.665	-0.676	-0.707	-0.743	0.062	-0.428	-0.027	-0.154	-0.339	-0.661	-0.106	-0.434	-0.589	-0.198	-0.273	-0.147	-0.538	0.272	-0.36	-0.385	-0.239	-0.463
IMAGE:257372	1|p36.11|23959198|ESTs	-0.121			-0.372	-0.242		-1.325	0.649	-0.114	-0.364	0.001		-0.782		-0.135	-0.169	-0.224	-0.777	-0.235	-1.249	0.146	-0.511	-0.061	-0.397	-0.687	-0.736	-0.948	-0.126	-0.367	-0.09	0.449	-0.481	0.483	0.089	0.061	-0.158	-0.362	0.216	-0.115	0.202	0.134	-0.314	-0.288	0.362		-0.035	0.488	0.094
IMAGE:74283	1|p36.11|23977474|C1orf128	0.179	0.476	0.167	-0.022	-0.372	0.309	0.205	0.469	0.036	-0.174	0.051	-0.175	-0.062	-0.135	0.235	0.151	0.386	0.523	-0.195	0.141	0.816	0.069	0.069	-0.027	0.223	0.224	0.132	0.454	-0.057	-0.04	0.339	0.329	0.093	0.139	0.161	0.602	0.308	0.026	0.295	0.192	0.654	0.026	0.232	0.222	0.386	-0.015	0.138	0.464
IMAGE:826363	1|p36.11|23994025|LYPLA2	0.159	0.506	0.027	-0.382	-0.242		-0.575	0.399	-0.024	0.326	0.261	-0.625	0.228	0.345	0.465	0.011	0.216	0.323	-0.475	-0.259	1.076	0.089	0.149		0.223	-0.116	0.432	0.494	-0.247		0.459	-0.491	-0.077	0.359	0.141	-0.298	-0.012	0.206	0.915	0.472	0.564	-0.054	-0.108	0.592		0.105	0.398	-0.166
IMAGE:711768	1|p36.11|23994675|GALE	0.609		-0.323	0.008	-0.472	-0.331	0.345	-0.301	0.016	0.336	-0.019	-0.495	-0.462	-0.085	0.115	-0.519	-0.584	-0.627	-0.305	-0.379	-1.014	-0.171	-0.111	-0.267	-0.337	-0.536	-0.648	-0.136	-0.297	-0.65	-0.291	-0.571	0.633	0.109	-0.109	0.042	-0.222	-0.394	0.035	-0.138	-0.226	0.816	0.032	-0.538	0.286	-0.155	-0.582	-0.446
IMAGE:1560295	1|p36.11|24008614|HMGCL	0.309	0.016	-0.053	-0.082	-0.262	-0.011	-0.485	0.599	-1.104	-0.004	-0.489	-0.385	0.588	0.475	0.315	0.051	0.086	-0.097	-0.055	-0.169	-0.254	-0.051	-0.051	-0.157	0.393	-0.296	-0.028	0.364	-0.427	-0.08	0.759	-0.181	0.593	-0.061	0.251	0.262	-0.052	0.206	-0.695	0.162	-0.016	-0.134	0.202	0.592	0.046	-0.195	-0.482	0.604
IMAGE:2121293	1|p36.11|24072832|CNR2	0.079	0.406	-0.273	-0.122	1.828	-0.091	0.005	-0.201	0.206	0.016	-0.439		-0.142	-0.295	-0.015	-0.509	-0.304	-0.597	-0.435	-0.609	0.636	-0.701	-0.191	-0.857	-0.247	-0.466	-0.748	-0.226	-0.437	-0.29	0.379	-0.391	0.333	0.159	-0.229	-0.148	-0.282	-0.214	-0.415	-0.078	-0.036	0.016	-0.468	0.242	0.016	-0.385	-0.092	-0.066
IMAGE:356863	1|p36.11|24158904|PNRC2				-0.132	0.308	0.009	0.715	0.499	-0.084		0.191	0.245	0.188	0.865	0.035	-0.249	-0.334	0.133	0.235	-0.159	-0.004	0.059	-0.051	0.163		-0.876	-0.108	-0.536	0.093	0.09	0.009	-0.271	1.263	-0.031	0.051	0.492	0.038	0.706	-0.175	0.202	0.364	1.056	-0.118	0.292	0.406	-0.015	0.218	-0.386
IMAGE:868282	1|p36.11|24158917|PNRC2	-0.021	0.146		-0.312	0.018	0.799	0.425	-0.001	-0.174	0.066	-0.119	0.575	0.508	0.105	-0.115	-0.189	0.046	0.013	0.265	0.371	0.046		0.099	0.733	0.353	-0.096	-0.128	-0.066	-0.177	0.36	0.119	0.159	0.183	-0.001	-0.059	-0.188	0.338	-0.174	0.115	-0.138	0.504	0.006	0.222	0.182	0.126	0.235	0.128	0.074
IMAGE:283088	1|p36.11|24163887|FUSIP1	-0.081	-0.774	0.497	0.118	0.088	-0.261	-1.135	0.469	0.086	-0.614	-0.449		-0.152	-0.675	0.125	-0.579	-0.104	-0.897	-0.475	0.081	0.046	-0.221	0.049	-0.277	0.353	-0.606	-1.178	0.394	-0.547	-0.21	0.319	-0.451	0.273	0.009	-0.039	-1.488	-0.252	0.136	-0.805	0.132	-1.326	-0.334	0.292	0.332	-0.704	-0.405	0.158	-0.256
IMAGE:47096	1|p36.11|24169455|FUSIP1	-0.051	-0.421	-0.683	0.05	-0.694	-0.178	-0.4	0.104	0.036	-0.299	-0.369	-0.245	-0.56	-0.675	-0.18	-0.411	-0.534	-0.674	-0.345	-0.673	0.046	-0.317	-0.323	0.049	-0.087	-0.699	-0.611	-0.194	-0.44	-0.257	0.144	-0.329	-0.162	-0.131	-0.112	-0.21	-0.152	-0.769	-0.543	-0.005	-0.364	-0.541	-0.493	0.135	0.006	-0.1	0.068	-0.649
IMAGE:587595	1|p36.11|24318847|IL22RA1	0.179	0.316	-0.003	0.198	-0.062	0.619	0.275	0.249	-0.004	0.456	0.291	0.315	0.538	0.055	0.435	0.381	0.516	0.353	0.445	0.111	1.046	-0.111	0.159	0.983	0.803	0.754	0.872	0.494	0.203	0.37	0.359	0.209	0.153	0.179	0.391	0.512	0.428	0.396	0.455	0.252	0.664	0.026	0.092	0.232	0.266	0.295	0.148	0.524
IMAGE:666359	1|p36.11|24350576|ESTs	-0.021	-0.384	-0.593	-0.192	0.858	-0.131	-0.295	0.139	-0.164	-0.164	-0.309	-0.615	-0.332	-0.585	0.245	-0.099	0.086	-0.247	-0.255	0.051	0.546	-0.411	-0.341	-0.287	0.043	-0.136	-0.288	-0.116	0.033	-0.15	0.209	-0.131	-0.047	-0.241	-0.079	-0.528	-0.142	-0.404	-0.925	-0.118	-0.606	-0.584	-0.638	0.002	-0.374	-0.015	0.378	0.074
IMAGE:999813	1|p36.11|24353244|IL28RA	0.249	0.106	0.357	0.718	0.208		0.405	0.239	1.086	-0.084	-0.459	0.125	0.698	0.565	0.475	0.081	0.536	0.613	0.495	0.521	-2.514	0.189	0.189	0.223	0.503	0.404	0.132	0.664	0.363	0.35	0.329	0.489	0.673	-0.181	0.081		0.348	0.426	0.795	0.042	1.024	0.016	0.812	0.382		0.705	0.728	0.504
IMAGE:1639207	1|p36.11|24522638|ESTs	0.189	0.086	-0.553	0.298	-0.252	0.079	-0.895	0.359	0.176		-0.409		0.058	-0.275	0.195	-0.149	-0.314	-0.377		0.131	0.226	-0.371	0.189		0.283	-0.176	-0.358	-0.096	-0.467	-0.18	0.409	-0.491	0.333	0.029	0.011	-0.098	-0.412	0.176	-0.245	0.082	0.374	-0.214	0.242	0.442	-0.194	0.065	0.208	0.334
IMAGE:266295	1|p36.11|24568768|C1orf201	0.014	0.081	0.277	0.798	-0.237	-0.161	-1.165	0.229	-0.224	-0.519	-0.619		-0.242	0.065	-0.475	-0.579	-0.414	-0.782	-0.12	0.091	-4.689	-0.231	0.109	-0.477	0.063	-1.206	-0.688	0.309	-0.967	-0.34	0.239	-0.551	0.158	0.189	-0.034	-0.143	-0.407	0.091	-0.71	0.212	-0.191	-0.374	0.297	0.092	0.086	-0.285	0.508	-0.511
IMAGE:1567157	1|p36.11|24621087|ESTs	0.109	0.126		-0.522	-0.592	0.159	0.665	0.139	-0.884	0.006	0.731	0.265	-0.322	-0.005	0.075	1.181	0.366	0.093	-0.005	0.101	-0.264	0.279	0.179	0.933	0.453	0.384	-0.108	0.004	-0.167	0.19	0.059	-0.081	0.373	-0.321	-0.089	0.402	0.218	0.306	0.285	-0.018	0.954	0.036	0.282	-0.018	0.866	-0.655	-0.432	0.734
IMAGE:738970	1|p36.11|24671624|NIPAL3	-0.018	-0.447	0.062	0.228	0.048	-0.157	-0.342	0.186	0.473	-0.537	-0.289	-0.735	0.098	-0.445	-0.25	-0.219	-0.038	-0.533	-0.249	-0.176	-0.078	-0.521	-0.017	0.013	-0.314	-0.42	-0.491	-0.073	-0.324	-0.113	0.172	-0.361	-0.284	0.032	-0.062	0.122	-0.276	-0.014	-0.502	0.002	-0.22	-0.591	0.579	0.189	-0.204	0.062	0.261	-0.15
IMAGE:1620366	1|p36.11|24694958|ESTs	-0.161	-0.934		0.028	0.088	-0.471	-0.615	0.129	-0.284	-0.384	-0.119	0.025	-0.332	-0.045	-0.195	-0.259	-0.134	-0.207	-0.045	-0.299	-0.014	-0.591	-0.001	0.143	0.213	-0.696	-0.418	0.044	-0.257	-0.27	0.289	-0.381	-0.037	-0.051	-0.159	0.072	0.128	-0.374	-0.315	0.062	0.074	-0.384	0.022	0.182	-0.344	0.175	0.088	-0.116
IMAGE:132828	1|p36.11|24701973|RCAN3	0.149	-0.594	0.467	-0.632	-0.322	-0.231	-0.925	0.239	-0.474	-0.294	-0.539		-0.522	-0.355	-0.255	-0.079	0.136	-0.457	-0.405	-0.099	-0.364	-0.331	-0.051	-0.547	-0.327	-0.536	-0.388	0.244	-0.237	-0.4	0.409	-0.391	0.043	-0.051	0.121	-0.528	-0.362	0.006	-0.745	-0.038	-0.636	-0.504	-0.168	-0.138	-0.494	-0.075	0.138	-0.196
IMAGE:346915	1|p36.11|24737826|ESTs	0.219	0.696		-0.272	0.048	0.189	-0.155	0.169	0.136	-0.054	-0.029	-0.565	0.478	0.265	0.235	-0.049	0.406	0.073	0.035	-0.229	0.566	-0.311	0.149	-0.057	0.163	0.104	-0.268	0.114	-0.217	0.05	0.239	-0.081	-0.167	-0.121	0.091	0.532	0.038	0.266	-0.535	0.172	-0.456	-0.284	0.292	0.002	-0.104	0.135	0.268	0.184
IMAGE:415079	1|p36.11|24744406|ESTs	0.249	0.376	-0.293	0.138	-0.212	-0.081	0.135	0.599	0.066	0.086	0.301	-0.425	0.238	0.005	0.555	0.721	0.696	0.233	-0.145	1.321	0.366	0.539	-0.341	-0.117	0.753	0.354	1.242	0.804	0.123	-0.22	0.729	-0.311	0.293	0.729	0.411	0.052	0.498	0.186	-0.305	0.502	-0.016	0.076		0.722	-0.054	0.555	0.428	0.454
IMAGE:132623	1|p36.11|24807583|C1orf130	0.159	0.326	0.527	0.208	-0.252	-0.011	0.175	0.179	0.296	-0.174	-0.159		0.178	0.085	0.225	0.121	0.246	0.083	0.055	0.271	0.466	0.099	0.219			-0.576	-0.018	0.404	0.213	-0.07	0.039	0.289	0.223	-0.301	-0.069	0.142	0.278	-0.304	0.495	-0.168	0.354	0.306	0.102	0.182	0.196	0.245	0.488	0.364
IMAGE:1566311	1|p36.11|24830793|ESTs	-0.061	0.636	-0.023	-0.432	-0.112	0.169	0.015	0.179	-0.244	0.126	-0.019				0.325	-0.049	0.416	-0.017		-0.259	0.476	-0.241			-0.007	0.174	-0.308	-0.006	0.193		0.439	0.219	-0.077	-0.271	-0.099	-0.188	0.318	0.126	0.065	-0.098	0.094	-0.404	-0.348	0.402	0.236	-0.245	0.268	0.314
IMAGE:1558411	1|p36.11|24871658|SRRM1	-0.421	-0.174	-0.113	-0.017	-0.602	-0.066	-0.16	0.469	-0.154	-0.184	1.896	0.08	-0.157	-0.205	0.425	1.046	0.601	-0.007	-0.165	1.166	-0.924	0.754	1.049	-0.062	0.628	0.879	-0.023	-0.206	-0.042	-0.335	0.049	-0.361	0.448	-0.136	0.151	-0.143	-0.037	0.346	0.06	0.032	-0.161	0.396	0.202	0.027	1.186	-0.25	0.098	-0.496
IMAGE:448085	1|p36.11|24944434|CLIC4	-0.001	-0.044	0.507	0.198	-0.392	-2.351	-0.655	0.179	0.606	-0.394	-0.589		-0.132	0.375	-0.275	-0.389	0.376	-0.747	-0.115	-0.489	0.086	-0.061	0.209	0.203	0.323	-0.236	-0.388	0.054	-0.127	-0.33	0.369	-0.291	-0.057	0.059	0.031	-0.528	-0.172	0.576	0.175	-0.028	-0.336	0.446	0.272	0.222		-0.085	-0.192	-0.196
IMAGE:566498	1|p36.11|24950949|ESTs	-0.091	-0.104	0.257	0.388	-0.002	0.169	-0.225	0.369	0.556	0.046	-0.269	-0.515	0.168	0.035	0.735	-0.029	0.716	0.303	-0.255	0.911	-0.174	0.469	0.119	-0.207	0.153	0.204	0.082	1.314	-0.077	-0.03	0.359	0.089	-0.507	0.039	0.211	0.112	0.308	0.256	-0.215	0.292	0.384	-0.414	-0.088	0.642	-0.044	0.095	0.358	0.434
IMAGE:1559001	1|p36.11|25040965|ESTs	-0.081	-0.034	-0.723	0.078	-0.812	-0.921	-0.425	0.079	0.096	-1.014	-0.589	-0.955	-1.092	-0.675	-0.155	-0.289	0.136	-0.887	-0.755	-0.019	-0.374	-0.231	-0.691	-0.337	-0.047	-0.446	-0.068	-0.166	-0.327	-1.35	0.169	-0.641	-0.047	-0.161	-0.429	-0.798	-0.522	-0.234	-0.765	-0.438	-1.126	-0.234	-0.888	-0.068	-0.444	-0.405	-0.352	-0.506
IMAGE:868472	1|p36.11|25042779|CLIC4	-0.101	0.006	-1.123	-1.262	-0.612	-1.411	-0.235	-0.091	-1.574	-0.434	-0.129	-0.265	-1.052	-0.845	-0.445	-0.619	-0.094	-0.987	-0.245	-0.469	-0.444	-0.201	0.029	-0.377	-0.037	-0.596	-0.548	-0.146	-0.537		-0.001	-0.461		-0.271	-0.049	-0.378	-0.062	0.086	-0.365	-0.498	-2.336	0.676	-0.678	0.192	-0.214	-0.715	-0.702	-0.616
IMAGE:291478	1|p36.11|25098644|RUNX3	0.039	-0.089		-0.302	-0.122	-0.401	-1.285	0.499	-0.459	-0.434	-0.404	-2.075	-0.697	-0.635	-0.19	-0.429	-0.464	-0.757	-0.64	-1.059	0.021	-0.936	-0.616	-0.767	-0.377	-0.791	-0.613	-0.511	-0.502	-0.46	0.319	-0.511	0.028	-0.006	-0.299	-0.178	-0.337	-0.254	-0.89	0.027	-0.066	-0.624	-0.368	0.457	-0.139	-0.415	0.023	0.239
IMAGE:49546	1|p36.11|25421763|SYF2	0.009	0.801	-0.293	0.143	-0.272	-0.136	0.11	0.304	0.301	-0.534	-0.094		-0.272	0.25	0.01	-0.049	0.106	-0.492	-0.175	0.096	-0.079	-0.311	0.169	0.063	-0.007	-0.001	-0.248	0.309	-0.617	-0.475	0.284	-0.001	0.273	0.269	0.051	-0.368	0.053	0.021	-0.745	0.247	-0.346	0.276	0.322	0.532	-0.364	-0.075	0.068	-0.161
IMAGE:786281	1|p36.11|25487768|ESTs		-0.154	-0.403	-0.342	-0.462	-0.311	-0.865	0.419	-0.324	-0.224	-1.189	-0.455	-0.732	-0.065	-0.005	-0.299	-0.304	-1.227	-0.525	-1.509	0.156	-1.601	-0.471	-0.807	0.203	-1.576	-0.678	-0.486	-1.377	-0.45	-0.521	-0.631	-0.007	-0.591	-0.739	-0.108	-0.862	-1.094	-0.815	-0.508	-0.476	-0.504	-0.208	0.172	-0.244	-0.645	0.148	0.074
IMAGE:247103	1|p36.11|25500140|RHCE	-0.311	-1.404	-0.313	-0.122	-0.072	-0.571	-0.795	0.219	-0.584	-0.764	-1.429	-0.405	-1.112	-0.525	-0.255	-0.729	-0.434	-1.537	-0.775	-1.769	-0.004	-1.511	-0.761	-1.517	-0.417	-1.376	-1.168	-0.736	-0.997	-0.66	-0.591	-0.551	-0.417	-0.451	-0.889	-0.888	-0.872	-1.734	-0.505	-0.738	-0.186	-0.754	-1.078	0.222	-0.394	-0.675	0.378	-0.486
IMAGE:241539	1|p36.11|25519731|ESTs	-0.111	0.056	0.327	0.328	-0.372	-0.121	0.135	0.079	0.676	-0.044	-0.559		0.038	0.205	0.205	0.121	0.356	-0.137	0.135	-0.669	0.586	-0.501	0.099	0.493	0.113	-0.126	-0.108	0.084	-0.697	0.01	-0.361	-0.131		-0.321	-0.279	0.262	-0.032	-0.044	-0.445	-0.318	0.024	0.076	0.072	0.272	0.156	-0.005	0.528	0.524
IMAGE:1187808	1|p36.11|25553355|ESTs	0.419	0.326		1.938	0.358	0.649	0.185	0.229	0.976	0.236	0.111	0.475	0.388	0.355	0.275	0.351	0.576	0.413	0.055	0.401	0.666	0.289	0.329	0.503	0.573	0.354	0.272	0.584	-0.087	0.2	-0.491	-0.121	0.133	-0.201	0.281	0.532	-0.162	0.766	0.415	0.122	0.714	-0.034	0.572	-0.318	0.746	0.115	0.118	0.664
IMAGE:741379	1|p36.11|25561049|TMEM50A				-0.082	-0.612	-0.321		-0.401	-0.204	-0.264	-0.149	-0.265	-0.842	-0.455	0.305	-0.409	-0.314	-0.127	-0.645	0.421	0.206	-0.131	-0.831		0.373	-0.156	-0.818	0.444	-0.807	-0.51	-0.191	-1.081	0.593	0.049	-0.479		-0.572	-0.394	-1.065	-0.518	-0.196	-0.214	-0.278	0.332		-0.615	-0.292	-0.306
IMAGE:213575	1|p36.11|25671127|ESTs	0.109	0.486	-0.283	0.048	-0.342	0.069	0.105	0.119	0.246	-0.004	0.111	-0.355	-0.062	-0.015	0.425	0.311	0.436	0.073	-0.075	-0.189	0.386	0.049	0.019	-0.097	0.033	0.374	0.282	0.174	0.063	0.02	0.189	-0.011	-0.267	-0.251	0.001	-0.098	0.348	0.056	-0.135	-0.068	-0.256	-0.374	-0.278	0.492	0.276	0.125	0.388	0.364
IMAGE:1908400	1|p36.11|25698843|TMEM57	-0.028	0.219		0.245	-0.199	-0.257	-0.655	0.116	0.303	-0.364	-0.449	0.065	-0.365	-0.271	0.068	-0.342	-0.081	-0.533	-0.605	-0.239	-0.044	-0.421	-0.371	-0.482	0.08	-0.496	-0.825	-0.01	-1.134	-0.393	-0.181	-0.825	0.179	-0.294	-0.322	-0.354	-0.412	-0.251	-0.532	-0.188	-0.28	-0.471	-0.401	0.012	-0.344	-0.028	0.485	-0.11
IMAGE:823909	1|p36.11|25752441|LDLRAP1	-0.031	0.246		1.308	0.098		-1.535	0.289	0.006	-0.074	-0.519	-0.675	-0.262		-0.025	-0.139	-0.524	-0.927	-0.715		0.096	-1.231	-0.011		-0.537	-0.636	-0.738	-0.356	-0.517		0.589	-0.271	0.213	0.659	0.121		-0.092	-0.084	0.345	0.332	0.254	-0.434	-0.128	0.772		-0.395	0.838	-0.066
IMAGE:1759475	1|p36.11|25984766|MAN1C1	0.179	0.151	0.297	-0.219	-0.182	-0.194	-0.205	0.349	-0.25	-0.024	0.051	-0.318	0.025	-0.135	0.148	0.048	0.126	0.133	-0.079	-0.223	0.466	-0.214	0.029	0.083	0.233	0.117	-0.088	0.154	-0.107	0.007	0.286	-0.048	-0.117	-0.008	0.104	0.019	0.198	0.136	-0.102	0.102	0.04	-0.337	-0.048	0.222	0.056	-0.015	0.235	0.244
IMAGE:809513	1|p36.11|26020600|FAM54B		0.486		-0.062	0.278	-0.171	-0.345	0.589	-0.164	-0.584	-0.539	-0.235	-0.222	-0.495	0.275	-0.019	0.086	-0.457	-0.535	0.331	-0.274	-0.451	-0.131	-0.277	0.113	-0.236	-0.678	-0.406	-0.517	-0.23	0.219	-0.411	0.563	-0.161	-0.099	-0.348	-0.062	-0.204	-0.835	0.102	-0.466	0.086	0.112	0.392	-0.224	-0.025	0.438	-0.106
IMAGE:1476065	1|p36.11|26099638|STMN1	-0.071	-0.124		1.998	-0.482		-0.355	0.279	1.016	-0.114	-0.419	-0.145	-0.802	-0.585	0.075	-0.229	-0.214	0.103	-0.265	-0.699	-0.684	-0.341	-0.441	-0.297	0.133	-0.176	-0.438	0.174	-0.277	-0.43	0.199	-0.471	0.103	-0.001	-0.049	0.432	-0.172	-0.384	0.195	0.082	-0.316	-0.154	-0.068	0.022	-0.074	0.155	0.138	-0.116
IMAGE:2488470	1|p36.11|26158844|PAFAH2	-0.411	-0.464		-0.452	0.778	-0.451	-0.705	-0.071	-0.174	-0.784	-0.579		-0.602	-0.785	-0.515	-0.809	-0.584	-0.817	-0.755	-0.469	-0.714	-0.631	-0.781		-0.477	-0.916	-0.908	-0.256	-0.887	-0.81	0.239	-0.741	-0.017	-0.031	-0.329	-0.808	-0.612	-0.044	-0.805	-0.248	-0.766	-0.894	-0.398	-0.088	-0.434	-0.315	-0.102	-0.506
IMAGE:172765	1|p36.11|26232885|EXTL1	0.394	0.266	0.707	0.293	-0.207	0.079	-0.455	0.349	0.556	-0.124	-0.249		0.043	0.24	0.15	-0.299	-0.194	-0.462		-0.814	0.186	-0.451	0.069		-0.492	-0.336	-0.263	-0.211	-0.057	-0.2	0.809	-0.016	0.533	0.559	-0.039	-0.978	-0.087	-0.219	-0.475	0.302	-0.231	-0.239	0.382	0.607	0.056	-0.025	0.143	0.159
IMAGE:134969	1|p36.11|26247329|ESTs	-0.131	-0.234		-0.532	-0.152	-0.471	-0.955	0.309	-0.544	-0.724	-0.429	-0.145	-0.642	-0.425	-0.035	-0.269	-0.124	-0.367	-0.585	-0.279	0.376	-0.441	-0.141	0.373	0.413	-0.326	-0.368	-0.086	0.143	-0.41	0.459	0.199	-0.157	-0.041	0.101	-0.128	0.038	-0.274	-1.035	0.192	-0.606	-0.544	-0.008	0.252	-0.384	-0.425	-0.112	0.024
IMAGE:258072	1|p36.11|26310914|PDIK1L	-0.371	-0.864		-0.132	-0.312	-0.671	-0.695	0.329	-0.404	-0.714			-0.832		-0.795	-1.069	-0.564	-1.217	0.065	0.071	-0.564		-0.621	-0.257	-0.377	-1.916	-0.528	-0.956	-0.477		0.139	-0.351	-0.847	-0.311	0.031	-0.548	-0.072	-0.474	-1.015	-0.068	-0.686	-0.434	-0.018	0.322	-0.624	-0.215	0.188	-0.826
IMAGE:1416081	1|p36.11|26362201|ESTs	-0.541	0.186	0.537	-0.172	0.088	0.029	-0.345	0.489	0.076	-0.234	-0.759	-0.105	0.418	0.345	0.085	-0.059	0.016	-0.647	-0.155	-0.609	0.346	-1.001	0.009	-0.407	-0.327	-0.546	-0.408	0.184	-0.477	0.08	0.499	-0.371	0.123	-0.381	0.041	-0.028	-0.202	0.246	-0.425	0.242	-0.106	-0.564	0.602	0.432	0.166	0.025	0.308	0.254
IMAGE:810890	1|p36.11|26376586|CNKSR1		0.206	-0.083	0.358	0.638		-0.505	0.549	0.206	-0.094	-0.439	-0.835	-0.072	-0.015	0.285	-0.109	-0.064	-0.327	-0.405	-0.929	0.256	-0.751	0.039	-0.497	-0.607	-0.406	0.042	-0.276	-0.077	-0.3	0.939	-0.111	0.263	0.269	0.321	0.062	0.038	0.326	-0.165	0.232	0.094	-0.534	0.042	1.242		0.425	0.558	0.024
IMAGE:110307	1|p36.11|26433279|CCDC21	-0.011	0.086		0.628	-0.462	-0.071	-0.525	0.429	1.046	-0.264	-0.119	0.625	-0.212	-0.075	0.125	-0.059	-0.324	-0.127	-0.395	-0.439	1.096	-0.451	0.109	-0.437	0.183	-0.486	-0.398	0.284	-0.417	-0.21	0.209	-0.261	0.373	0.109	-0.109	0.352	0.008	-0.064	-0.545	-0.028	-0.076	-0.944	-0.058	0.492	0.036	0.235	0.418	0.294
IMAGE:238886	1|p36.11|26480167|SH3BGRL3	-0.261	-0.054			-0.042	-0.191	-0.585	0.139	1.046	-1.244	-0.929	-1.145	-0.092	-0.115	-0.465	-0.059	-0.084	-0.467	-0.085	-0.449	-0.794	-0.601	-0.021	-1.037	-1.187	-0.436	-0.098	-0.026	-0.427	-0.21	0.239	-0.031	-1.037	0.189	-0.419	0.092	0.148	0.356	-0.065	-0.128	0.014	-1.394	0.172	0.832	-0.294		0.748	-0.586
IMAGE:121239	1|p36.11|26481361|UBXN11	0.289	0.856		-0.102	-0.002	0.229	-0.125	0.309	0.306	0.416	-0.079				0.185	0.091	0.416	0.123	0.355		0.346	0.179				0.574	0.252	0.514	0.433		0.319	0.039	0.513	0.129	0.121	0.072	-0.062	0.636	-0.265	0.122	0.044	0.916	0.762	0.392	-0.054	0.065	0.418	0.634
IMAGE:727988	1|p36.11|26517053|CD52	0.289	-0.284	0.337	0.038	0.218	0.159	-1.19	0.509	0.246	-1.434	-0.404	-0.505	0.208	-0.385	-0.37	-0.309	-0.639	-0.607	-0.275	-0.569	0.086	-1.056	-0.231	-0.427	-0.472	-0.646	-0.813	-0.641	-0.267	-0.515	0.694	-0.296	0.318	0.699	0.181	-0.143	-0.277	-0.234	-0.325	0.192	-0.201	-1.489	0.352	0.672	-0.009	0.235	-0.012	-0.266
IMAGE:1560913	1|p36.11|26520943|AIM1L	0.219	0.466	0.687	0.558	0.418	-0.401	-1.015	-0.151	0.696	-1.104	-0.409		0.028	-0.055	-0.075	-0.179	-0.354	-0.427	-0.535		0.336	-0.531	0.209	-0.827	-0.247	-0.506	-0.388	-0.136	-0.207	0.15	0.379	-0.321	0.313	-0.131	-0.229		-0.312	-0.004	0.025	-0.238	0.194	-0.434	0.092	0.482	-0.704	-0.105	-0.572	-0.096
IMAGE:743699	1|p36.11|26560711|ZNF683	0.489			-0.162	0.468		1.475	-0.341	-0.634	0.936	0.361				0.065	0.041	0.086	0.383	1.195	0.861	-0.454	-0.181			0.723	0.264	-0.018	0.614	0.023		-0.121	-0.011	1.263	0.159	0.601	1.192	-0.132	0.576	0.925	-0.058	0.624	1.366	1.722	0.002	0.606	-0.155	0.128	0.184
IMAGE:1629169	1|p36.11|26631359|DHDDS	-0.181	-1.004		0.208	0.058	-0.111	-2.525	0.339	0.406	-1.614	-0.959				0.195	0.271	-0.234	-0.967		0.301	-0.594	0.509			-1.387	-0.976	-0.158	0.524	-0.437		0.509	-0.251	-0.467	0.069	0.021	0.092	-0.112	0.596	-0.235	0.142	0.184	-0.604	0.752	0.692	-0.104	-0.095	0.448	0.114
IMAGE:1652252	1|p36.11|26672744|ESTs	-0.101	0.336		-0.082	-0.282	-0.341	-0.745	0.619	-0.164	-0.934	-0.379	-0.565	-0.572	-0.725	-0.125	-0.229	-0.094	-0.567	-0.495	-1.299	0.126	-1.001	-0.181	-0.057	-0.277	-0.566	-0.518	-1.236	-0.307	-0.6	0.269	-0.311	-0.127	0.089	0.081	-0.638	-0.092	-0.264	-1.005	0.252	-0.806	-1.064	-0.548	0.272	-0.464	-0.885	0.318	-0.066
IMAGE:788511	1|p36.11|26728851|RPS6KA1	-0.011	0.436		0.128	-0.432		-0.355	-0.301	0.336	-0.114	0.131		0.178	0.115	-0.275	-0.059	-0.244	-0.597	-0.205	-0.699	0.306	-0.491	-0.191	-0.207	-0.707	-0.616	0.112	-0.626	-1.227	-0.29	-0.491	-1.301	-0.607	-0.071	-0.329		-0.692	-0.264	0.585	-0.308	-0.126	0.096	-0.398	0.082	0.736	-0.165	-0.272	-0.016
IMAGE:1655878	1|p36.11|26894100|ESTs	-0.051	0.156		-1.252	-0.462	-0.271	-0.535	0.159	-0.494	-0.254	-0.119		0.048	-0.175	-0.515	-0.819	-0.344	-0.697	-0.315	-0.989	-0.054	-0.991	-0.121		-0.667	-0.706	-0.158	-0.696		-0.27			-0.187	-0.391	0.111	-0.388	-0.022	-0.194	-0.515	0.072	-0.306	-0.204	0.442	-1.008	-0.274	-0.385	-1.092	0.414
IMAGE:1881595	1|p36.11|26896519|ARID1A	0.139	0.676	0.177	-0.322	-0.092	0.039	-1.075	0.349	-0.064	-0.794	0.181	-1.485	0.188	-0.205	0.025	-0.699	-0.024	-0.347	-0.485	-1.029	0.106	-0.141	0.169	-0.677	-0.917	-0.336	0.002	-0.346		-0.04			-1.067	0.189	0.021	0.052	-0.042	0.106	-0.265	0.162	-0.756		-0.238	-0.318	0.056	0.325	0.238	0.074
IMAGE:461442	1|p36.11|26938745|ESTs	0.179	-0.394	0.217	-0.722	0.088		0.015	0.149	-0.794	-0.424	0.071		0.178	0.045	-0.205	-1.339	-0.004	-0.367		-0.409	0.176	-0.341	0.119		-0.127	-0.936	-0.388	0.304	-0.457	-0.28	0.299	-0.391		-0.091	-0.039	-0.408	-0.182	0.316	-0.355	-0.028	-0.606		0.372	-0.478		-0.275	-0.062	-0.276
IMAGE:1643151	1|p36.11|26986236|PIGV	0.089	0.546		-0.162	-0.082	-0.101	-0.445	0.589	-0.004	-1.174	-0.129		-0.222	-0.685	0.015	-0.049	-0.714	-0.497	-0.175	-0.719	0.296	-0.381	0.269	-0.777	-0.277	-0.346	-0.148	-0.426	-0.437	0.04	0.339	-0.501	0.563	-0.061	0.041	-0.528	-0.062	-0.354	0.105	0.042	0.514	-0.704	-0.318	-0.358	-0.064	0.005	0.098	0.294
IMAGE:843017	1|p36.11|26997216|PIGV		0.216		-0.092	-0.172	0.159	0.175	0.259	-0.164	-0.324	-0.019	-0.125	-0.192	-0.125	0.245	0.031	0.106	-0.027	-0.025	-0.059	0.296	-0.131	-0.121	-1.027	-0.137	-0.306	0.022	-0.336	0.303	-0.17	0.159	0.099	0.443	-0.131	0.141	-0.338	0.188	0.116	0.375	0.102	0.564	0.426	-0.148	0.152	-0.444	0.035	0.138	0.154
IMAGE:50768	1|p36.11|27053627|ZDHHC18	0.102	0.076	0.327	-0.537	0.115	0.033	-0.465	0.319	-0.174	-0.854	-0.129	-0.705	0.168	0.07	-0.062	0.018	-0.311	-0.447	-0.179	-0.556	0.062	-0.336	0.039	-0.507	0.148	-0.553	-0.025	-0.01	-0.102	0.033	0.436	-0.378	0.419	0.094	-0.012	-0.118	-0.149	-0.024	-0.492	0.062	-0.443	-0.167	0.256	-0.338	-0.017	0.328	0.311	0.187
IMAGE:2027515	1|p36.11|27062215|SFN	0.109	0.316	0.427	0.688	-0.222	0.389	-0.835	0.349		-0.394	0.191	-0.435	-0.102	0.075	-0.105	-0.339	-0.304	-0.057	-0.015	-0.459	0.256	-0.271	0.109	-0.177	0.293	-0.506	-0.028	0.034	0.203		0.579	-0.071	0.093	0.819	0.321	0.092	-0.092	0.326	-0.645	0.322	0.064	-0.244	0.582	0.702	0.076			0.234
IMAGE:347670	1|p36.11|27075210|ESTs	0.109	0.486		0.278	-0.302	0.279	-0.585	0.599	0.446	-0.724	-0.479	-0.665	0.268	0.185	0.535	0.151	0.026	0.063	-0.105		-2.594	0.109	0.179	-0.527	0.693	0.024	0.062	0.494	-0.087	-0.15	0.479	0.139	0.333	0.179	0.061	0.362	-0.002	0.356	0.075	0.052	0.204	-0.064	0.212	-0.038	-0.204	-0.025	0.358	0.384
IMAGE:1630933	1|p36.11|27078458|GPN2	0.189	0.356		0.348	-0.352	-0.151	0.125	0.189	-0.114	-0.754	-0.199	-0.125	0.438	0.635	0.045	-0.329	-0.114	0.173	-0.185	0.061	0.186		0.099	-0.177	0.173	-0.046	-0.118	0.414	0.083	0.5	-0.201	0.469	0.403	-0.131	-0.149	0.232	0.388	0.056	0.145	0.082	0.304	0.436	0.352	0.532	-0.094	0.035	0.228	-0.046
IMAGE:418138	1|p36.11|27110567|NR0B2				-0.372	-0.402	-0.221	-0.305	0.329	-0.274	-1.304	-0.619		-0.472	-0.265	-0.245	-0.379	-0.614	-0.567	-0.995	-0.839	0.316	-0.851	-0.031	-1.107	-0.287	-0.586	-0.738	-0.366	-0.177	-0.27	0.249	-0.311	1.033	0.099	-0.149	-0.338	-0.502	-0.684	-0.445	-0.048	-0.636		-1.188	-0.718	-0.434	0.095	0.238	-0.446
IMAGE:384013	1|p36.11|27140596|NUDC	0.279	0.726		-0.532	-0.132		-0.055	0.189	-0.524	-0.134	-0.059	0.135			0.275	-0.189	-0.094	-0.487		-0.649	1.106	-0.081	0.219			-0.536	-0.138	0.194	-0.277		0.169	-0.201	0.623	-0.061	-0.069	-0.258	-0.002	0.616	0.235	0.042	0.504	0.606	0.492	-0.338	-0.564	0.135	0.168	0.144
IMAGE:1884036	1|p36.11|27148633|C1orf172	-0.101			0.198	0.068	-0.391	-1.285	0.109	0.166	-0.124	-0.589	0.045	0.498	0.025	-0.215	0.271	-0.784	-0.677	-0.125	-0.609	0.146	-0.651	0.129		-0.507	-0.336	-0.328	-0.476	-0.337	-0.19	0.319	-0.091	-0.337	0.079	-0.049		-0.152	-0.184	-0.315	0.002	0.044	-0.404	0.122	-0.298	-0.374	-0.285	0.178	0.074
IMAGE:417983	1|p36.11|27192784|TRNP1	0.329	0.156	-0.173	0.208	-0.272	-0.471	-0.635	0.669	0.766	-0.434	-0.339	-0.775	-0.102	-0.025	0.025	-0.109	-0.724	-0.707	-0.085	-0.909	-0.434	-0.411	0.129		-0.917	-0.596	-0.448	0.274	0.243	-0.31	0.509	-0.111	0.093	0.649	0.211	-0.218	-0.102	-0.074	-0.265	0.382	-0.226	0.716	0.642	-0.048	-0.394	0.005	0.638	0.104
IMAGE:488651	1|p36.11|27204099|FAM46B		0.226	0.117	0.088	0.448	0.119	-0.875	0.759	0.086	-0.574	-0.649		0.268	-0.175	0.175	-0.119	-0.594	-0.337	-0.495	-0.639	-0.084	-0.361	0.079	-1.137	0.143	-0.286	-0.328	0.094	0.053	-0.15	0.449	-0.491	0.843	0.519	0.111	-0.038	-0.282	-0.044	-0.365	0.192	-0.146	0.896	0.082	-0.458	-0.084	-0.085	0.218	0.344
IMAGE:240183	1|p36.11|27297886|SLC9A1	-0.231	-0.114		-0.342	-0.092		-0.245	0.399	0.336	-0.074	-1.009	-0.075	0.588	0.605	0.015	-0.039	-0.314	0.013	-0.135	-0.299	-3.444	0.699	0.069	-1.257	0.063	-0.696	-0.378	0.014	-0.297	0.14	0.259	-0.201	0.353	-0.051	-0.199		-0.082	0.536	-0.485	0.072	0.374	0.446	0.922	-0.428	0.106	0.105	0.348	0.064
IMAGE:812227	1|p36.11|27297898|ESTs	-0.021	0.556	0.297	-0.402	-0.742	-0.161	-0.375	0.119	0.106	0.056	-0.219	-0.875	-0.082	-0.085	-0.265	-0.029	0.106	-0.117	-0.315	-1.509	-0.174	-0.361	0.159	-0.887	-0.657	-0.496	0.142	0.384	-0.647	-0.23	-0.011	-0.471	-0.287	-0.301	-0.409	0.182	-0.582	0.326	-0.085	-0.188	0.404	-0.254	-0.598	-0.778	-0.134	-0.075	-0.052	-0.526
IMAGE:123222	1|p36.11|27341211|ESTs				0.068	-0.552		-0.545	0.269	0.566	-0.294	-0.719	-1.215	-0.232	-0.685	0.105	-0.119	-0.954	-0.437	-0.255	-0.429		-0.431	0.159	-1.547		-0.586	-0.528	0.274	-0.147	-0.12	0.359	-0.341	0.823	-0.211	-0.109	0.272	-0.472	-0.064	0.235	-0.088	0.694	0.536	0.122	-0.478	0.636	0.265	0.378	-0.136
IMAGE:212499	1|p36.11|27486786|WDTC1	-0.001	0.516	0.337	0.588	-0.212		-0.305	0.479		0.206	-0.169	0.175	-0.042	0.055	0.325		-0.204	0.563	-0.125	0.271		-0.271	0.289	-0.237	0.883	-0.076	0.432	0.614	0.453	0.23	0.449	0.129	0.513	0.669	0.101	1.122		0.136	0.465	0.342	1.514	0.516	0.332	0.092	0.696	0.435	0.468	0.774
IMAGE:770856	1|p36.11|27531423|TMEM222	0.249	0.216	0.307	0.058	-0.052	0.349	-0.605	0.439	0.086	-0.194	-0.339	-0.465	0.338	0.365	0.285	0.001	-0.114	-0.097	-0.145	-0.609	0.376	-0.481	0.029	-0.857	0.183	-0.326	0.072	0.054	0.493	0.02	0.569	-0.021	0.513	-0.041	0.121	0.322	-0.062	0.506	0.175	0.112	0.254	0.926	0.562	-0.348	-0.134	0.415	0.508	0.174
IMAGE:1631701	1|p36.11|27544236|SYTL1	0.049	0.006		0.168	-0.112	1.689	0.035	0.049	-0.114	0.426	1.621		0.248	0.145	0.115	-0.009	0.246	0.273	0.185	-0.249	0.576	-0.101		0.503	0.143	0.614	0.002	-0.256	0.213		0.229	0.139	-0.007	-0.171	0.081	0.102	0.178	0.016	0.365	0.152	0.704	0.256	-0.218	-0.268	-0.144	0.365	0.608	0.054
IMAGE:1755555	1|p36.11|27554261|MAP3K6	0.029	0.066	0.127	0.288	-0.262	-0.141	-1.105	0.529	0.346	-0.384	-0.269	0.245	0.178	0.155	-0.315	-0.059	-0.894	-0.847	-0.255	-1.289	0.206	-1.221	0.039		-0.487	-0.556	-0.218	-0.606	0.363	-0.38	0.539	-0.281	-0.957	0.329	0.031	-0.028	-0.342	-0.184	-0.535	0.282	-0.396	-0.394	-0.268	-0.628	-0.234	0.085	0.228	-0.146
IMAGE:858877	1|p36.11|27568219|FCN3				-0.252	0.048	0.319	0.735	0.459	-0.344	0.196	-0.099	1.005		0.375	0.155	0.181	0.346	0.453	0.205	0.521	0.806	0.199	0.439	0.123	1.153	0.084	-0.038	0.534	0.543	0.53	0.389	0.339	0.893	-0.091	0.211	0.192	0.428	0.296	0.255	0.192	0.214	1.176	0.252	-0.028	0.236	0.275	0.658	0.424
IMAGE:1586703	1|p36.11|27594646|GPR3	0.109			0.098	0.228	-0.231	-0.495	0.459	-0.184	-0.264	0.051		-0.312		0.105	0.031	-0.124	-0.227	-0.445		0.396	-1.261	0.139	-0.947	-0.017	-0.376	-0.188	-0.806	-0.227	0.02	-0.221	0.119	-0.227	0.409	-0.029	-0.378	0.068	0.166	-0.155	-0.068	-0.106	0.386	-0.548	-0.118	-0.014	0.075	0.388	0.124
IMAGE:781459	1|p36.11|27603321|ESTs	-0.521	-0.084		0.798	-0.282	-0.311	-0.425	-0.061	0.946	-0.664	-0.299		-0.802	-0.425	-0.425	-0.089	0.286	-0.747	-0.545	-0.039	-1.304	-0.441	-0.191	-0.237	0.373	-0.366	-0.428	0.214	-0.037	-0.85	-0.011	0.189	-0.357	-0.301	-0.199	-0.688	-0.412	0.656	-0.645	-0.138	-0.436	0.056	-0.358	-0.578	-0.044	0.065	0.038	-0.666
IMAGE:506664	1|p36.11|27615065|WASF2	-0.121	-0.409		-0.402	-0.432	-0.501	-0.1	0.034	-0.364	-0.164	-0.029		0.033	0.245	-0.285	-0.169	-0.034	-0.297	-0.14	-0.479	0.256	-0.571	-0.156	-0.197	0.423	-0.526	-0.238	-0.046	-0.117	0.085	-0.096	-0.106	-0.127	0.019	0.041	-0.083	-0.297	0.326	0.25	0.087	0.024	0.426	0.282	-0.638	-0.494	-0.145	-0.412	-1.076
IMAGE:1635933	1|p35.3|27733773|ESTs	-0.181	0.036		0.368	0.008	-0.601	-0.525	-0.301	-0.244	-0.224	-0.589		-0.122	-0.285	-0.115	-0.209	-0.174	-0.787	-0.195	-0.159	-0.514	0.119	-0.261	-0.677	-0.677	-0.186	-0.098	0.064	-0.367	-0.27	-0.241	-0.171	-0.047	0.329	-0.099	-0.478	-0.292	-0.024	-0.755	-0.218	-1.066	-0.334	0.282	-0.318	-1.234	0.015	-0.312	-0.716
IMAGE:241794	1|p35.3|27739294|ESTs	-0.041	0.246	0.247	-0.142	0.008	0.169	-0.765	0.389	0.136	-0.454	-0.249	-0.015	0.348	0.355	0.375	0.381	-0.444	-0.057	-0.435	-0.719	0.216	-0.021	0.249	-1.177	0.583	-0.496	-0.138	0.004	-0.127	-0.45	-0.121	-0.581	0.503	-0.261	-0.649	-0.228	-0.542	-0.414	-0.785	-0.518	-0.136	-0.134	-0.778	-0.548	-0.034	-0.125	-0.462	-0.046
IMAGE:192401	1|p35.3|27749606|AHDC1	0.039	0.266	0.477	-0.267	0.538	-0.141	-0.59	0.214	-0.239	-0.309	-0.524		0.143	-0.29	-0.375	-0.489	-0.334	-0.502	0.06	-0.399	-0.034	-0.506	-0.061	-0.947	0.003	-0.566	-0.333	-0.161	0.318	-0.075	0.249	-0.116	0.223	0.109	0.086	-0.138	-0.147	0.251	-0.19	0.082	-0.021	0.356	0.652	-0.298	0.096	0.06	0.128	-0.266
IMAGE:681906	1|p35.3|27811396|FGR		0.556		-0.072	-0.262		-0.275	0.649	-0.014	-0.234	-0.069	-0.445	-0.242	0.035	-0.135	-0.219	-0.284	-0.257	-0.215	-0.609	0.476	-0.721	-0.131	-0.907	-0.477	-0.136	-0.508	-0.146	0.263	-0.13	0.669	-0.171	0.113	0.119	0.201	0.172	0.058	0.346	-0.635	0.312	-0.096	0.206	-0.018	0.042		0.255	0.478	0.164
IMAGE:782513	1|p35.3|27864676|IFI6	0.049	0.276	-0.493	0.308	-0.312	0.049	0.155	0.049	0.326	0.066	0.021	-0.195	0.068	-0.115	-0.015	-0.099	-0.054	0.003	0.035	-0.369	0.456	-0.261	-0.111	-0.027	-0.127	-0.026	-0.188	-0.076	0.163	-0.25	0.329	0.149	-0.347	-0.221	0.171	-0.058	0.028	0.116	-0.255	-0.008	-0.406	0.086	-0.568	0.112	-0.104	0.245	0.418	-0.106
IMAGE:490994	1|p35.3|27923964|ESTs	0.399	0.466		-0.132		0.259	0.035	0.709	-0.044	-0.584	-0.519	0.325	0.128	-0.035	-0.245	-0.629	-1.314	-0.517	-0.415	-0.289	-0.294	0.149	-0.131		-0.057	-0.686	-0.848	-0.346	-0.307	-0.25	0.339	-0.651	0.993	0.209	0.121	0.192	-0.412		-0.255	0.262	0.184	0.726		-0.668	0.246	-0.455	0.188
IMAGE:712360	1|p35.3|27961019|FAM76A	0.149	-0.104		0.178	0.048	-0.391	-0.875	0.339	0.353	-0.261	-0.302	0.085	-0.079	0.135	-0.092	-0.302	-0.474	-0.5	-0.19	0.301	-0.044	-0.097	0.166	0.123	0.046	-0.23	-0.915	0.28	-0.04	0.05	0.266	-0.176	0.099	0.176	0.038	-0.588	-0.042	0.063	-0.179	0.129	-0.133	0.466	0.537	-0.094	-0.394	-0.108	0.358	0.277
IMAGE:1897484	1|p35.3|28007135|ESTs	0.029	0.556		0.018	-0.202	-0.231	-0.055	0.179	0.166	-0.114	-0.169	0.455	0.318	-0.015	0.315	-0.059	0.116	-0.017	-0.165	-0.299	0.466	-0.001	0.229	0.473	0.003	-0.006	0.212	0.034		-0.25	0.199		-0.407	-0.311	-0.029	-0.118	0.138	0.186	-0.225	0.072	0.244	0.576	0.022	-0.028	-0.184	0.025	-0.072	0.754
IMAGE:240752	1|p35.3|28021862|ESTs		0.546		-0.562	-0.032		-0.565	0.509	-0.634	-0.814				-0.185	-0.145	-0.959	-0.794	-0.857	-0.545	-0.619	-0.344	-0.461	-0.031		-0.227	-0.996	-1.088	-0.916	0.173	-0.04	0.219	0.299	0.353	-0.471	-0.009	-0.638	-0.162	-0.134	-0.615	0.012	-0.176	0.656	0.122	-0.418	0.296	-0.265	-0.012	-0.376
IMAGE:1901041	1|p35.3|28040910|ESTs	0.089	0.146	0.107	-0.582	-0.122	0.519	-0.125	0.249	-0.534	-0.024	0.001	0.235	0.148	0.415	0.275	0.141	0.136	-0.007	0.165	-0.439	0.696	-0.111	0.009	0.143	0.153	0.194	0.062	0.374	0.043	-0.24	0.199	-0.191	0.093	-0.031	0.161	0.182	0.018	0.056	-0.235	0.112	-0.166	0.296	0.052	0.002		-0.055	0.078	0.494
IMAGE:278650	1|p35.3|28049901|PPP1R8	-0.341	0.696	-0.363	0.258		-0.591	-0.895	0.409	0.476	-0.674	-0.219	0.195	0.358	-0.155	-0.415	-0.119	-0.994	-0.337	-0.665	-1.199	-0.364	-0.131	0.049	-1.707		-0.526	-1.018	0.204	-0.187	-0.66	-0.021	-0.391	-0.637	0.159	-0.289	-1.078	-0.892	-0.424	-0.665	-0.078	-1.096	0.106	-1.108	-0.748	-1.584	-0.575	-0.432	-0.646
IMAGE:1374720	1|p35.3|28080491|ESTs	0.659	0.696		0.058	-0.002	0.719	1.025	0.119	0.236	0.476	0.521	0.415	0.948	0.915	0.685	0.791	1.396	0.913	0.465		0.876	0.589	0.369	0.853	1.223	0.834	0.552	1.234		0.25	0.229	0.089	0.553	-0.161	0.331	0.482	0.458	0.486	0.395	0.122	0.394	0.266	0.542	0.352	0.646	0.285	0.378	1.234
IMAGE:26616	1|p35.3|28090635|RPA2	0.319			-0.312	-0.402		0.115	0.229	-0.184	-0.414	0.011	0.145	-0.432	-0.025	-0.455	-0.529	-0.464	-0.167	-0.345	-0.599	0.156	-0.411	-0.331		0.893	-0.516	-1.398	-0.406	-0.697	-0.45	-0.291	-0.871	1.023	0.099	-0.079	-0.058	-0.182	-0.104	0.055	0.132	0.404	0.656	0.502	-0.328	-2.024	-0.355	-0.242	-0.486
IMAGE:2568386	1|p35.3|28157878|SMPDL3B	0.479	0.296		0.038	0.828		0.105	0.769	0.046	-0.604	-0.849	0.075	0.118	-0.095	-0.085	-0.709	-0.494	-0.017				-0.141	0.049		-0.007	-0.086	-1.278	0.514	-0.147	0.36	0.499	-0.331	0.823	0.529	0.171		-0.202		0.195	0.482	0.814	0.426		-0.328		-0.055	0.288	0.254
IMAGE:809879	1|p35.3|28164409|XKR8	0.049	0.216	-0.203	-0.152	-0.162	-0.041	-0.475	0.229	-0.424	0.176	0.281	-0.795	-0.042	0.285	-0.285	0.021	-0.294	-0.517	0.075	-0.559	0.886	-0.081	-0.091	-0.447	-0.587	-0.096	0.122	-0.076	0.103	-0.21	0.239	-0.071	0.043	-0.261	-0.069	-0.388	-0.642	-0.154	0.075	-0.058	-0.226	0.436	-0.488	-0.098	0.056	-0.025	0.078	-0.096
IMAGE:280365	1|p35.3|28187575|EYA3	-0.321	-0.054	0.122	0.213	0.178	-0.331	-0.93	0.394	0.401	-0.884	-0.389	0.395	-0.137	-0.265	0.075	-0.224	-0.764	-0.867	0.225	-0.289	0.041	-0.346	-0.106	-0.457	-0.062	-0.471	-0.643	0.239	0.183	-0.495	0.244	-0.431	-0.077	0.249	-0.049	-0.293	-0.427	-0.294	-0.585	0.047	-0.506	0.146	-0.288	-0.558	-0.264	-0.11	-0.107	-0.121
IMAGE:109506	1|p35.3|28273626|ESTs	-0.101	0.046	0.307	0.228	-0.142		-0.225	0.339	0.286	-0.334	-0.429	0.615	0.228	0.515	0.295	0.111	0.166	0.103	0.015	0.451	0.466	0.199	0.219	0.293	0.283	0.164	-0.308	0.344	0.143	0.21	0.019	0.019	-0.007	-0.241	-0.239		0.148	-0.144	-0.035	-0.038	0.314	-0.284	-0.528	0.182		0.085	0.328	0.124
IMAGE:259017	1|p35.3|28346263|ESTs		1.186	0.137	0.198	-0.102	0.269	0.745	0.479	0.246	0.246	-0.339	0.545	0.508	0.415	0.335	0.061	0.126	0.243	0.385	-0.189	0.616	0.089	0.249	2.453	0.373	0.294	-0.318	0.304	0.283	0.41	0.539	0.419	1.103	0.189	0.181	0.222	0.618	0.216	-0.235	0.282	0.014	0.906	0.272	0.212	0.406	0.025	0.248	0.434
IMAGE:1956803	1|p35.3|28349349|PTAFR	-0.271	0.346	0.477	0.158	-0.432	0.029	-0.605	0.539	0.566	-0.384	-0.299	-0.285	0.138	0.405	0.085	0.211	-0.184	-0.337	0.005	-0.509	0.286	-0.341	0.279	-0.637	-0.897	-0.226	0.092	-0.316	0.113	0.21	0.419	0.029	-1.057	0.229	0.161	-0.058	0.268	0.176	0.045	0.252	0.054	-0.364	-0.088	0.212	-0.404	0.045	0.008	-0.416
IMAGE:2457916	1|p35.3|28399656|DNAJC8	0.179	0.661	0.007	0.143	0.618	0.304	0.175	0.244	0.281	0.151	0.131	0.505	0.313	-0.325	0.255	0.276	-0.149	-0.102	-0.42	0.006	0.106	0.164	-0.191	0.293	-0.177	0.304	0.282	-0.031	0.223	-0.145	0.329	0.494	0.283	0.289	0.041	-0.023	-0.052	-0.044	0.4	0.072	-0.286	0.446	0.412	-0.398	-0.309	-0.24	0.213	0.109
IMAGE:2018821	1|p35.3|28435281|ATPIF1	-0.101	-0.909	0.187	-0.567	1.013	-0.511	-1.075	0.179	-0.409	-1.289	-0.404	0.945	-0.562	-0.675	-0.605	-0.549	-0.644	-0.827	0.07	-0.499	0.061	-0.736	-0.391	-0.507	-0.167	-1.076	-0.488	-0.521	-0.317	-0.765	0.264	-0.486	-0.077	-0.056	-0.139	-0.788	-0.402	-0.924	-0.62	-0.073	-0.386	0.071	-0.943	-0.448	-0.634	-0.255	0.118	-0.621
IMAGE:788232	1|p35.3|28458624|SESN2	0.139	0.176	-0.313	-0.182	-0.122		0.215	0.359	-0.264	-0.424	-0.289	-0.125	-0.072	-0.045	0.255	-0.059	-0.044	0.413	0.335	-0.659	0.466	-0.441	0.069	-0.427	0.053	-0.086	-0.238	0.154	0.353	0.06	0.339	0.029		0.119	0.101	-0.308	0.208	-0.134	0.715	0.242	0.184		-0.148	0.022	-0.084	0.095	0.598	0.184
IMAGE:878206	1|p35.3|28528135|MED18	0.419	0.816		-0.102	-0.002	0.049	-0.015	0.249	-0.044	0.456	-0.259	0.185	0.368	0.635	0.325	-0.049	0.316	0.303		0.361	0.436	0.199	0.099	0.103	0.303	0.914	0.382		0.593	0.12	0.669	0.309	-0.027	0.349	0.201	0.132	0.228	-0.204	-0.125	0.172	0.024	0.866	0.682	0.452	0.076	0.175	0.428	0.524
IMAGE:730953	1|p35.3|28699036|PHACTR4	0.049	0.286	-0.763	0.198	1.028	-0.191	-0.325	0.599	0.216	-0.034	-0.029	-0.125	-0.222	0.085	0.275	-0.179	-0.144	-0.007	0.065	0.051	-0.044	-0.121	-0.311	-0.797	0.513	0.024	-0.228	-0.076	0.093	-0.37	0.249	-0.261	0.083	0.309	0.081	-0.358	-0.232	-0.124	-0.475	0.132	-0.626	0.156	-0.198	0.322	0.036	0.315	0.528	-0.196
IMAGE:1712148	1|p35.3|28708359|ESTs		0.416		0.378	-0.132	0.219	0.345	0.439	-0.054	-0.004	0.231	-0.035	-0.062	0.205	0.195	0.081	0.406	0.363	0.265	-0.309	0.696	-0.211	-0.221	0.123	0.113	0.254	-0.168	0.074	0.033	-0.12	0.269	-0.011	0.403	0.089	0.251	0.092	0.438	0.206	-0.035	0.262	-0.076	0.216		0.182	0.146	0.035	0.388	0.644
IMAGE:724615	1|p35.3|28737124|RCC1	-0.126	-1.309	0.027	-0.402	0.063	-0.096	-0.1	0.479	0.221	-0.579	-0.959	-0.115	0.238	0.28	-0.035	-0.089	0.366	0.508	-0.06	-0.764	0.306	-0.426	-0.026	-0.122	-0.207	-0.091	-0.353	-0.081	0.128	-0.245	0.334	-0.176	-0.147	-0.076	-0.009	-0.323	-0.082	0.006	-0.73	0.142	-0.306	-0.154	-0.043	0.027	-0.124	-0.075	0.143	0.124
IMAGE:548503	1|p35.3|28770274|TRNAU1AP	-0.121	0.416	-0.253	0.928	-0.452	-0.071	-0.075	0.629	0.786	-0.174	-0.129	0.365	0.028	-0.125	0.805	0.301	0.326	0.243	0.315	0.931	0.426	0.709	-0.101	0.103	1.423	0.724	-0.068	0.724	0.983	-0.11	0.309	0.579	-0.087	-0.131	0.121	0.112	0.278	-0.074	0.245	0.152	-0.016	0.066	-0.358	0.172	0.016	0.445	0.708	0.144
IMAGE:137396	1|p35.3|28780179|ESTs	0.079	0.056	-0.133	0.298	-0.332	-0.101	0.055	0.129	0.486	-0.114	0.171	0.195	-0.082	-0.375	0.105	0.031	-0.184	0.003	0.165	-0.409	0.466	-0.581	0.179	0.033	-0.137	0.024	-0.148	0.024	0.273	-0.09	0.439	-0.031	-0.137	0.039	-0.039	-0.118	0.028	-0.534	-0.235	-0.108	0.094	0.046	-0.128	0.052	-0.064	0.325	0.498	0.234
IMAGE:327064	1|p35.3|28793709|ESTs	0.009	0.016	0.027		-0.102	0.369	-0.525	0.549	0.786	-0.054	-0.029	0.225	-0.042	-0.025	0.245	-0.139	-0.344	0.083	-0.145	-0.709	0.006	-0.541	-0.021	-0.337	-0.277	0.094	0.162	0.564	0.143	-0.4	0.359	-0.091	-0.237	0.289	0.281	-0.008	-0.062	0.336	-0.585	0.342	-0.616	-0.284	0.012	-0.388	0.456		0.148	0.404
IMAGE:509588	1|p35.3|28802225|TAF12	0.029			0.268	-0.172	0.519	0.495	0.739	0.146	0.386	0.431				0.305	0.581	-0.024	0.383		-0.269	0.726	-0.031	0.559		0.883	0.424	0.452	0.434	0.733		0.169	0.189		0.329	0.911	-0.228	0.278	0.126	-0.785	0.472	-0.006	0.546	-0.388	0.072	0.036	0.525	0.608	0.414
IMAGE:566595	1|p35.3|28916284|ESTs	-0.021	0.206		0.218	0.418	-0.321	0.065	0.259	0.376	-0.304	-0.149	0.495	0.008	-0.075	0.415	0.271	-0.074	0.313	0.195	0.101	-0.394	-0.141	0.159	-0.607	0.053	0.124	-0.338	0.874	0.223	-0.11	0.309	-0.111	0.973	0.129	0.081	-0.458	-0.102	0.306	-0.855	0.112	-0.736	0.606	-0.008	-0.228	-0.124	-0.105	0.368	-0.106
IMAGE:299085	1|p35.3|28942582|YTHDF2	0.409	0.536	-0.103	-0.142	-0.502	0.179	0.425	0.299	0.026	0.056	0.101	0.175	0.128		0.015	-0.409	-0.164	0.443	-0.045	-0.529		-0.151	-0.091	0.283	-0.097	0.514	-0.718	0.064	-0.087	0.06	0.139	0.219	0.853	-0.141	-0.039	-0.108	-0.242	-0.174	-0.215	0.032	-0.426	0.516	0.232	-0.668	-0.324	-0.055	0.188	0.054
IMAGE:844864	1|p35.3|29069908|ESTs	0.239	0.256	0.357	0.018	0.058	0.419	0.185	0.779	0.156	-0.144	0.141	0.425	0.458	0.625	0.255	0.121	0.226	0.353	0.485	-0.209	0.766	0.359	0.469	0.133	0.283	0.174	-0.038	0.244	-0.057	0.52	0.179	0.039	-0.097	0.369	0.121	0.462	0.078	0.116	-0.155	0.462	0.194	0.236	0.502	-0.048	0.776	0.415	0.378	0.644
IMAGE:841471	1|p35.3|29124793|ESTs	0.189	0.436		0.508	-0.272	0.469	0.695	0.139	0.766	-0.144	0.101	0.405	-0.012	0.085	0.075	0.011	-0.264	0.263	0.175	-0.509	0.456	-0.631	0.099	0.843	-0.247	-0.126	-0.288	-0.186	0.233	-0.01	0.429	0.659	0.423	0.039	0.001	0.382	0.228	-0.114	0.415	0.062	0.654	0.296	0.412	0.212	0.666	0.515	0.518	0.264
IMAGE:1603346	1|p35.3|29253168|ESTs	0.139	0.026	-0.273	-0.292	-0.152	-0.831	-0.055	0.339	-0.004	-0.584	0.051	0.155	-0.082	-0.205	-0.135	-0.119	-0.084	0.103	0.075	-0.789	0.566	-0.641	-0.461	0.433	-0.107	-0.236	-0.058	-0.246	0.463	-0.29	0.109	0.019	0.083	-0.121	0.241	-0.258	0.718	-0.354	-0.595	0.212	-0.216	0.226	-0.188	0.822	-0.414	0.275	0.378	0.364
IMAGE:383721	1|p35.3|29268563|ESTs	-0.031	-0.014	-0.473	0.138	-0.432	-0.181	-0.265	0.489	-0.014	-0.194	-0.159	-0.055	-0.232	-0.525	0.335	-0.099	0.006	0.293	0.125	-0.339	0.506	-0.331	-0.151	-0.007	0.153	-0.046	-0.428	0.304	-0.107	-0.14	0.209	-0.241	0.063	0.619	0.111	-0.068	0.088	-0.134	-0.355	0.302	-0.296	0.166	-0.498	-0.208	-0.164		0.758	0.274
IMAGE:309246	1|p35.3|29317778|EPB41	0.062	0.213	-0.193	0.171	-0.335	-0.196	0.075	0.086	0.181	-0.187	-0.295	0.232	-0.199	-0.255	0.172	0.008	0.226	0.373	0.155	-0.336	0.479	-0.447	-0.077	0.296	0.18	-0.216	-0.018	0.277	0.208	-0.143	0.352	-0.211	-0.034	0.039	-0.079	-0.001	0.071	-0.171	-0.225	0.022	-0.276	-0.184	-0.378	-0.001	-0.074	0.28	0.041	0.17
IMAGE:125311	1|p35.3|29367486|SFRS4	-0.071		0.017	0.318	-0.022	0.029	0.225	0.379	0.416	-0.164	-0.609				0.205	-0.279	0.106	0.293		-0.089	0.206	-0.491			0.163	-0.246	-0.248	0.344	-0.147		0.439	-0.191	0.133	-0.341	-0.219	-0.808	-0.222	0.106	0.055	0.012	-0.766	0.096	0.012	-0.138	0.006	0.365	0.298	0.014
IMAGE:243968	1|p35.3|29374099|ESTs		0.906		0.018	0.218	0.219	-0.035	0.369	0.186	-0.454	-0.089		0.098	0.215	0.325	0.021	0.396	0.973	0.395	0.141	0.196	0.279	0.369	0.213	0.343	0.274	-0.218	0.244	0.173	0.32	0.229	0.149	0.263	0.029	-0.089	-0.128	0.318	0.166	-0.125	-0.098	0.184	-0.274	0.472	0.362	0.246	-0.085	0.298	0.574
IMAGE:50240	1|p35.3|29391148|MECR				0.238	-0.102	-0.451	-0.295	0.279	0.536		-0.549		0.028	-0.105	0.195	0.221	0.116	0.243	0.525	-0.099	0.136	-0.161	0.259	-0.047	0.163	-0.346	-0.198	0.414	0.033	0.1	0.359		-0.087	0.609	0.141	-0.038	-0.072	0.276	0.305	0.362	0.224	0.996	0.552	-0.138	-0.224	-0.065	0.358	0.104
IMAGE:125193	1|p35.3|29392930|MECR	0.239	-0.364		-0.322	0.098		0.335	0.259	-0.034	-0.034	-0.709		0.158		0.105	0.351	0.026	0.793	0.815	0.631	0.376	0.169	-0.121		0.633	-0.236	0.282	1.294	-0.357	0.54	0.319	-0.621	0.843	0.119	-0.099	-0.398	-0.162	0.346		0.062	0.064	0.676	0.702	-0.338	0.726	0.085	0.018	0.614
IMAGE:852975	1|p35.3|29409866|ESTs				-0.052	-0.282		0.285	0.439	0.156	-0.004	0.021	0.195	0.578	0.625	-0.405	-0.409	-0.834	0.353	0.705		0.166		0.279			-0.766	-0.318		-0.127	-0.09	0.449	-0.211	0.993	0.219	0.231	0.622	0.168	0.356	-0.165	0.232	0.314		0.572	0.322	0.686	-0.035	0.108	-0.006
IMAGE:744800	1|p35.3|29525587|PTPRU	0.169	0.126	-0.263	-0.072	-0.322	-0.131	0.175	0.379	0.216	-0.194	-0.229	0.235	-0.322	-0.405	-0.345	-0.629	-0.314	0.303	0.055	-0.999	0.036	-0.651	-0.181	-1.507	-0.417	-0.556	-0.498	-0.776	0.053	-0.28	0.439	-0.281	0.643	0.249	0.131	-0.048	-0.342	-0.294	-0.595	0.192	-0.316	-0.834	-0.088	-0.628	0.026	-0.105	0.078	-0.036
IMAGE:1565436	1|p35.2|30095247|ESTs	-0.121	0.066	0.127	-0.122	-0.102		-0.915	0.419	0.106	-0.034	-0.289	0.595	0.318	0.005	0.075	0.091	0.136	0.513	0.705	-0.829	-0.574	-0.421	-0.191	0.983	0.413	-0.236	-0.158	0.154	-0.147	-0.08	0.189	-0.591	0.053	-0.111	0.161	0.202	-0.132	-0.294	-0.115	0.152	-0.236	-0.334	0.072	-0.308		-0.065	0.188	0.344
IMAGE:1622172	1|p35.2|30956712|MATN1	-0.001	0.276	-0.083	0.048	-0.312	-0.171	-0.275	0.419	-0.034	-0.184	-0.159	-0.335	-0.092	-0.255	-0.005	0.021	-0.124	-0.077	0.135	-0.799	0.296	-0.241	-0.021	-0.447	-0.367	-0.296	-0.088	-0.426	-0.127	-0.34	0.389	-0.161	0.183	0.339	-0.069	-0.108	-0.002	-0.224	-0.625	0.162	-0.396	0.506	-0.188	-0.058	-0.324	-0.175	0.028	0.044
IMAGE:2018807	1|p35.2|31114899|SDC3	-0.131	-0.024	-0.893	-0.352	0.033	0.414	-0.56	0.489	0.046	-0.504	-0.454	-0.38	-0.412	-0.485	-0.405	-0.174	-0.244	-0.117	0.005	-0.919	-0.339	-0.736	-0.226	-0.972	-0.702	-0.496	-0.268	-0.466	0.313	-0.375	0.469	-0.011	-0.182	0.264	0.266	-0.153	-0.097	-0.154	-0.025	0.257	-0.136	-0.014	-0.533	-0.413	0.081	0.295	0.388	-0.646
IMAGE:41569	1|p35.2|31424703|NKAIN1	0.289		-0.143	0.098	-0.112		0.275	0.119	0.416	-0.054	-0.029		-0.522	0.495	0.085	-0.039	-0.084	0.373	0.025	-0.779	0.226	-0.501	-0.051	-0.497	-0.387	-0.226	0.012	-0.146	0.303	-0.37	0.459	-0.201	0.753	0.139	0.061	-0.328	-0.572	0.166	-0.165	0.002	0.064	0.876	-0.028	-0.508	0.206	0.325	0.408	0.134
IMAGE:1570376	1|p35.2|31508965|ESTs	0.429	0.516	0.147	-0.892	-0.272	0.149	0.105	0.319	-1.084	-0.064	-0.339		-0.092	0.615	0.385	0.591	-0.194	0.463		0.341		0.559	0.329		0.493	0.244	-0.428	0.444	-0.277	-0.08	0.129	-0.411	0.933	-0.361	0.051	0.332	-0.312	-0.064	-0.065	-0.028	0.574	0.566	0.372	-0.588	-0.154	-0.605	-0.542
IMAGE:193533	1|p35.2|31520841|ESTs	0.299		-0.283	0.768	-0.102	-0.111	0.175	0.219	0.466	0.456	0.071	0.105	0.218	0.275	0.375	0.271	0.446	0.403	0.215	-0.059	0.736	0.019	0.149	0.423	0.333	0.364	0.022	0.364	0.383	0.01	0.359	0.349	1.483	-0.201	0.211	-0.058	0.208	0.276	-0.445	0.042	-0.766	0.386	-0.078	0.222	-0.294	0.355	0.418	0.454
IMAGE:752690	1|p35.2|31555477|ZCCHC17	0.209	0.176		0.418	0.048		-0.505	0.589	0.786	-0.224	-0.369	0.175	-0.552	0.165	0.465	-0.199	-0.094	0.413	0.075	0.031	0.186	0.169	-0.181	-0.007	0.323	-0.326	-0.278	0.454	-0.127	-0.04	0.289	-0.051	0.333	0.059	0.091	0.602	0.018	0.586	-0.195	0.172	0.444	0.246	0.222	0.092	0.226	0.335	0.648	0.464
IMAGE:491559	1|p35.2|31611089|FABP3	-0.291			-0.307	-0.197	-0.591	-0.16	0.414	-0.144	-0.314	-0.649		-0.257	0.105	0.15	-0.504	-0.539	0.468	0.14	-1.089	0.746	0.119	-0.371	-0.067	0.173	-0.901	-0.888	0.029	-0.327	-0.275	0.314	-0.416	0.433	0.114	-0.079	-0.248	-0.292	-0.414	-0.155	0.102	0.564	0.366	0.387	-0.348	-0.009	-0.15	0.108	0.079
IMAGE:1569191	1|p35.2|31615693|ESTs		0.416		0.348	-0.152	0.229	0.025	0.389	0.166	-0.254	-0.139	-0.255	0.058	0.515	0.365	0.181	0.096	0.453	0.125	0.271	0.186	-0.151	0.079	-0.147	0.643	-0.056	-0.098	0.324	0.173	-0.02	0.379	-0.011	0.263	0.029	0.141	-0.248	0.128	0.046	0.165	0.072	0.084		0.302	-0.448		0.195	0.608	0.044
IMAGE:1762070	1|p35.2|31622495|ESTs		0.226		0.278	-0.192	-0.261	-0.345	0.449	0.396	-0.134	0.201	-0.035	0.058	0.325	0.145	-0.029	-0.064	0.263	-0.075	-0.629	0.566	-0.391	-0.251		0.533	-0.086	-0.078	-0.036		0.21			0.453	-3.291	-0.049	-0.138	0.058	0.146	-0.365	0.122	0.234	0.276	-0.108	0.412	0.066			0.114
IMAGE:770866	1|p35.2|31659246|SERINC2	0.019	0.406		-0.132	0.218	-0.011	-0.035	0.039	-0.164	0.046	-0.179		0.088	0.325	0.035	-0.329	-0.154	0.193	0.325	-1.039	0.166	-0.921	-0.071	-0.857	-0.777	-0.506	0.022	-0.496	0.373	-0.39	0.429	0.029	-0.107	-0.241	-0.079	0.002	-0.222	0.076	-0.435	-0.068	0.074	0.096		-0.498	0.076	0.265	0.108	0.394
IMAGE:1049284	1|p35.2|31668390|ESTs	0.079	0.226	0.027	0.428	-0.082	0.229	-0.575	0.329	0.566	-0.204	-0.429	-0.185	-0.142	0.305	0.155	0.051	0.066	0.443	0.195	-0.689	0.156	-0.361	-0.061	-0.047	-0.177	-0.306	0.062	0.084	0.473	-0.12	0.559	0.209	0.053	0.219	0.081	0.702	-0.082	0.196	0.155	0.182	0.434	0.106	0.102	-0.178	0.606	0.255	0.248	0.304
IMAGE:154608	1|p35.2|31938007|COL16A1	0.144	0.396	0.457	-0.167	-0.072	-0.211	0.025	0.469	-0.284	0.021	0.021	-0.115	0.088	0.355	-0.115	-0.129	-0.009	0.108	0.105	-0.414	0.096	-0.291	0.014	0.173	-0.397	-0.186	0.212	-0.136	0.188	-0.11	0.524	0.129	0.103	0.119	0.216	-0.013	0.053	0.161	-0.465	0.172	-0.011	0.191	0.032	-0.168	-0.234	0.28	0.523	0.104
IMAGE:2566064	1|p35.2|31965301|BAI2	0.159			-0.102	0.048	0.049	0.395	0.249	-0.134	-0.034	0.481				0.255	0.081	0.426	0.553		-0.799	0.416	0.159	0.329		0.163	0.154	0.082	0.884	0.253	-0.14	0.539	-0.101		0.389	-0.059	-0.208	-0.272	0.046	-0.335	0.272	-0.466	0.446	0.642	0.152	0.176	-0.285	0.218	0.044
IMAGE:413292	1|p35.2|32028611|SPOCD1	0.059	0.026		0.648	-0.272	-0.031	-0.355	0.209	0.466	-0.324	-0.309	-0.395	-0.432	0.465	0.175	-0.439	-0.264	0.213	0.425	-0.869	0.256	-0.601	0.049	-0.477	-0.397	-0.616	0.152	-0.686	-0.207	0.05	0.329	-0.231	-0.037	-0.281	-0.029	0.142	-0.442	0.136	-0.515	-0.088	-0.336	-0.314	0.052	0.122	0.006	0.195	0.508	0.474
IMAGE:825442	1|p35.1|32146491|ESTs	-0.011	-0.254	-0.323	0.198	-0.502	-0.381	-0.425	0.279	-0.034	0.176	-0.139	-0.215	-0.382	0.435	-0.595	-0.589	-0.094	-0.097	0.135	-0.149	0.126	-0.071	-0.361	-0.207	-0.297	-0.296	-0.218	-0.466	0.073	-0.53	-0.141	-0.331	-0.277	-0.271	0.101	-0.658	-0.512	-0.104	-0.735	0.272	-0.806	-0.204	0.112	0.022	-0.434	-0.345	0.238	-0.046
IMAGE:1606780	1|p35.1|32252113|KHDRBS1				0.328	-0.162	-0.691	-1.285	0.159	0.326	-0.604	-0.599	0.055	-1.212	-0.315	-0.645	-1.029	-0.774	-0.507		-1.169	-1.914	-1.151	-0.761		-0.707	-1.796	-0.418	-1.986	-0.477		0.229	-0.671		-0.071	-0.269	-1.178	-0.482	-0.244	-0.945	-0.188	-0.896		0.372	0.022	-0.244	-0.365	-0.132	-1.426
IMAGE:365536	1|p35.1|32414274|KPNA6	0.025	0.326	-0.183	-0.179	-0.222	-0.176	-0.148	0.282	-0.084	-0.164	-0.155	-0.005	-0.475	0.339	0.075	-0.079	0.039	0.287	0.265	-0.836	0.046	-0.584	-0.127	-0.367	-0.09	-0.26	0.065	0.01	-0.044	0.01	0.252	-0.441	0.086	0.016	-0.032	-0.358	-0.112	-0.074	-0.135	0.025	-0.176	0.303	-0.361	0.339	-0.089	-0.118	0.208	-0.013
IMAGE:2020460	1|p35.1|32418252|TXLNA	-0.271	-0.014		0.018	-0.322	-0.021	0.015	0.329	-0.314	-0.504	-0.499	-0.845	-0.362	0.285	0.285	-0.179	0.276	0.073	0.165	-0.309		-0.471	-0.211	-0.237	-0.047			0.274	0.133	0.27	0.379	-0.241	0.073	0.189	0.041	0.102	0.338	-0.374	-0.655	0.342	-0.226	0.206	-0.178	0.682	-0.074	0.055	0.288	0.174
IMAGE:244077	1|p35.1|32434193|ESTs	0.069	0.406	-0.053	0.298	-0.372	-0.041	-0.055	0.309	0.366	-0.274	-0.239	-0.115	-0.122	0.295	0.525	0.251	0.276	0.333	0.155	-0.079	0.466	-0.061	0.079	-0.327	0.293	0.264	0.182	0.494	0.173	0.12	0.459	-0.051	0.083	-0.231	0.061	-0.118	-0.032	-0.134	-0.405	0.032	-0.006	0.166	-0.318	0.352	0.176	0.365	0.578	0.294
IMAGE:1558180	1|p35.1|32436025|CCDC28B	0.269		0.327	0.198	-0.052	-0.241		0.039	0.596	-0.414	-0.039		0.618	0.705	-0.235	-0.059	-0.094	0.123	0.295	-0.749	-0.024	-0.701	0.339	0.153	-0.607	-0.646	0.582	-0.226	-0.167	0.54	0.389	-0.841	0.063	0.029	-0.079	0.012	-0.342	0.256	-0.335	-0.118	-0.516	0.326	0.572	0.292	-0.304	0.285	0.358	0.164
IMAGE:1699803	1|p35.1|32442994|IQCC::LOC100128669	-0.271	0.426		0.048	-0.082	0.099	0.365	0.569	-0.014	-0.234	-0.659			1.075	-0.115	-0.009	-0.044	0.563		-0.059		-0.221	0.389		0.133	-0.836	0.682	0.054	0.023	0.56	0.469	-0.261	0.853	0.289	0.071	0.052	0.028	0.016	-0.605	0.302	-0.036	0.756	0.552	0.742	-0.494	0.475	0.598	0.364
IMAGE:111391	1|p35.1|32454395|C1orf91	0.179	0.351	0.267	0.058	-0.342	0.039	-0.315	0.504	-0.034	-0.379	-0.274	0.015	0.048	0.615	-0.015	-0.004	-0.169	0.398	0.415	-0.719	-0.189	-0.466	0.129	0.023	-0.062	-0.121	0.357	0.004	0.083	0.22	0.674	0.014	0.458	0.759	0.266	-0.118	0.568	0.261	-0.29	0.432	-0.236	0.241	0.342	0.722	-0.149	0.195	0.418	0.309
IMAGE:1486109	1|p35.1|32469169|EIF3I	0.049	0.626	-0.293	0.268	-0.352	0.249	0.495	0.379	0.486	-0.004	0.311	0.195	0.228	0.295	0.155	0.011	0.126	0.143	0.205	-0.839	0.646	-0.501	-0.091	-0.157	-0.327	0.244	0.072	-0.186	0.343	-0.07	0.419	0.199	-0.387	0.319	0.181	0.172	0.318	-0.044	0.155	0.352	-0.436	-0.044	-0.648	0.352	0.316	0.485	0.338	0.054
IMAGE:772429	1|p35.1|32469435|LOC339483	-0.201	0.096	0.137	0.298	-0.152	-0.311	-0.535	0.519	0.476	-0.284	-0.629	-0.165	-0.132	0.385	-0.215	0.091	-0.014	-0.227	0.345	-1.129	0.026	-0.301	0.089	-0.547	-0.757	-0.746	0.092	-0.266	0.383	0.07	0.469	0.159	-0.237	0.309	0.071	-0.178	-0.162	0.346	-0.105	0.282	0.224	0.276	0.232	0.402	-0.094	0.385	0.308	0.044
IMAGE:753244	1|p35.1|32486861|FAM167B	-0.081		0.457	0.148	2.938		-0.005	-0.291	0.396	-0.464	-0.479	-1.045	0.058	0.565	-0.245	-0.579	-0.264	-0.137	0.325	-0.169	-0.474	-0.351	-0.031	0.233	-0.377	-0.706	0.222	0.224	-0.317	0.22	-0.221	-0.851	0.563	-0.251	-0.459	0.372	-0.392	0.306	0.365	-0.458	0.014	0.746	0.112	0.052		0.335	0.208	-0.186
IMAGE:730410	1|p35.1|32512319|LCK	0.049	-0.184		-0.452	-0.482	-0.081	-0.585	0.389	-0.224	-0.384	-0.519	0.065	-0.322	0.285	0.005	-0.249	0.176	0.103	0.135	-1.229	0.116	-1.111	-0.371	-0.547	-0.577	-0.496	-0.018	-0.496	-0.247	0.19	0.409	-0.441	0.123	0.029	-0.099	-0.468	-0.362	-0.464	-0.655	-0.038	-0.396	0.306	-0.268	0.052	-0.204	-0.055	0.308	-0.176
IMAGE:1600221	1|p35.1|32572026|MARCKSL1	-0.401	0.386		-0.532	-0.112	0.029	0.265	0.089	-0.664	0.166	0.471			0.005	0.345	0.081	-0.024	-0.277	-0.125		0.146		0.119			-0.236	0.372	0.824	-0.207	-0.48	-0.301	-0.431	0.363	-0.361	0.001	0.102	-0.152		0.225	0.092	0.384	-0.884		-0.708	-0.064	-0.115	-0.152	0.194
IMAGE:435974	1|p35.1|32586670|ESTs	-0.091	-0.684		-0.142	-0.152		-0.125	0.439	0.076	-0.624	-0.569	0.215	-0.182	0.465	-0.155	-0.289	0.186	0.223	0.365	-0.129	-0.004	-0.531	-0.031	0.153	0.153	-0.946	0.412	-0.356	0.303	0.24	0.369	-0.301	0.133	-0.041	0.061	-0.048	-0.262	0.056	-0.565	0.002	0.364	0.426	0.062	0.432	0.606	0.215	0.358	-0.246
IMAGE:1456315	1|p35.1|32599458|LOC100128071	0.109	0.536		0.338	-0.032		-0.205	-0.241	0.356	0.376	0.371	0.705	-0.112	-0.055	0.495	-0.049	0.246	-0.167	0.025	-0.099	0.196	-0.041	0.279		-0.277	0.094	0.522	0.284	0.283	0.14	0.409	0.409	-0.037	0.689	0.091	0.152	0.158	0.116	0.725	0.222	0.764	0.316	0.372	0.372	0.146	0.025	-0.252	0.364
IMAGE:451123	1|p35.1|32613363|BSDC1	0.049	0.396	-0.033	-0.182	-0.442	-0.121	0	0.439	-0.104	-0.714	-0.309	0.345	-0.252	0.465	0.045	-0.054	0.026	0.418	0.46	-0.499	-0.054	-0.506	0.119	0.273	-0.247	-0.306	0.197	0.079	-0.042	0.205	0.474	-0.256	0.498	0.344	0.051	-0.188	-0.322	0.126	-0.725	0.182	-0.346	0.586	0.222	0.127	-0.214	-0.265	0.328	0.089
1048915	1|p35.1|32838626|ZBTB8A	-0.041	-0.084		-0.322	-0.262	-0.101	0.615	0.399	-0.584	0.086	1.341	0.175	0.018	0.245	0.315	0.791	0.416	0.363	0.325	0.041	0.416	-0.151	-0.091	0.583	0.463	-0.026	0.212	0.364	0.113	0.5	0.119	-0.381	0.313	-0.151	0.031	-0.318	0.168	-0.154	-0.265	-0.008	-0.186	0.176	0.132	-0.408	-0.464	0.115	0.388	0.334
IMAGE:1552680	1|p35.1|32860020|ZBTB8OS	-0.311	-0.324		-0.102	0.118	0.119	-0.365	-0.091	0.246	-0.224	-0.319	0.555	-0.142	0.435	-0.125	-0.489	-0.534	0.193	-0.115	-0.209	0.556	-0.781	-0.171	0.493	0.333	-0.236	-0.398	-0.066	-0.477	0.11	-0.081	-0.081	0.293	-0.051	-0.249	-0.558	-0.122	-0.404	-0.695	-0.208	0.164	0.336	0.022	0.222	-0.394	0.195	-0.062	0.104
IMAGE:123067	1|p35.1|32889422|ESTs	0.089	0.196		0.768	-0.072	-0.001	0.345	0.089	0.986	0.706	-0.169	-0.015	0.518	0.925	0.455	0.291	0.056	0.523	0.185	-0.019	0.316	-0.261		0.243	0.283	-0.096	0.232	0.284	0.143	0.55	0.229	-0.021		-0.321	-0.039	0.042	-0.152	0.496	-0.315	-0.108	-0.446	0.906	0.392	0.322	-0.074	0.465	0.638	0.034
IMAGE:842826	1|p35.1|32921548|RBBP4	0.125	0.176	-0.023	-0.095	-0.099	-0.066	0.052	0.316	0.156	0.206	0.058	0.805	0.128	0.212	0.208	-0.009	-0.118	0.033	0.441	-0.234	0.339	-0.087	0.053	-0.117	0.366	-0.223	-0.081	0.2	-0.104	0.6	0.532	-0.621	0.099	0.112	0.021	-0.118	0.024	-0.151	-0.199	0.209	-0.11	-0.027	0.329	0.346	-0.319	-0.235	-0.029	-0.21
IMAGE:810446	1|p35.1|33012713|KIAA1522	0.159	-0.234		-0.272	0.228		-0.105	0.069	-0.474	-0.154	-0.729	-1.005	-0.102	0.555	-0.025	-0.189	-0.124	0.193	0.475	-0.489	0.126	-0.251	-0.111	-0.007	0.193	-0.306	0.162	0.344	0.163	0.1	0.269	-0.241	0.343	-0.041	-0.099	-0.348	-0.172		-0.125	-0.018	0.054	0.426		0.132	-0.644	0.055	0.558
IMAGE:1175398	1|p35.1|33028840|YARS	0.139	-0.399	0.2	0.198	-0.052	0.032	-0.445	0.286	0.541	0.314	-0.296	0.185	-0.377	0.673	0.068	-0.196	-0.197	0.376	0.297	-0.487	-0.002	-0.411	0.207	-0.717	0.253	-0.364	0.249	0.031	-0.015	0.368	0.374	-0.259	0.046	0.209	-0.087	-0.12	-0.12	0.073	-0.525	0.102	-0.201	0.239	0.065	0.372	-0.007	-0.023	0.215	0.341
1048916	1|p35.1|33096545|S100PBP	0.134	0.176		0.253	-0.062	0.689	-0.09	0.479	0.016	-0.139	-0.089	-0.005	0.168	0.705	0.35	-0.109	-0.289	0.233	0.045	-0.209	0.141	-0.331	0.119	0.083	0.148	-0.386	0.002	0.034	0.048	0.29	0.194	-0.391	0.438	-0.061	-0.109	0.002	-0.497	0.156	0.255	0.002	0.794	0.396	0.277	0.087	1.006	0.02	0.358	0.184
IMAGE:171936	1|p35.1|33127376|HPCA	0.119			-0.462	-0.092	0.589	0.165	0.409	-0.344	0.206	-0.159	-0.305		0.455	-0.195	-0.079	0.216	0.113	0.265	-0.579	0.346	-0.561	-0.011	-0.317	-0.337	-0.416	0.182	-0.566	-0.057	-0.08	0.429	-0.071	0.173	-0.041	-0.069	0.242	-0.112	-0.204	0.355	0.032	0.454	0.396	-0.348	0.102	0.016	-0.055	0.328	-0.046
IMAGE:151620	1|p35.1|33132797|TMEM54	0.009	0.301	-0.193	0.193	0.003		-0.13	0.314	0.586	-0.039	-0.379	0.095	0.038	0.56	0.065	-0.064	0.096	0.188	0.065	-0.349	-0.029	-0.586	0.089	-0.137	-0.217	-0.291	0.142	0.174	0.268	0.235	0.384	0.009	-0.107	0.324	0.051	0.122	-0.122	0.426	0.24	0.197	0.189	0.326	0.242	0.237	-0.094	0.31	0.318	0.084
IMAGE:2569462	1|p35.1|33248107|AK2	-0.441	0.321	0.107	-0.067	0.178	-0.211	-0.125	0.169	0.001	0.091	-0.934	0.405	-0.232	0.465	0.07	-0.444	-0.379	0.078	-0.075	-0.284	0.286	-0.056	-0.176	-0.697	-0.042	-0.651	-0.348	-0.496	-0.397	0.155	0.019	-0.126	0.398	-0.021	-0.159	-0.168	-0.002	0.136	-0.575	-0.003	-0.236	0.541	-0.548	0.362	0.201	0.055	-0.022	-0.096
IMAGE:1638054	1|p35.1|33316064|ESTs	-0.331			-0.282	0.038	-0.821	-0.345	0.509	-0.224	-0.344	-0.339			0.425	0.085	-0.129	-0.014	0.153		-0.799	0.226	-0.661	-0.421		0.153	-0.576	-0.028	0.334	-0.117		0.069	-0.581	-1.377	-0.111	-0.049	-0.288	-0.132	-0.354	-1.355	0.022	-0.596	0.016		0.512		-0.395	-0.032	0.054
IMAGE:158272	1|p35.1|33322810|ESTs	0.489	0.586	0.477	0.478	-0.052	0.729	0.225	0.609	0.516	-0.004	-0.029	0.515	0.248	0.125	0.355	0.241	0.026	0.923	0.455	0.441	0.896	0.269	0.269	0.663	0.783	0.564	0.162	0.714	0.423	0.5	0.499	0.569	0.623	0.469	0.201	0.612	0.638	0.326	-0.005	0.272	0.424	0.296	0.582	0.572	0.526	0.305	0.538	0.974
IMAGE:1628929	1|p35.1|33364312|ESTs	-0.081	-0.214	0.297	0.408	-0.212	-0.631	-0.695	0.649	0.516	-0.104	-0.529				-0.175	-0.269		0.383		-0.559	0.176	-0.691			-0.037	-0.646	0.122	0.104	0.113		0.419	-0.281	-0.227	0.029	0.211	0.732	0.158	-0.134	0.265	0.292	0.684	0.196	-0.258	0.612	-1.164	0.105	0.138	0.024
IMAGE:435750	1|p35.1|33383587|TRIM62	0.059	0.796	0.207	-0.162	0.338	-0.301	0.425	0.559	-0.004	0.276	0.011	0.125	0.098	0.695	0.045	0.561	0.056	0.473	0.485	-0.699	0.326	-0.221	0.119	-0.707		-0.326	0.882	0.094	0.003	0.34	0.379	-0.391	0.873	-0.041	0.051	-0.188	-0.382	0.196	-0.265	0.082	0.264	0.286	0.272	0.482	-0.174	0.085	0.038	0.124
IMAGE:898328	1|p35.1|33561813|PHC2	0.539	0.286		0.258	-0.022	0.219	0.865	0.469	-0.004	0.436	0.801	-0.595	0.588	0.445	1.035	1.271	0.976	0.343	-0.285	-0.119	0.856	0.679	0.179	-0.187	0.543	0.464	0.682	1.424	0.063	0.03	0.309	-0.071	0.853	0.249	0.311	0.722	0.138	0.976	0.785	0.232	0.414	0.516	1.182	-0.138	0.886	0.295	0.018	0.824
IMAGE:1602165	1|p35.1|34059849|ESTs	0.459		0.107	1.168	0.258	0.349	0.055	0.509	0.446	0.346	-0.289	0.135		0.615	-0.345	0.001	-0.254	0.593	0.335	-0.239	0.226	-0.741	-0.331		0.023	-0.616	0.152	-0.016	-0.207	0.47	0.209	-0.631	0.373	-0.421	-0.009	0.302	0.028	0.166	-0.425	0.152	0.184	0.016	-0.118	0.592	0.076	0.095	0.208	0.404
IMAGE:1541646	1|p35.1|34107143|LOC402779	-0.291	0.046		0.368	-0.282	0.149	-0.465	0.169	0.096	0.066	-0.569	0.585	0.148	1.145	0.155	-0.059	0.036	0.243	0.785	-0.529	0.286	-0.221	-0.281	0.273	0.293	-0.496	0.292	0.274	-0.187	-0.15	0.009	-0.571	-0.787	-0.301	-0.439	-0.078	-0.172	-0.484	-0.045	-0.308	0.464	-0.364	-0.228	0.412	-0.124	0.245	0.228	0.184
IMAGE:1156527	1|p35.1|34278612|ESTs	0.259	0.396	0.807	0.468	0.058	0.019	0.045	0.719	1.046	0.326	-0.599		0.688	0.845	0.425	0.081	0.246	0.383	0.455		0.186		0.449		0.393	-0.246	0.432	0.894	0.343	0.58	0.289	0.129	0.213	0.519	0.191	-0.078	0.268	0.686	-0.625	0.392	-0.276	0.156	0.792	0.882	-0.104	-0.155	0.548	0.144
IMAGE:753881	1|p34.3|34993234|GJB5	0.199	0.186	0.367	0.358	0.738		0.165	0.169	0.066	0.376	-0.329	0.235	0.158	1.225	0.175	-0.429	-0.184	0.553	0.555	-0.559	-1.624	-0.351	0.159	0.183	-0.357	-0.696	0.092	-0.006	0.043	0.21	0.709	-0.201	0.103	0.499	-0.249		0.278	0.016	-0.085	0.182	0.634	0.796	0.192	0.682			0.178	0.134
IMAGE:1858230	1|p34.3|35021758|GJB3	0.159	-0.094	0.137	1.638	0.008	-0.061	-0.435	0.099	0.776		-0.249		0.298	0.755	-0.745	-0.769	-0.654	0.133		-1.159	-2.444	-0.751	-0.131		-0.297	-0.776	-0.528	-0.426	0.003	-0.4	0.429	-0.361	0.093	0.169	0.001	-0.038	-0.002	0.016	-0.525	0.002	-0.326	-0.504	0.402	0.732	-0.044	-0.005	0.038	-0.436
IMAGE:183556	1|p34.3|35032821|GJA4	0.099	-0.054		-0.462	-0.042		-0.325	0.179	-0.134	-0.014	-0.549	-0.515	-0.312	0.205	-0.465	-0.029	-0.144	0.193	0.605	-1.379	-0.214	-0.791	-0.051	-0.687	-0.587	-0.656	0.402	-0.356	-0.017	-0.36	0.249	-0.071	-1.187	0.209	-0.079		-0.202	-0.174	0.135	0.072	-0.056	-0.174	0.002	0.142		-0.245	-0.092	-0.626
IMAGE:1416151	1|p34.3|35088551|ESTs		0.236	-0.303	-0.302	0.418	-0.721	0.035	-0.001	-0.374	-0.524	-0.539	0.275	-0.922	0.255	-0.255	-0.719	-0.404	0.133	0.385	-0.749	-0.254	-0.871	-0.251	0.683	-0.197	-1.066	-0.248	-1.026	-0.277	-0.23	0.259	-0.541	0.073	-0.411	-0.209	-1.048	-0.192	-0.484	-1.135	-0.168	-0.926	0.256	-0.128	0.312	-0.404	-0.055	-0.032	-0.216
IMAGE:768217	1|p34.3|35093231|C1orf212	0.179	0.186	-0.073	0.248	0.278		-0.195	0.099	0.396	0.386	-0.039	-0.375	-0.332	0.865	0.235	-0.019	-0.064	0.523	0.395	-0.379	0.036	-0.311	-0.461	-0.227	-0.087	-0.306	0.272	0.424	0.433	-0.24	0.439	0.109	0.273	0.019	0.151		-0.362	0.296	-0.335	0.142	-0.296	0.326	0.272	0.412		0.395	0.518	0.004
IMAGE:1753946	1|p34.3|35103623|DLGAP3		0.666		-0.142	0.288	0.139	-0.075	0.139	0.096		-0.139		-0.302	0.365	-0.505	-0.199	-0.544	0.343			0.746	-0.631	0.139	0.083	-0.247	-0.466	0.242	-0.476	-0.007	-0.08	0.339	-0.171	0.063	0.149	0.071	0.132	-0.062	0.056	0.015	0.082	0.054	0.236	0.122	0.372	0.206	-0.105	0.198	0.204
IMAGE:768523	1|p34.3|35219720|ZMYM6	0.084	-0.399	0.547	0.238	0.053	0.019	0.05	-0.011	0.286	-0.139	-0.529	0.24	-0.087	0.495	-0.075	0.011	0.016	0.253	0.335	0.811	-0.039	0.659	0.294	0.493	1.073	-0.216	-0.233	0.299	-0.052	0.075	0.584	-0.391	0.168	-0.121	-0.174	-0.323	-0.032	-0.169	-0.035	-0.058	-0.366	0.511	-0.203	0.192	0.456	-0.01	0.283	0.009
IMAGE:1626218	1|p34.3|35248734|ZMYM6	-0.071	-0.424	-0.453	0.328	-0.487	-0.426	-0.6	-0.121	0.341	-0.109	-0.339	0.03	-0.542	0.03	-0.35	-0.489	-0.364	0.198	0.185	-0.409	0.291	-0.631	-0.196	-0.432	-0.232	-0.661	0.117	0.154	-0.162	-0.565	0.204	-0.276	0.063	-0.126	-0.139	-0.413	-0.302	-0.229	-0.5	-0.148	-0.436	0.326	-0.288	0.357	-1.014	0.08	0.368	-0.066
IMAGE:325150	1|p34.3|35353948|ZMYM1	-0.246	-0.824	-0.213	-0.012	-0.152	-0.076	-0.385	0.004	-0.154	0.021	-0.364	0.44	-0.217	0.485	0.375	-0.044	0.361	0.303	0.205	-0.214	-0.184	-0.156	-0.156	-0.207	0.148	0.159	-0.163	0.469	-0.047	-0.32	0.129	-0.186	0.248	-0.066	-0.169	-0.168	-0.292	-0.289	-0.52	0.077	-0.421	0.126	-0.353	0.152	-0.019	-0.245	0.133	-0.106
IMAGE:197913	1|p34.3|35414581|SFPQ	-0.121			-0.042	-0.462	-0.041	-0.475	0.419	-0.064	0.046	-0.729	0.135	-0.342	0.545	0.115	0.051	-0.114	0.433	0.415	0.331	-1.724	0.039	-0.061	-0.167	0.413	-0.496	0.092	0.784	-0.177	-0.33	0.259	-0.451	0.243	0.139	0.121	-0.828	-0.332	0.116	-0.455	0.222	-0.596	0.626	-0.088	0.332	-0.454	0.115	0.288	-0.056
IMAGE:768049	1|p34.3|35427460|SFPQ	-0.281	-0.249	-0.163	-0.472	-0.322	-0.581	-0.735	-0.591	-0.709	-0.404	-1.999	-0.08	-0.652	0.2	-0.42	-0.484	-0.414	-0.167	0.28	-0.934	-0.349	-0.826	-0.251	-0.487	-0.807	-0.861	-0.353	-0.416	-1.552	-0.485	-0.556	-0.836	-0.577	-0.391	-1.074	-0.603	-0.892	-0.634	-0.495	-0.768	-0.631	-0.159	-0.958	-0.123	-1.314	-0.57	-0.537	-0.701
IMAGE:455280	1|p34.3|35629270|ESTs	0.239	0.436	0.217	-0.122	-0.162	0.849	0.275	0.359	-0.164	0.566	0.161	0.065	0.588	0.765	0.375	0.611	0.746	0.493	0.005	-0.319	0.506	0.189	0.079	0.453	0.303	0.364	0.642	0.584	0.113	-0.21	0.459	0.029	0.533	-0.031	0.301	0.242	0.348	0.246	-0.025	0.282	0.174	0.636	0.312	0.462	-0.094	0.135	0.158	0.634
IMAGE:951095	1|p34.3|35659753|ZMYM4	-0.151	0.016	-0.168	-0.202	-0.539	-0.071	-0.498	0.169	-0.317	-0.097	-0.639	-0.325	-0.775	0.095	-0.038	-0.386	-0.258	0.047	-0.235	-0.369	-0.144	-0.201	-0.401	-0.484	0.036	-0.72	-0.385	-0.05	-0.184	-0.367	0.086	-0.458	0.116	-0.011	-0.086	-0.701	-0.146	-0.621	-0.83	-0.121	-0.08	0.216	-0.288	0.036	-0.454	-0.162	0.171	-0.233
IMAGE:1569306	1|p34.3|35672470|ESTs	0.279	0.476	0.027	-0.212	-0.162	0.399	0.165	0.139	-0.114	0.106	0.171	0.475	0.058	0.445	0.305	-0.559	0.186	0.423	0.055	-0.359	0.756	-0.171	0.209	0.653	0.413	-0.096	0.112	0.034	0.093	-0.07	0.319	0.069	0.303	-0.391	0.191	0.352	0.398	-0.024	0.435	0.012	0.274	-0.024	0.212	0.322	0.296	0.135	0.318	0.454
IMAGE:278504	1|p34.3|35804635|NCDN	0.044			0.178	-0.482	0.539	0.125	0.384	0.026	0.276	0.026	0.44	0.008	0.375	0.29	0.101	0.356	0.238	0.285	0.251	0.141	-0.036	0.609	0.073	0.288	0.219	-0.303	0.019	-0.007	0.055	0.004	0.099	0.363	0.154	0.251	0.232	0.223	0.266	-0.055	0.237	0.284	0.381	0.302	0.387	0.766	-0.035	0.453	0.039
IMAGE:132159	1|p34.3|35807999|LOC100128791	0.439			0.048	-0.352	-0.271	-0.045	0.139	0.166	-0.324	-0.109		0.378		0.045	0.011	0.426	-0.157	0.505	0.011	0.266	0.089	0.299		0.133	0.034	-0.158	0.094	0.063	-0.16	0.359	-0.101	0.573	-0.051	0.091	-0.388	0.388	0.246	-0.725	0.062	-0.736	0.986	0.682	0.392	0.036	0.205	0.228	0.164
IMAGE:593838	1|p34.3|35838660|ESTs		0.546	0.377	1.198	0.058	0.579	0.855	0.139	1.036	0.296	0.221	-0.105	0.198	0.315	0.695	0.291	0.346	1.093	0.185	0.541	0.806	0.649	0.329	0.883	0.993	0.684	0.222	0.674	0.303	0.47	0.529	0.589	1.113	0.789	0.301	1.012	0.748	0.346	0.325	0.222	0.724	0.866	0.632	1.052	0.606			0.744
IMAGE:122241	1|p34.3|35841332|PSMB2	0.139	0.426	0.337	-0.392	0.148	-0.441	0.005	0.409	-0.254	0.266	-0.319	0.165		0.705	0.015	0.131	-0.794	0.573	0.165	-0.999	0.036	-0.511	-0.131	0.423	-0.397	-0.466	0.282	0.104	-0.437	-0.58	0.419	-0.671	0.693	0.129	0.091	-0.518	-0.382	0.016	-0.745	0.292	-0.696	0.646	0.002	0.412	-0.514	-0.145	-0.042	0.044
IMAGE:295594	1|p34.3|35972438|ESTs	0.269	0.166	0.267	0.478	-0.022	0.159	0.075	0.029	0.846	0.236	0.001	0.215	0.208	0.145	0.255	0.291	0.506	0.323	0.305	-0.309	0.636	-0.111	0.049	0.413	0.073	0.294	0.112	0.234	0.473	0.09	0.399	0.429	0.023	-0.231	0.111	0.142	0.178	0.236	-0.365	0.002	-0.196	0.016	0.222	0.362	0.316	0.515	0.688	0.534
IMAGE:825363	1|p34.3|36046414|EIF2C4		-0.324		-0.222	-0.332		-0.625	0.119	-0.384	-0.054	-0.999	0.205	-0.632	-0.315	-1.015	-0.869	-0.654	-0.167	-0.025		-1.194		-0.341	-0.507	-0.587	-2.056	-0.768	-0.396	0.003	-0.56	0.039	-0.591	-0.077	0.069	-0.029	-0.898	0.358	-0.364	-0.095	0.052	-0.366	0.246	-0.248	0.332	-0.134	-0.175	0.228	-0.426
IMAGE:66642	1|p34.3|36089534|ESTs	-0.041	0.126		0.068	-0.342	-0.161	-0.145	0.159	-0.834	0.236	-0.319	0.375	0.068	0.345	0.135	0.151	0.066	0.273	0.365	-0.069	0.036	0.169		-0.817	0.253	-0.236	0.032	0.614	0.143	-0.24	0.649	-0.421	0.793	0.249	0.031	-0.418	-0.202	0.086	-0.445	0.282	-0.146	0.436	-0.038	1.122	-0.394	-0.375	0.498	-0.066
IMAGE:1880914	1|p34.3|36093095|EIF2C4	-0.171	-0.724	-0.283	-0.042	-0.202	-0.351	-0.615	-0.011	0.046	0.386	-0.639	0.585	-0.252	0.545	0.475	-0.039	0.066	0.413	0.365	-0.299	-0.264	-0.221	0.139	0.323	-0.067	-0.546	0.152	0.544	-0.267	-0.43	0.479	-0.361	-0.027	-0.061	-0.059	-0.548	-0.292	0.246	-0.965	-0.008	-0.656	0.176	0.112	0.242	-0.404	-0.215	0.398	0.014
IMAGE:813850	1|p34.3|36158263|EIF2C1	0.039	0.266	0.187	-0.262	-0.232		0.225	0.329	0.046	0.206	-0.029	0.635	-0.072	0.715	0.375	0.341	-0.374	0.973	0.765	-0.229	0.226	0.439	0.029	0.483	0.463	-0.496	0.392	0.424	-0.077	0.24	0.069	-0.421	0.483	-0.011	0.021		-0.072	0.036	0.455	0.292	1.064	0.786	-0.068	0.542		-0.035	0.518	0.444
IMAGE:43829	1|p34.3|36164019|ESTs	0.159	0.226	0.217	-0.472	-0.252	-0.201	0.125	0.179	-0.564	-0.074	0.041	0.115	-0.302	-0.005	0.255	0.051	0.066	0.223	-0.045	-0.089	0.446	-0.071	-0.171	0.123	0.223	-0.026	0.062	0.134	0.053	-0.38	0.179	-0.041	0.333	-0.091	-0.029	0.082	-0.042	-0.004	-0.525	0.032	-0.196	0.066	-0.228	0.112	-0.244	-0.245	0.128	0.274
IMAGE:1540533	1|p34.3|36247341|ESTs	-0.301	-0.864	-0.063		-0.312	-0.261	-1.135	0.139	0.156	-0.164			-0.082	0.475	-0.135	-0.299	-0.314	0.353	0.025	-0.799		-0.771	-0.271		0.493	-0.886	-0.928	-0.076		-0.32			0.003	0.349	0.011	-0.918		-0.484	-0.935	0.032	-0.426	0.116	-0.608	0.812	-0.474	-0.595	-0.012	-0.096
IMAGE:684216	1|p34.3|36293177|EIF2C3	-0.051	-0.389	-0.073	-0.312	-0.467	-0.581	-0.165	0.024	-0.414	-0.074	-0.279	0.555	-0.377	-0.215	-0.175	-0.099	0.271	0.253	0.24	-0.359	0.061	-0.111	-0.226		0.478	-0.291	0.132	0.244	-0.267	-0.63	0.284	-0.536	0.553	-0.081	-0.064	-0.493	-0.147	-0.034	-0.37	-0.048	-0.426	0.376	-0.263	0.292	0.041	-0.165	-0.022	0.209
IMAGE:1557298	1|p34.3|36299768|ESTs	-0.081	-0.484		0.308	-0.422	-0.751	-0.985	-0.011	0.146	-0.224	-0.619	0.265	-0.812	-0.035	-0.015	-0.199		-0.047	0.055	-0.119	-0.114	-0.181	-0.291	-0.067	0.313	-0.036	-0.268	0.004	-0.057	-0.62	0.279	-0.321	-0.257	-0.191	-0.009	-0.488	-0.352	-0.444	-0.895	-0.048	-0.586	-0.304	-0.288	-0.218	-0.304	-0.235	0.098	-0.296
IMAGE:1554906	1|p34.3|36309669|ESTs	-0.121	-0.004	0.027	0.348	-0.302	-0.301	-0.305	0.069	0.226	0.226	-0.269	0.065	-0.082	0.735	0.535	0.191	0.366	0.123	0.085	0.471	-0.194	0.149	0.469	0.223	0.633	-0.016	0.132	0.674	-0.137	-0.3	0.069	-0.551	-0.017	0.089	-0.149	-0.288	-0.132	0.016	-0.615	0.072	-0.436	0.476	-0.178	0.372	-0.394	-0.075	0.318	0.054
IMAGE:1562854	1|p34.3|36322531|TEKT2				-0.482	-0.142	-0.741	0.165	0.019	-0.624	-0.154	-0.539		-0.332		-0.725	-0.829	-0.474	-1.077	-0.025	-1.669	-0.394	-1.001	-0.001		-0.417	-0.966	0.092	-1.996	-0.337		0.319	-0.361	0.603	0.049	-0.119	-0.398	-0.502	-0.174	-0.525	-0.008	-0.876		0.312	-0.018	-0.284	-0.155	0.258	-1.086
IMAGE:867606	1|p34.3|36333674|COL8A2			0.267	-0.002	-0.212	-0.401	0.755	0.489	0.266	0.166	-0.269		-0.002	0.245	0.265	-0.169	-0.394	0.543		-0.769	0.166		-0.381		0.473	-0.536	-0.168	-0.026	-0.307	-0.03	0.369	-0.661	0.823	0.469	0.141	0.192	-0.282	-0.084	0.005	0.222	0.424	1.146	0.632	0.202	0.156	0.215	0.358	0.204
IMAGE:460580	1|p34.3|36374768|TRAPPC3	-0.331	0.686	0.097	0.188	0.238	-0.041	0.065	0.449	-0.004	0.196	-0.249	0.335	-0.082	0.185	0.395	0.281	0.076	0.103	0.235	-0.249	0.356	-0.171	0.319	-0.247	0.153	0.144	0.312	0.234	0.213	-0.2	0.429	-0.091	-0.777	0.219	0.211	-0.048	0.018	0.086	-0.045	0.122	0.214	-0.024	0.272	0.402	-0.214	-0.055		0.094
IMAGE:430179	1|p34.3|36462632|THRAP3	-0.111	0.146	-0.703	-0.302	-0.272	0.349	-0.165	0.129	-0.134	0.386	0.111	0.575	-0.162	-0.195	-0.095	-0.139	-0.294	0.233	0.035	-0.209	0.296	-0.131	-0.351	0.493	-0.037	-0.156	-0.168	-0.036	-0.177	-0.08	0.249	-0.391	0.123	0.079	-0.079	0.092	-0.412	-0.574	0.045	-0.088	-0.156	-0.184		0.082	0.106	-0.195	0.198	0.154
IMAGE:416010	1|p34.3|36542641|ESTs	-0.051	-0.014	-0.243	-0.492	0.108	0.409	0.175	0.219	-0.024	0.316	-0.269	0.675	-0.082	-0.175	0.075	-0.019	-0.514	0.643	-0.135	0.051	0.586	-1.601	-0.101	1.103	0.613	-0.176	-0.108	0.444	-0.047	0.41	0.119	-0.351	0.633	0.199	-0.019	0.842	-0.282	-0.424	0.045	-0.008	0.724	0.176	-0.348	0.352	0.276	-0.545	0.228	0.374
IMAGE:769002	1|p34.3|36558587|C1orf113	0.239	0.066	0.947	0.658	0.398		-0.265	0.189	0.546	0.476	-0.189	-0.045	0.168	0.775	0.115	-0.009	-0.304	0.363	0.505	-0.709	-0.004	-0.511	0.349	-0.207	-0.167	-0.376	0.522	-0.126	0.593	-0.27	0.339	-0.101	0.103	0.029	0.111	0.042	0.108	0.376	-0.455	0.182	0.004	0.216	0.402	0.342		0.315	0.568	-0.056
IMAGE:1911490	1|p34.3|36561921|ESTs	-0.011	0.176	0.347	0.248	-0.182	-0.081	0.325	0.489	-0.194	-0.084	0.191	0.125	0.148	0.155	-0.075	-0.049	-0.234	0.063	0.205	-0.569		-0.281	-0.151	0.553	0.083	-0.246	0.082	-0.176	0.203	-0.04	0.449	0.009	0.133	0.159	0.111	0.112	0.278	-0.404	-0.095	0.162	0.124	0.436	-0.268	0.412	0.306			0.124
IMAGE:430497	1|p34.3|36605243|STK40	0.304	0.001	0.457	0.263	-0.047	0.259	0.06	0.474	0.286	0.131	-0.294	-0.425	0.083	0.75	0.155	-0.024	-0.049	0.403	0.405	-0.214	-0.159	-0.336	0.144	0.023	0.203	-0.191	0.142	0.064	0.088	0.25	0.654	-0.006	0.443	0.479	0.251	0.292	0.208	0.081	0.23	0.347	0.024	0.446	0.137	0.672	0.486	-0.015	0.548	0.104
IMAGE:1455561	1|p34.3|36631623|LSM10	0.009	-0.184		-0.472	0.058		-0.715	0.059	-0.324	0.026	-0.609	-0.035	-0.262	0.155	-0.235	-0.249	-0.754	0.423	0.265	-0.749	-0.274	-0.851			-0.007	-0.676	0.282	-0.206	-0.277	-0.02	0.789	-0.131	0.183	0.209	0.011	-0.648	-0.292	0.256	-0.415	0.112	-0.626	-0.284	0.362	0.822		-0.045	0.298	0.264
IMAGE:154289	1|p34.3|36650064|ESTs	0.419	0.866	0.257	-0.002	0.208	0.369	0.625	0.339	-0.014	0.356	0.321	0.125	0.408	0.445	0.495	0.441	0.556	0.603	0.255	0.431	0.686	0.309	0.309	0.253	0.393	0.404	0.352	0.514	0.523	0.33	0.399	0.389	0.453	-0.021	0.221	0.232	0.208	0.346	0.355	0.212	0.324	0.296	0.242	0.282	0.396	0.415	0.448	0.634
IMAGE:1461619	1|p34.3|36656093|C1orf102	-0.256	0.141		-0.107	0.128	-0.041	-0.585	0.404	0.281	0.021	-0.669	0.605	0.038	0.715	0.04	-0.149	-0.754	0.528		0.041	-0.329	2.119	-0.066	0.013	0.288	-0.656	0.192	-0.221	-0.187	-0.055	0.334	-0.306	0.208	-0.071	0.061	0.332	-0.127	-0.059	-0.22	0.152	0.379	0.256	0.197	0.502	-0.079	0.155	0.213	0.139
IMAGE:1476019	1|p34.3|36660475|ESTs		0.036	-0.793	0.258	-0.392		-0.505	0.619	0.036	0.226	-0.319	-0.115	-0.372	0.575	0.435	-0.239	-0.664	0.283	0.095	-0.569	0.006	-0.541	-0.301	-0.407	-0.267	-0.266	-0.128	0.194	0.143	-0.5	0.689		-0.067	0.479	0.101		0.288	0.116		0.342	0.374	0.086	-0.508	0.942		0.055	0.648	-0.436
IMAGE:809639	1|p34.3|36704231|CSF3R	-0.311	0.166		0.468	0.248	0.079	-0.525	-0.251	0.136	0.176	-0.209		0.108	0.875	0.025	0.231	-0.264	0.443	0.095	-0.429	0.426	-0.061	0.209		-0.697	-0.376	0.422	0.024	-0.187	-0.41	-0.171	-0.631		-0.061	-0.309	-0.148	-0.812	0.076	0.345	-0.458	-0.496	-0.014	0.452	0.272	-0.394	-0.285		-0.176
IMAGE:381812	1|p34.3|37088135|GRIK3	0.049	0.846		0.008	-0.377		0.55	0.489	0.031	0.261	0.016	0.74	-0.347	0.62	0.13	-0.049	-0.269	0.778	0.455	-0.459	0.581	-0.126	0.184	0.023	0.168	-0.141	0.327	0.129	0.193	-0.205	0.689	-0.116	0.758	0.434	0.256	-0.148	0.178	0.296	0.02	0.257	0.374	0.796	0.312	0.587	0.236	0.22	0.258	0.374
IMAGE:767259	1|p34.3|37693068|LOC728431		0.746	-0.063	0.368	-0.282		0.165	0.179	0.646	0.286	-0.119	0.815	0.548	0.735	0.145	0.131	-0.074	0.323		-0.429	0.366	-0.061	0.439		-0.097	-0.066	0.262	0.104	0.213	0.6	-0.181	-0.221	0.033	0.149	0.131		0.118	0.196	0.145	0.152	-0.156	0.546	0.332	0.702		0.135	0.288	0.424
IMAGE:770983	1|p34.3|37730762|C1orf149	0.059		0.017	-0.192	-0.502	-0.841	-0.075	-0.231	0.136	0.056	-0.179		-0.392	0.575	-0.415	-0.569	-0.534	-0.047	0.355	-0.369	0.146	-0.521	-0.281	-0.007	-0.207	-0.926	-0.458	0.074	-0.057	0.23	0.349	-0.251	0.593	-0.191	-0.309	-0.548	-0.072	-0.174	-0.845	0.102	-0.376		-0.638	1.192	-0.624	-0.605	-0.592	-0.156
IMAGE:283107	1|p34.3|37772637|ESTs		0.006	-0.133	-0.012	0.108	-0.381	-0.205	0.279	-0.384	-0.224		-0.005		0.295	-0.025	-0.179	-0.854	0.213	-0.025	-1.069	-0.014	-1.151	-0.001	-0.247	0.003	-0.386	-0.168		-0.567	-0.01	0.049	-0.391	-0.527	-0.241	-0.249	-0.398	-0.472	-0.734	-0.875	0.012	-0.556	-0.084	-0.148	1.032	-0.764	-0.385	0.348	-0.576
IMAGE:1031050	1|p34.3|37774727|SNIP1	-0.131	-0.184	0.027	-0.252	-0.532	-0.311	-0.665	0.269	-0.104	0.246	-0.669	-0.045	-0.532	0.495	0.075	-0.009	-0.764	0.303	0.115	-0.909	-0.004	-0.771	-0.401	-0.047	-0.007	-0.436	0.262	0.074	-0.127	0.33	0.419	-0.521	0.253	0.129	0.081	-0.058	-0.262	0.096	-0.935	0.082	-0.626	0.146	-0.448	1.172	-0.714	-0.305	0.348	-0.046
IMAGE:196860	1|p34.3|37804017|DNALI1	-0.051	-0.414	0.257	-0.307	-0.352	-0.236	-0.775	0.164	-0.284	0.131	-0.874	0.28	-0.262	0.895	0.035	-0.059	-0.409	0.378	0.25	-0.384	-1.664	0.154	-0.011	-0.147	-0.122	-0.581	0.082	0.334	0.088	0.31	0.399	-0.321	0.133	0.004	-0.084	-0.158	-0.327	-0.179	-0.835	0.102	-0.091	0.076	0.107	0.787	-0.004	0.09	0.208	-0.006
IMAGE:783629	1|p34.3|37805004|GNL2	-0.191	-0.004	0.457	0.078	0.078	-0.201	-0.475	0.199	0.146	0.016	-0.909	0.085	-0.622	0.255	-0.095	-0.059	-0.294	-0.007	-0.105	-0.869	-0.064	-0.691	0.089	-0.347	-0.647	-0.306	0.242	-0.166	-0.067	-0.15	0.529	0.029	-0.407	-0.201	-0.119	-0.528	-0.272	-0.084	-0.235	0.042	-0.456	-0.044	-0.268	1.072	-0.054	0.275	0.188	-0.096
IMAGE:292936	1|p34.3|37930763|CDCA8	0.219	0.186	0.207	0.338	-0.332		-0.145	0.419	0.686	0.036	-0.469	0.195	-0.492	1.025	0.075	-0.019	-0.524	0.403	0.305	-0.309	0.116	-0.111	-0.071		0.033	-0.366	0.422	0.224	0.033	0.53	0.439	-0.251	0.043	0.439	0.181		-0.192	0.116	0.095	0.382	0.724	0.326	0.042	0.962		0.145		0.304
IMAGE:1875284	1|p34.3|37952147|EPHA10	0.289	0.656	1.007	-0.462	0.058	-0.351	0.945	0.079	0.536	-0.034	0.081		0.348	1.135	0.055	0.211	-0.424	0.573	0.585	-0.119	0.266	-0.121	0.459		0.103	-0.206	0.602	0.104	0.073	0.08	0.309	-0.301	0.853	0.099	-0.039	-0.478	-0.322	0.186	-0.605	-0.138	-0.516	0.676	0.862	0.642	-0.784	-0.055	-0.072	0.404
IMAGE:306806	1|p34.3|38033746|MANEAL	0.179			-0.162	-0.452	0.429	0.335	0.159	-0.504	-0.144	-0.299	0.135	0.038	0.335	0.085	-0.169	-0.444	0.263	0.245	-0.049	-0.674	0.229	-0.451	-0.217	0.043	-0.586	0.172	0.014	0.103	0.32	0.249	-0.261	0.563	0.039	-0.039	-0.088	-0.222	0.396	-0.115	0.082	0.354	0.386	0.312	0.202	0.226	0.025	0.338	-0.126
IMAGE:429534	1|p34.3|38040417|YRDC	0.269	-0.144	0.447	-0.042	-0.162	-0.191	-0.075	0.139	0.176	0.226	-0.199	0.325	0.608	0.565	0.025	0.071	0.276	0.313	0.035	-0.439	0.476	-0.051	0.099	0.083	-0.157	0.254	0.032	-0.036	0.173	0.08	0.219	0.329	0.243	0.139	-0.009	-0.108	0.178	0.226	-0.545	0.152	-0.456	0.756	-0.368	0.502	-0.084	0.005	0.218	0.464
IMAGE:2542380	1|p34.3|38053197|MTF1	0.054	0.099	0.277	-0.054	-0.074	-0.196	-0.027	0.159	-0.326	-0.036	-0.475	0.04	-0.034	0.627	0.183	-0.145	0.01	0.271	0.24	-0.377	0.016	-0.303	-0.045	0.079	0.085	-0.296	0.074	-0.068	-0.067	0.064	0.299	-0.161	0.217	-0.087	-0.035	-0.35	-0.232	-0.092	-0.608	0.076	-0.334	0.32	-0.41	0.662	-0.224	0.059	0.346	0.096
IMAGE:2028392	1|p34.3|38098955|INPP5B	0.249	0.016		-0.792	-0.272	-0.041	0.065	0.269	-0.684	-0.644	-0.829				-0.225	-0.309	-0.074	0.093		-0.489	0.526	-0.451			-0.097	-0.146	-0.208	-0.216	0.043	0.25	0.279	-0.041	0.043	-0.221	0.091	0.022	0.048	-0.354	0.075	0.012	-0.156	0.076	-0.358	0.002	-0.014	-0.015	0.338	-0.006
IMAGE:307139	1|p34.3|38098955|INPP5B	0.179		0.297	0.148	-0.212	0.039	0.255	0.319	0.096	0.376	0.121	0.435	-0.072	-0.215	0.335	0.321	0.636	0.653	0.385	0.311	0.656	0.189	0.259		0.873	0.374	0.292	0.574	0.433	0.12	0.589		-0.577	0.269	0.391	0.062	0.328	0.466	-0.255	0.332	-0.046	0.556	0.322	0.802	0.246	0.145	0.358	0.804
IMAGE:31866	1|p34.3|38195774|SF3A3	0.149	0.156		0.158	-0.462		0.015	0.089	-0.064	0.176	-0.149	-0.135	0.038	0.275	-0.285	-0.259	-0.164	0.013	0.575	-0.179	-0.314	0.069	-0.141	-0.327	0.093	-0.156	0.172	0.014	-0.267	0.07	0.259	-0.341	0.193	0.119	0.111	-0.018	-0.472	0.136	-0.065	0.232	-0.276	0.156	0.622	0.392	-0.284	0.075	0.228	-0.306
IMAGE:796475	1|p34.3|38235028|FHL3	0.109	0.126		-0.212	0.118	0.169	-0.195	0.199	-0.064	0.096	-0.579	-0.345	-0.882	0.065	-0.125	-0.499	-0.254	0.333	0.085	-0.909	0.176	-0.671	-0.161	-0.187	-0.267	-0.526	0.052	-0.186	0.313	0.12	0.489	-0.081	0.323	0.159	0.011	0.392	-0.332	-0.094	0.025	0.162	-0.186	0.106	0.162	0.852	0.066	0.005	0.128	0.064
IMAGE:713205	1|p34.3|38251046|UTP11L	-0.131	0.666		-0.212	-0.112		-0.095	0.089	-0.324	0.126	-0.359	0.385	-0.162	0.575	-0.145	-0.419	-0.354	0.103		-0.099		-0.651			0.173	-0.816	-0.138	-0.156	-0.137		0.199	-0.911	0.633	-0.221	-0.309	-0.388	0.108	-0.054	-0.305	-0.178	0.134	0.906		0.932	-0.434	-0.055	0.138	-0.286
IMAGE:2340213	1|p34.3|38282873|POU3F1	-0.221	-0.324	0.067	-0.382	-0.082	0.139	-0.175	0.039	-0.024	0.146	-0.759	-0.685	-0.342	0.245	-0.385	-0.619	-0.714	0.393	0.165	-1.139		0.139	-0.471	-0.587	-0.597	-1.116	0.002	-0.656	-0.287	0.22	0.329	-0.411	0.343	0.289	-0.099	0.032	-0.442	-0.874	-0.415	0.072	-0.206	0.366	0.372	0.662	-0.304	-0.455	-0.042	-0.056
IMAGE:1641524	1|p34.3|38367716|ESTs	-0.061	-0.064		-0.422	0.088	0.499	0.225	0.099		0.196	-0.609	0.255	0.368	0.825	-0.065	-0.239	-0.164	0.113	0.585	-0.879	0.446	-0.271	-0.061	-0.007	-0.437	-0.486	0.332	-0.636	0.083	0.38	0.229	-0.331	-0.507	-0.021	-0.199	0.272	-0.082	-0.514	0.125	0.042	0.434	-0.224	-0.548	0.482	-0.024			0.034
IMAGE:1642210	1|p34.3|38992474|ESTs	-0.001	-0.034	0.047	-0.002	-0.282	0.159	-0.475	0.079	-0.044	-0.094	-0.549	-0.185	-0.352	-0.105	-0.055	-0.159	-0.214	0.163	0.115	-0.959	0.156	-0.811	-0.091	0.153	-0.367	-0.556	0.042	-0.336	-0.287	0.02	0.299	-0.441	0.123	-0.161	-0.109	-0.558	-0.192	-0.444	-0.125	0.022	0.334	0.006	-0.118	0.732	0.266	-0.215	0.198	-0.076
IMAGE:363575	1|p34.3|39100376|MYCBP				-0.132	-0.152		0.085	0.079	-0.114	-0.204	-0.369	-0.385	-0.372	-0.135	-0.645	-0.689	-0.244	-0.037	-0.075	0.021	-0.144	0.049	-0.571	-0.347	0.063	-0.656	-0.348	-0.536	-0.277	0.04	0.429	-0.021	0.113	-0.111	-0.029		-0.362	-0.344	0.335	-0.098		0.396	0.042	0.732		0.115	0.308	-0.176
IMAGE:1468070	1|p34.3|39102754|MYCBP	0.069	-0.004	0.052	0.043	0.493	-0.291	-0.33	0.099	-0.024	-0.324	-0.364	0.235	-0.202	-0.065	0.03	0.031	0.071	0.263	-0.21	0.201	-0.339	0.234	-0.046	0.423	-0.112	0.109	-0.053	0.264	-0.032	-0.075	0.409	-0.101	0.038	0.439	0.091	-0.133	-0.362	-0.314	-0.65	0.002	-0.051	0.151	-0.638	0.647	-0.594	0.29	0.448	0.239
IMAGE:742761	1|p34.3|39111708|LOC100131576				-0.152	1.498	-0.431	0.685	0.019	0.526		-0.309			0.205	-0.465	-0.869	-0.154	-0.347	0.045		-0.254	-0.531	-0.081		-0.287	-1.186	0.062	-0.056	-0.067	0.24	0.219	-0.481	0.643	0.279	-0.079	-0.458	-0.272	0.206	-0.565	-0.068	-0.686	0.486	0.602	0.782	-0.704	-0.015	0.338	-0.366
IMAGE:430211	1|p34.3|39164101|ESTs	-0.091	-0.264	0.257	-0.272	0.048	-0.241	-0.385	0.179	-0.134	0.236	-0.819		-0.392	0.955	-0.035	-0.159	0.116	0.133	0.115	-0.609	0.146	-0.321	0.029	-0.447	-0.577	-0.126	-0.078	0.214	-0.117	0.29	0.379	-0.431	-0.087	-0.151	0.101	-0.718	-0.212	-0.154	-0.575	0.072	-1.056	0.396	-0.568	0.632	-0.884	-0.075	0.268	-0.466
IMAGE:784112	1|p34.3|39229546|AKIRIN1				-0.532	0.198	-0.341	-0.445	-0.081	-0.534	-0.264	-0.279				-0.135	-0.149	-0.104	-0.107		-0.019	0.236	-0.281		0.223	-0.077	-0.326	-0.178	0.284	-0.327	-0.04	0.019	0.129	0.203	-0.101	-0.049	-0.248	-0.232	-0.334	-0.535	0.042	-0.316	0.786	0.152	0.212	-0.304	0.125	0.368	-0.556
IMAGE:562409	1|p34.3|39266979|NDUFS5	0.119	0.026		-0.452	-0.292	-0.241	-0.835	0.079	-0.114	0.116	-0.269	-0.265	-0.442	-0.205	-0.275	0.171	-0.464	-0.067	-0.145	-0.629	-0.184	-0.631	-0.051	-0.167	-0.477	-0.626	0.932	-0.366	-0.247	0.12	0.419	-0.241	0.023	0.369	0.131	-0.518	0.008	0.076	-0.365	0.202	-0.086	0.256	0.142	0.562	0.236	-0.135	0.178	-0.326
IMAGE:488436	1|p34.3|39319704|MACF1	-0.081	0.296		0.508	-0.572	-0.111	-0.175	0.059	0.336	0.056	-0.339	0.075	-0.442	0.165	0.235	-0.259	-0.324	0.023	-0.115	-0.769	0.126	-0.511	-0.261	-0.437	-0.397	-0.186	-0.098	-0.416	0.043	-0.08	0.219	-0.261	0.153	0.169	0.111	-0.038	-0.382	-0.034	-0.345	-0.038	-0.596	0.616	0.042	0.342	-0.174	0.135	0.298	-0.326
IMAGE:1896373	1|p34.3|39505008|ESTs		-0.144		0.808	-0.042	-0.261	-0.385	0.389	1.356	-0.044	-0.329		0.188	1.105	0.895	0.221	0.046	0.293	0.185	-0.249	-0.004	-0.271	0.059	-1.007	0.163	0.224	0.272	0.434	-0.377	0.48	0.309		-0.657	0.369	-0.069	-0.408	0.078	0.176	-0.505	0.402	-0.576	0.676	0.172	1.322	-0.294		-0.212	0.164
IMAGE:79112	1|p34.3|39713070|ESTs	0.429	0.356	0.357	0.128	0.098	0.299	0.075	-0.091	0.306	-0.064	0.111	0.755	-0.382	0.205	0.425	0.041	-0.044	0.373	0.455	-0.139		-0.261	0.089	0.563	0.343	0.074	0.002	0.104	0.043	0.35		-0.131	0.053	0.129	0.011	0.232	0.138	-0.074	-0.045	0.092	0.354	0.456	0.342	0.522	0.306	-0.025	0.298	0.444
IMAGE:1032431	1|p34.3|39729904|BMP8A	0.109	0.566	-0.003	0.118	-0.292	0.319	0.115	0.339	0.546	0.206	-0.029	-0.095	0.088	0.355	0.345	-0.289	-0.134	0.703	0.085	-0.409	0.676	0.589	0.099	0.333	0.173	0.104	-0.428	-0.296	-0.117	0.34	0.359	0.359	0.443	0.539	0.041	1.152	0.258	-0.084	0.115	0.142	0.574	0.916	-0.228	1.252	0.556		0.128	0.274
IMAGE:1503714	1|0|39753997|OXCT2	0.029	-0.424	-0.263	-0.432	-0.042		-0.535	0.039	-0.434	-0.294	-0.529	0.235	-0.262	0.205	-0.355	-0.489	-0.524	0.233	0.325	-1.229	-0.074	-0.831	-0.211	0.093	-0.397	-0.936	-0.068	-0.316	-0.217	0.08	0.499	-0.781	0.123	0.099	-0.119	-0.378	-0.142	-0.074	-0.655	-0.068	-0.796	0.936	0.302	0.852	-1.084	-0.295	0.098	0.164
IMAGE:50987	1|0|39799071|PABPC4	0.099			-0.072	0.188		-0.025	0.219	-0.274	0.356	-0.269		-0.082	1.105	0.475	-0.339	-0.224	0.303		0.461	-0.374	0.049	0.639		0.163	-0.736	-0.068		-0.287		0.389	-0.341	0.853	0.049	0.191	-0.368	-0.032		-0.035	0.002	-0.116	0.886	0.722	0.312	0.006	0.375	0.718	0.054
IMAGE:132307	1|p34.2|39862389|HEYL		0.006		-0.312	-0.242	-0.261		0.259	-0.334	0.256	-0.229	0.095	0.028	0.585	0.375	-0.009	-0.014	0.243	0.125	-0.989	0.256	-0.621	0.289	0.203	-0.537	-0.566	0.422	-0.206	0.053	0.11	0.249	-0.561	-1.517	0.039	0.001	-0.358	-0.272	-0.124	-0.785	0.072	-0.686	-0.134	-0.048	0.572	-0.954	-0.225	0.148	0.124
IMAGE:42970	1|p34.2|39917226|HPCAL4	-0.141	-0.294		0.198	-0.297	-0.111	-0.195	0.234	-0.139	0.056	-0.554		0.018	0.415	0.91	-0.274	-0.289	0.288	0.245	0.191	-0.139	-0.541	-0.066	0.068	0.183	-0.561	0.122	0.254	-0.257	0.25	0.479	-0.526	0.448	0.419	-0.034	-0.133	-0.307	-0.189	-0.605	0.112	-0.296	0.851	-0.253	1.022	-0.254	-0.115	0.278	0.214
IMAGE:49472	1|p34.2|39992910|ESTs		-0.104		-0.242	-0.262		-0.155	0.279	-0.384	-0.014	-0.669			0.635	0.905	0.121	-0.024	0.483	0.475	0.241	-0.124	-0.251	-0.101	-0.347	-0.077	-0.426	0.432	0.544	-0.037	0.34	0.509	-0.201		0.019	0.071	-0.358	-0.292	0.136	-0.485	0.142	-0.306	1.016	0.592	0.662	-0.494	0.055	0.568	0.254
IMAGE:1913623	1|p34.2|39995440|BMP8B	-0.151		-0.213	0.298	-0.502	-0.401	0.005	0.439	0.236	-0.084	-0.509	0.675	-0.592	0.325	0.935	-0.079	0.036	0.223	0.145	0.391	-0.354	-0.411	-0.321	-0.067	0.243	-0.266	0.332	0.194		0.12	0.489	-0.051	0.223	0.269	0.121	-0.618	-0.172	-0.074	-1.265	0.412	-0.626	1.016	-0.828	1.132	-0.534		0.498	0.384
IMAGE:648047	1|p34.2|40079313|TRIT1	0.169	-0.154	0.317	0.188	-0.502	-0.541	0.215	-0.121	0.356	-0.204	0.111	0.085	0.138	0.165	-0.255	0.171	0.466	0.013	-0.095	0.321	0.506	0.229	-0.091	-0.067	0.683	0.164	0.122	0.664	0.193	-0.26	0.069	0.099	-0.017	0.089	0.121	-0.118	0.078	-0.134	0.185	-0.098	-0.246	0.546	-0.338	0.352	-0.244	0.375	0.198	0.384
IMAGE:1964197	1|p34.2|40137872|ESTs		0.176		-0.632	1.698		-0.215	-0.401	-0.394	0.186	-0.059				-0.215	-0.589	-0.894	-0.157	0.065		0.196	-0.021		-0.057	0.583	-1.176	-0.358	-0.586	0.083		0.549	-0.931	0.253	-0.051	-0.439	-0.268	-0.112	-0.194	-0.525	-0.438	-0.446	1.106	0.212	1.342	-0.264	-0.695	-0.532	0.924
IMAGE:1603836	1|p34.2|40197956|ESTs	0.019	-1.004		0.008	0.008		-0.185	0.409	0.016	0.116	-0.239		0.168	1.015	0.425	-0.229	-0.274	0.453	0.135	-0.639	0.456	-0.431	-0.061	-0.137	0.003	-0.596	0.052	-0.316	-0.137	0.42	0.509	-0.151	-0.097	0.389	0.041	0.132	-0.002	-0.114	0.085	0.292	0.544	0.176	-0.478	1.172	0.166	-0.055	0.618	0.314
IMAGE:2549794	1|p34.2|40310510|CAP1	-0.111	-0.224	-0.653	-0.252	0.228		-0.275	0.029	-0.084	0.246	-0.229	-0.055	-0.372	-0.025	0.335	-0.429	-0.224	0.173	0.025	-0.239	0.066	0.079	-0.591	-0.217	0.433	-0.246	0.092	0.074	-0.137	-0.28	-0.011	-0.301	-0.077	-0.011	-0.139		-0.192	-0.704	0.235	-0.018	0.384	-0.124	-0.398	0.502		-0.135	-0.012	0.144
IMAGE:41345	1|p34.2|40399647|RLF	0.099	-0.174	-0.113	-0.362	0.278	-0.531	-0.755	0.389	0.716	0.076	-0.379	-0.205	-0.492	0.255	0.675	-0.459	-0.104	0.273	-0.005	-0.169	-0.174	-0.531		-0.727	0.093	-0.426	-0.198	-0.076	-0.217	-0.09	0.229	-0.641	0.113	0.079	0.061	-0.128	-0.392	-0.404	-0.975	0.092	-0.786	0.286	-0.298	0.772	-0.074	-0.525	-0.082	0.244
IMAGE:383980	1|p34.2|40421531|ESTs	-0.191		-0.053	0.008	-0.432	-0.051	-0.345	0.459	0.346	0.116	-0.619		-0.152	0.485	0.725	-0.489	-0.174	-0.027	0.355	0.161	-0.084	0.059	-0.031		0.123	-0.636	-0.028	-0.316					0.753	0.189	0.221	-0.668		-0.244	-0.665	0.352	0.144	0.406	-0.358	0.872	0.016	0.035	0.528	0.274
IMAGE:745523	1|p34.2|40489539|TMCO2	-0.111	-0.064		0.178	-0.282		-0.065	0.429	-0.484	-0.004	-0.789			1.175	0.835	-0.239	-0.124	0.563	0.755	0.441		0.559		-0.387	0.343	-0.496	-0.188	0.224	-0.227	0.62	0.229	-0.411	0.513	-0.001	-0.019		-0.352	0.576	0.295	0.262	0.704	0.866	0.272	0.852	0.376	-0.255	-0.082	0.274
IMAGE:46273	1|p34.2|40494686|ESTs	-0.241	-0.134	-0.193	-0.022	-0.372	-0.581	-0.465	0.209	0.076	-0.264	-0.689	0.415	-0.292	0.845	0.615	0.381	-0.304	0.143	0.155	0.221	-0.464	-0.351	-0.181	0.053	0.023	-0.456	-0.008	0.524	-0.037	0.04	0.279	-0.441	-0.577	-0.231	-0.059	-0.238	-0.402	-0.294	-0.025	-0.008	-0.126	0.286	-0.258	0.722	0.216	0.095	0.288	0.034
IMAGE:361922	1|p34.2|40532061|ZMPSTE24	-0.081		-0.343	1.428	-0.462	-0.351	-0.305	0.219	0.426	-0.004	-1.189		-0.582	-0.025	0.355	-0.309	-0.274	0.113	0.005	0.111	-0.424	-0.461	-0.271		-0.017	-0.686	-0.228	0.014	-0.427	-0.03	0.289	-0.551	0.563	-0.221	0.011	-1.018	-0.372	-0.304	-0.565	0.002	-0.296	0.516	-0.148	0.992		-0.435	0.128	0.034
IMAGE:190019	1|p34.2|40550486|COL9A2	-0.001	-0.317	0.217	-0.145	-0.302	-0.217	-0.042	0.072	-0.05	0.156	-0.155	0.045	-0.232	0.499	0.342	-0.329	-0.224	0.243	0.331	-0.356	0.259	-0.621	-0.001	-0.204	-0.257	-0.553	0.042	-0.606	-0.05	0.167	0.439	-0.431	0.016	0.009	0.041	-0.348	-0.222	-0.064	-0.572	0.075	-0.476	0.083	-0.064	0.676	0.096	-0.172	0.245	0.374
IMAGE:111437	1|p34.2|40628017|ESTs	0.099	0.166		-0.072	-0.232	0.659	0.195	0.289	-0.044	0.186	0.311	0.155	0.278	0.225	0.865	0.051	0.186	0.333	0.285	0.411	-0.254	0.399	0.439		0.313	-0.286	0.432	0.794	-0.387	0.37	0.039	-0.571	0.383	0.159	-0.119	-0.148	-0.432	0.116	-0.245	0.042	0.484	0.456	0.062	0.732	0.716	-0.005	0.268	0.684
IMAGE:1700213	1|p34.2|40688360|ZNF643	0.039	0.666	-0.093	0.758	-0.012	-0.041	0.425	0.299	0.926	0.356	0.141	0.525	0.278	0.325	0.635	0.041	0.316	0.273	0.035	0.581	0.636	0.369	0.049		0.003	-0.016	0.572	0.384	0.203	0.3	0.409	-0.101	-0.397	0.319	0.111	0.232	0.098	0.326	-0.175	0.292	-0.026	0.846	0.102	1.042	0.356	0.205	0.208	0.374
IMAGE:731083	1|p34.2|40702577|ESTs	0.209	-1.784	-0.123	0.028	-0.122	-0.251	0.495	0.299	0.166	0.316	-0.069	0.565	0.548	0.555	0.665	0.121	0.186	0.283	0.295	0.461	0.526		0.359	0.843	0.273	-0.056	0.702	0.404	0.133	0.48	0.409	-0.081	-0.327	0.209	0.251	0.302	-0.042	0.216	0.555	0.232	0.044	0.086	0.352	0.762	0.466	-0.015	0.328	0.494
IMAGE:452635	1|p34.2|40747047|DEM1	0.069	0.436		0.128	0.158	-0.551	-0.425	-0.031	0.466	0.056	-0.369		0.008	0.725	0.815	0.031	-0.104	0.383	0.495		0.316	-0.501	0.089		0.203	-0.426	0.332	0.444	-0.517	0.48	0.529	-0.021	0.233	0.109	-0.029		-0.182	-0.054	-0.665	-0.018	-0.246	0.446	0.182	1.682	0.816	0.055	0.238	0.764
IMAGE:1751401	1|p34.2|40752719|ESTs	-0.111	-0.124		-0.342	-0.502		-0.295	0.409	-0.584	0.216	-0.649	0.435	-0.332	0.665	0.975	0.051	-0.004	0.263	0.205	-0.059	-0.044	-0.491	-0.321	-0.367	0.133	-0.436	0.332	0.204	-0.037	0.15	0.429	-0.481	0.123	-0.171	0.011	-0.448	-0.482	0.076	-1.125	0.092	-0.566	0.276	-0.298	0.812	0.066	0.005	0.548	0.694
IMAGE:175846	1|p34.2|40858938|RIMS3	0.059	-0.064	-0.183	-0.082	-0.302		-0.165	0.049	0.176	-0.054	-0.589		-0.382	0.495	0.575	-0.309	-0.194	0.303	0.215	-0.369	-0.194	-0.491	0.129		-0.197	-0.366	-0.208	-0.246	0.023	0.3	0.439	-0.341	0.353	-0.071	-0.019	-0.378	-0.442	-0.264	-0.885	-0.058	-0.676	0.256	-0.328	0.592	0.046	0.065	0.398	-0.276
IMAGE:50475	1|p34.2|40871588|ESTs	0.149	0.436		0.228	-0.312	-0.231	0.035	0.519	-0.034	0.306	-0.449	0.005	0.228	0.905	0.985	0.171	0.086	0.233	0.285	0.251	0.316	-0.091	0.129	0.183	0.103	0.004	0.042	0.014	-0.137	0.18	0.349	-0.351	-0.227	0.219	0.071	0.092	-0.122	0.216	-0.525	0.212	0.034	0.006	0.872	0.842		-0.245	0.078	0.934
IMAGE:1030779	1|p34.2|40928869|ESTs	-0.131	-0.084	-0.283	-0.072	-0.582	-0.171	0.155	0.119	0.076	0.066	-0.249	0.635	-0.412	0.245	0.605	-0.089	0.036	0.173	0.245	-0.099	0.106	-0.551	-0.111	0.343	-0.107	-0.416	0.182	0.204	-0.157	-0.03	0.149	-0.471	0.223	-0.071	-0.159	-0.718	-0.242	-0.614	-0.925	-0.088	-0.536	-0.054	-0.638	1.122	-0.014	-0.035	0.378	0.214
IMAGE:814258	1|p34.2|41003551|NFYC	-0.181	-0.444		-0.762	-0.592	-0.361	-0.415	0.329	-0.264	0.256	-0.429	-0.885	-1.102	-0.115	0.515	-0.479	-0.234	-0.067	-0.275	-0.649	-0.124	-0.481	-0.641	-0.397	-0.637	-1.046	0.112	-0.786	-0.177	-0.33	-0.011	-0.481	-0.277	-0.041	-0.059	-0.278	-0.352	-0.454	-0.095	0.032	-0.336	0.226	-0.598	0.382	-0.004	0.255	0.328	-0.126
IMAGE:1578389	1|p34.2|41099313|CITED4	-0.081		-0.173	0.188	0.238	-0.221	0.255	0.099	0.206	0.026	-0.789		-1.092	-0.185	-0.405	-0.899	-0.124	-0.777	-0.425	-0.539	-0.554	0.439	-0.181		-0.587	-0.516	-0.548	-0.366		-0.36	-0.311	0.009	-0.157	-0.201	0.091	-0.618	0.278	-0.304	0.015	0.052	0.254	-0.174	0.182	0.212	-0.134	0.635	-0.112	0.074
IMAGE:785389	1|p34.2|41247052|CTPS	0.035	-0.121	-0.113	0.085	-0.472	-0.101	-0.272	0.159	0.106	0.023	-0.192	0	-0.262	0.42	0.755	-0.342	-0.134	0.18	0.005	-0.229	-0.384	-0.281	-0.201	-0.287	0.166	-0.16	-0.211	-0.1	-0.094	0.055	0.402	-0.261	0.029	0.006	-0.066	-0.103	-0.419	-0.101	-0.242	0.162	0.134	0.086	-0.501	0.829	0.61	-0.198	0.131	0.074
IMAGE:1525664	1|p34.2|41253855|SLFNL1			0.227	-0.372	-0.282		-0.255	0.189	-0.354	0.206		0.645	0.008	0.605	0.515	-0.069	0.016	0.293	0.395	-0.579	0.326	-0.501	-0.071	0.293	0.263	-0.306	0.382	-0.076	-0.097	0.55	0.269	-0.481	0.273	-0.281	-0.029	0.282	-0.402	0.076		-0.028	0.414	0.376	0.102	0.502	0.156	0.095	0.288	0.524
IMAGE:281565	1|p34.2|41253855|SLFNL1	0.329	-0.184		1.588	-0.332	0.269	-0.085	0.339	1.056	-0.364	-0.439		0.478	0.925	0.765	0.131	0.246	0.323	-1.075	0.201	0.176	0.059	0.119	-0.357	0.463	-0.196	0.222	0.754	-0.397	0.73	0.799	0.029	0.433	0.709	0.411	0.232	0.318	0.506	-0.185	0.352	0.154	0.336	0.602	1.482	0.366	0.365		0.494
IMAGE:724014	1|p34.2|41317527|ESTs	-0.151	0.076		-0.002	0.168	-0.041	-0.325	0.219	-0.314	0.216	0.001		0.488		0.735	-0.099	0.286	0.733		1.021		0.489	0.399		1.263	0.384	-0.068	1.574	-0.187	0.24	0.009	-0.381	0.863	-0.091	0.011	0.122	0.388	0.586	-0.515	0.102	-0.236	0.966	0.402	0.502	0.426	-0.105	0.238	0.644
IMAGE:199995	1|p34.2|41480631|LOC100131056	-0.121	-0.414	-0.083	-0.192	-0.502		-0.345	0.089	-0.354	0.246	-0.459	0.065	-0.422	0.515	0.605	-0.309	-0.204	0.223	0.125	-0.619	-0.054	-0.731	-0.191	-0.197	-0.077	-0.396	-0.128	-0.336	-0.047	0.06	0.349	-0.531	0.193	-0.091	-0.159		-0.412	-0.834		-0.118	0.404	0.186	-0.438	0.842		0.075	0.268	0.084
IMAGE:1693357	1|p34.2|41717032|EDN2	0.219	-0.254	0.907	-0.032	-0.042	0.199	-0.035	0.079	-0.154	0.376	-0.189	0.065	0.288	0.675	1.095	0.051	0.286	0.273	0.575	-0.419	0.186	-0.451	0.329	-0.327	-0.047	-0.186	0.372	0.074	-0.097	0.23	0.499	-0.181	0.323	-0.191	-0.169	-0.038	-0.092	0.336	-0.665	0.022	0.094	-0.214	-0.148	1.072	0.446	0.055	0.298	0.384
IMAGE:23005	1|p34.2|41744852|ESTs	0.069	0.146	0.727	0.258	-0.142	-0.051	0.175	0.329	-0.114	0.246	-0.169	0.165	0.498	0.575	0.965	0.121	0.136	0.443	0.255	0.041	0.276	0.859	0.159	-0.057	0.723	-0.246	0.162	-0.156	-0.047	0.38	0.299	-0.301	0.583	0.239	-0.039	-0.058	-0.122	-0.114	-0.185	0.082	0.554	0.686	-0.098	0.782	0.486	0.075	0.368	0.624
IMAGE:22500	1|p34.2|41745175|ESTs	0.059	0.326		-0.322	-0.252		0.055	0.179	-0.384	0.216	-0.319		-0.352	0.975	0.965	-0.249	0.336	0.663	0.495	-0.209	0.276	-0.271	0.419	-0.007		-0.236	0.342	0.214	0.153	0.8	0.789	-0.211	0.373	-0.091	0.041		-0.222	-0.004	0.605	0.132		0.696	0.112	0.722		0.065	0.238	0.634
IMAGE:282787	1|p34.2|42085446|ESTs	0.019	-0.734		-0.082	-0.572		-0.435	-0.271	-0.284	-0.324	-0.569		-0.652	0.435	0.085	-0.459	-0.364	0.143	0.115		0.256	-0.441	-0.311		0.153	-0.696	-0.058	-0.166	-0.257		0.189	-0.411	-0.257	-0.241	-0.269	-0.108	-0.152	-0.864	-0.225	-0.178	-0.056	0.016	-0.688	0.372	-0.484	-0.405	-0.132	0.704
IMAGE:2346624	1|p34.2|42400947|GUCA2A	0.039			-0.292	0.178	0.289	-0.425	-0.411	-0.354	0.016	-0.229	-0.425	-0.132	0.065	0.235	-0.059	-0.374	-0.217	0.085	-0.859	-0.504	-0.791	-0.291		-0.297	-0.956	0.012	-0.406	-0.227	0.22	0.439	-0.201	0.323	0.069	-0.559	-0.148	-0.322	-0.044	-0.355	-0.278	-0.146	0.516	0.492	0.322	0.236	-0.055	0.048	-0.346
IMAGE:744388	1|p34.2|42417590|FOXJ3		0.356	-0.053	0.428	-0.322	-0.211	-0.075	-0.291	0.356	-0.024	-0.049	0.565	-0.282	0.535	0.815	1.461	0.026	0.253	0.165	0.021	-0.084	-0.281	-0.241		0.353	-0.356	-0.138	0.034	-0.387	0.18	0.059	-0.551	0.413	-0.171	-0.509	-0.608	-0.402	-0.624	-0.645	-0.308	-0.506	0.546	-0.468	0.162	0.206	0.065	0.418	0.074
IMAGE:45882	1|p34.2|42658580|RIMKLA	0.139	0.196	-0.573	-0.022	-0.302	-0.301	-0.005	0.399	-0.174	0.246	-0.249	0.185	0.088	0.315	0.745	-0.239	-0.054	0.293	0.055	-0.159	0.196	-0.381	-0.071	-0.237	-0.097	-0.316	0.062	-0.056	-0.157	0.17	0.559	-0.241	0.193	-0.151	0.121	-0.058	-0.302	-0.394	-0.685	0.152	-0.256	0.716	-0.378	0.672	0.266	0.225	0.488	0.104
IMAGE:795397	1|p34.2|42658916|RIMKLA		0.446		-0.272	-0.392	0.099	0.115	0.159	-0.204	-0.234	-0.929	0.475	-0.992	0.035	0.215	-0.719	-0.514	0.633	1.005	0.181	-6.784	0.679	-0.291		0.623	-1.066	-0.298	-0.146	-0.207	-0.16	0.109	-0.501	0.643	-0.191	-0.169	-0.278	-0.252	-0.324	-0.715	0.142	-0.096	0.746	0.192	0.392	0.586	-0.315	-0.002	0.114
IMAGE:1917837	1|p34.2|42698270|PPCS	0.399			-0.582	-0.322	-0.461	-0.045	0.129	-0.644	0.506	-0.249		0.528	0.665	0.485	-0.089	-0.084	0.423		0.161	0.136	-0.371	0.089		0.273	0.264	0.392	0.114	-0.517		0.179	-0.691	0.313	0.199	0.101	-0.358	0.038	-0.154	-0.735	0.012	-0.586	0.526	0.382	0.622	-0.044	-0.295	-0.172	0.674
IMAGE:1642345	1|p34.2|42701611|ESTs	-0.421	-2.594		0.038	0.758	-0.361	-1.055	-0.091	-0.044	-1.034	-1.489	-0.715	-0.022	-0.435	-0.375	-0.829	-0.824	-0.497		0.331	-1.074	-0.041	-0.911	-1.277	-0.117	-1.356	-0.488	-1.186			0.329	-0.281	-0.917	-0.161	-0.179	-0.138	-0.172	-0.064	-0.555	-0.188	-0.446	-0.314	-0.088	0.102	0.236	-0.155	0.018	-0.896
IMAGE:1128330	1|p34.2|42808279|ESTs	0.199		0.707	0.008	0.318	-0.031	0.115	0.339	-0.044	-0.074	0.131		0.168	0.075	0.565	0.071	0.166		0.315	0.691	-0.184	0.359	0.049	0.083	0.533	-0.026	0.032	0.414	0.193	0.23	0.149	-0.011	0.363	-0.101	0.181	-0.408	0.478	0.236	0.025	0.192	0.034	0.226	0.312	0.262	0.256	0.035	0.508	0.174
IMAGE:767277	1|p34.2|42897787|PPIH	0.199	0.286	-0.243	0.378	0.548	-0.161	-0.005	0.199	0.176	-0.004	-0.199	-0.305	-0.562	0.215	-0.095	-0.649	-0.044	0.163	0.115	-0.009	-0.804	0.099	-0.611	-0.377	0.133	-0.146	-0.018	-0.556	0.433	0.19	0.189	-0.151	0.043	-0.131	0.021	0.402	-0.312	-0.174	-0.155	0.142	0.234	-0.034	-0.278	0.342		-0.125	-0.012	-0.086
IMAGE:949932	1|p34.2|42920700|ESTs	-0.261	0.376		-0.282	-0.062	0.219	0.285	0.229	-0.494	0.496	-0.069	-0.745	0.088	0.245	0.645	-0.239	0.206	0.193	0.185	0.041	0.206	0.089	-0.191	0.113	0.263	1.294	0.292	0.454	0.033	-0.3	0.229	-0.091	0.043	-0.151	0.011	0.642	-0.092	-0.084	0.175	0.102	0.344	0.016		0.002	1.026	0.085	-0.002	0.034
IMAGE:1558505	1|p34.2|42984942|LEPRE1	0.249	0.066	0.392	-0.052	0.243		-0.295	-0.056	0.031	0.111	-0.419		-0.537	0.38	0.355	-0.174	-0.134	0.318	0.315	-0.404	-0.219	-0.671	-0.006	0.333	-0.192	-0.601	0.262	-0.406	-0.002	0.355	0.554	-0.346	0.303	0.349	0.086		-0.317	0.061	-0.225	0.137	-0.186	0.441	0.272	0.282		0.195	0.353	0.259
IMAGE:323117	1|p34.2|43011849|C1orf50	-0.056	-0.189	-0.263	-0.142	0.613	0.029	-0.24	0.169	-0.379	0.011	-0.544	0.205	-0.097	0.885	0.96	-0.234	-0.164	0.548	0.695	0.411	0.121	-0.111	0.109	-0.077	0.353	-0.206	0.102	0.054	-0.127	0.15	0.164	-0.276	0.393	0.074	-0.049	-0.048	-0.322	-0.214	-0.285	0.042	0.319	0.411	-0.398	0.392	0.286	-0.11	0.113	-0.116
IMAGE:40083	1|p34.2|43037391|ESTs	0.329			0.188	-0.502	-1.971	-0.225	0.179	-0.204	0.266	-0.349			1.335	0.915	-0.409	-0.164	0.513		0.111	0.466	-0.391			0.573	-0.356	-0.368	-0.006	-0.217	0.49	0.229	-0.581	1.063	0.309	-0.119	-0.008	-0.402		-0.325	0.062	-0.016	1.286	0.402	0.202	0.106	-0.055	0.268	0.244
IMAGE:194723	1|p34.2|43045425|CCDC23	-0.021	-0.984	-0.403	0.078	-0.462	-0.451	-0.925	0.069	-0.114	-0.194	-0.319	0.215	-0.582	-0.275	0.385	-0.189	-0.524	-0.297	-0.415	0.221	0.116	-0.231	-0.351	-1.557	-0.047	0.044	0.032	-0.226	0.083	-0.34	-0.081	0.069	0.063	0.109	-0.119	-0.998	0.038	-0.374	-0.925	-0.158	-0.286	0.246	0.172	0.672	-0.084	0.025	0.298	-0.186
IMAGE:510369	1|p34.2|43084875|ZNF691	0.139		0.597	-0.322	-0.212	-0.211	0.415	-0.591	0.656	0.316	-0.109		0.628	0.685	0.425	-0.309	-0.034	0.283	0.735	-0.769	-0.384	-0.701	0.069		-0.717	-0.586	0.222	-0.006	-0.327	0.35	0.549	-0.191	0.663	0.429	-0.769	-0.208	-0.122	-0.074	-0.245	-0.148	-0.326	0.586	-0.198	0.892	-0.084		-0.342	-0.176
IMAGE:207358	1|p34.2|43164496|SLC2A1	0.109	-0.031	-0.433	-0.135	-0.044	-0.161	0.027	0.234	-0.089	0.259	-0.221	-0.685	0.083	0.829	0.693	-0.161	-0.094	0.563	0.39	0.028	-0.234	-0.258	-0.106	-0.807	0.33	-0.431	0.299	-0.209	-0.077	0.513	0.374	-0.284	0.25	-0.091	-0.004	-0.158	-0.29	-0.124	-0.532	0.097	0.141	0.506	-0.095	0.42	0.101	0.045	0.368	0.081
IMAGE:151248	1|p34.2|43189873|ESTs				0.168	-0.262			0.189	0.206	0.186	-0.259	0.345	-0.102	0.245	0.665	-0.209	-0.004	0.333	0.535	-0.009	-0.314	-0.341	0.039	-0.027	0.063	-0.216	0.042	0.114	0.123	0.29	0.369	-0.251	-0.137	-0.091	0.201	0.022	-0.182	0.226	-0.445	0.172	-0.176	0.126	0.192	0.242		0.425	0.388	-0.176
IMAGE:1646544	1|p34.2|43212420|ESTs	-0.031	0.086	0.107	-0.392	-0.352		-0.105	0.349	-0.164	0.166	-0.189	0.355	-0.102	0.095	0.765	0.301	0.176	0.483	0.055	-0.159	0.706	-0.481	-0.131	-0.067	0.773	0.174	0.372	0.624	0.123	0.18	0.479	0.189	-0.097	0.369	0.251	1.052	0.098	0.006	0.125	0.302	-0.106	-0.204	-0.228	0.292		0.045	0.158	0.364
IMAGE:432632	1|p34.2|43217995|ESTs	-0.061			0.238	-0.182	-0.261	-0.165	0.019	-0.064	-0.104	-0.639		-0.042	-0.035	0.715	-0.089	0.036	0.053	0.175	0.551	-0.264	-0.161	0.009	-0.027	0.353	-0.146	-0.088	0.204	-0.487	0.25	0.379	-0.291	0.303	-0.401	-0.269	-0.738	-0.152	-0.214	-1.085	-0.228	-0.146	0.196		0.322	-0.084	-0.155	0.188	-0.016
IMAGE:278755	1|p34.2|43237399|ESTs	-0.221	0.156	0.607	-0.332	-0.332	-0.001	-0.495	0.319	0.286	-0.174	-0.089	0.565	0.298	0.115	0.645	0.151	0.476	0.153	0.255	0.631	0.376	0.389	-0.031	0.793	0.853	0.044	0.222	0.384	0.273	0.03	0.359	-0.111	-0.297	0.309	0.201	-0.388	0.268	-0.164	-0.185	0.482	-0.326	-0.484	0.452	0.752	0.046		-0.222	0.474
IMAGE:140008	1|p34.2|43393703|FAM183A	0.279	0.656	-0.293	-0.362	0.068	-0.201	0.195	0.139	-0.074	0.276	0.441	0.625	0.278		-0.245	0.101	0.046	0.333	-0.095	-0.359	-0.614	-0.121	-0.021	0.213	-0.357	0.304	0.392	0.194	-0.097	0.46	0.409	-0.431	0.153	-0.281	0.151	-0.608	-0.112	-0.684	-0.615	0.092	0.124	-0.184	0.192	0.282	0.166	0.125	0.178	-0.076
IMAGE:784124	1|p34.2|43555640|TIE1	-0.041	0.486	0.467	-0.212	-0.612	0.179	-0.435	0.329	0.056	0.546	0.041	0.325	-0.302	0.795	0.365	-0.079	0.006	0.283	0.425	-0.379	0.196	-0.801	0.089	-0.317	-0.797	-0.366	0.482	-0.446	0.183	0.3	0.559	-0.241	-0.497	-0.061	0.051	-0.138	-0.332	-0.104	-0.185	0.162	-0.266	-0.034	-0.438	0.202	0.246	0.105	0.478	0.144
IMAGE:2340423	1|p34.2|43592517|MPL	-0.561	-0.374		-0.022	-0.512	-0.331	-0.105	0.169	0.036	-0.174	-0.859	-0.585	-0.912	0.485	0.785	-0.099	-0.174	0.723	0.175	-0.459	-0.124	-0.821	-0.081	-0.687	-0.357	-0.526	-0.188	-0.176	-0.167	0	0.139	-0.421	-1.517	-0.161	-0.579	-0.688	-0.452		-1.135	-0.198	-2.326	-0.444		0.522	0.046	-0.675	-0.112	-0.116
IMAGE:898062	1|p34.2|43598997|ESTs	0.209		-0.443	-0.302	-0.172	1.039	0.105	0.419	-0.314	0.336	0.081	0.185	-0.112	0.415	0.405	-0.319	-0.274	0.353	0.085	-0.399	0.256	-0.201	-0.241	-1.067	-0.387	-0.596	0.182	-0.826	0.443	0.22	0.319	-0.261	-0.197	-0.101	0.031	-0.248	-0.232	-0.134	-0.275	0.102	-0.526	0.716	-0.868	-0.028	0.216	0.525	0.408	0.014
IMAGE:814970	1|p34.2|43601427|ELOVL1	0.329			-0.122	0.108	0.199	0.415	0.529	-0.254	0.466	-0.589	1.155	0.238		1.245	0.221	0.416	0.763				0.109		-0.517		-0.046	0.532	1.444	0.103	0.81	0.369	-0.171	1.063	0.349	0.111	0.412	-0.052	0.116	-0.155	0.212	0.274	0.866	0.662	0.692	0.676	0.255	0.288	0.804
IMAGE:470114	1|p34.2|43622174|MED8	-0.191	0.196	0.147	0.018	-0.152	0.049	0.035	0.149	-0.054	0.226	-0.499	0.225	-0.312	0.265	0.875	0.051	0.086	0.283	0.245	0.331	-0.064	-0.151	0.119	0.053	0.003	-0.226	0.132	0.394	-0.267	0.17	0.189	-0.281	0.173	0.069	0.131	-0.148	0.068	-0.214	-0.865	0.052	-0.156	0.196	-0.208	0.292	0.266	0.105	0.558	0.104
IMAGE:308497	1|p34.2|43689417|HYI	0.079	-0.154	-0.453	-0.512	-0.152	0.179	0.035	0.249	-0.434	0.066		-0.425	-0.182	0.115	0.415	-0.049	0.086	0.123	0.245	-0.389	0.316	-0.441	0.029	-0.507	-0.207	-0.446	0.332	-0.366	-0.087	0.32	0.189	-0.411	-0.177	-0.041	-0.039	-0.038	-0.192	-0.414	-0.315	0.012	-0.466	0.076	-0.128	0.082	-0.014	0.005	0.068	0.174
IMAGE:450941	1|p34.1|43800018|ESTs		0.206		-0.372	-0.212		0.045	0.239	-0.274	0.246	-0.169	0.105	-0.102	0.425	0.365	-0.089	-0.144	0.263	0.315	-0.439	0.166	-0.801	-0.041	0.153	0.013	-0.296	0.122	-0.096	-0.257	0.04	0.389	-0.261	0.553	0.169	0.101	-0.338	0.168	0.316	0.025	0.232	0.394	0.406	0.242	0.422	0.246	-0.185	0.458	0.214
IMAGE:897788	1|p34.1|43861619|PTPRF		-0.544		-0.542	-0.622		-0.505	-0.181	-0.604	-0.054	-0.619	-0.905	-0.302	0.535	0.085	-0.529	-0.264	-0.147	0.095	-0.649	-0.724	-0.651	-0.541		-0.937	-0.816	-0.108	-0.746	-0.717	0.42	-0.371	-1.221	-0.097	0.119	-0.329		-0.782	-0.014	-0.795	-0.108	-0.596	-0.384	0.012	-0.228		-0.295	-0.402	-0.446
IMAGE:755538	1|p34.1|43881494|ESTs	-0.026	0.421	0.182	0.463	-0.022	0.189	0.015	0.309	0.391	0.056	0.026	0.305	0.373	0.44	0.42	0.156	0.061	0.263	0.4	0.291	-0.324	-0.006	0.114	0.333	0.498	0.169	0.052	0.229	0.163	0.245	0.064	0.019	0.188	-0.081	0.121	-0.088	0.153	0.241	0.045	0.227	0.469	-0.019	0.277	0.322	0.421	0.14	0.278	0.379
IMAGE:951091	1|p34.1|43943344|KDM4A	0.194	0.186	0.072	-0.102	-0.292	0.189	0.1	0.164	0.276	0.476	-0.019	-0.455	0.083	0.185	0.325	0.166	0.281	0.213	0.135	0.081	0.206	0.094	0.094	0.098	0.103	0.074	0.412	0.149	0.243	0.315	0.344	0.184	0.248	0.109	0.186	0.117	0.128	0.266	-0.265	0.157	-0.131	0.246	0.167	0.462	0.316		0.088	-0.001
IMAGE:1750978	1|p34.1|43948779|ESTs	0.009	0.166	0.057	-0.402	-0.052	-0.271	0.195	0.389	-0.274	0.206	-0.129	0.505	0.158	0.285	0.475	-0.089	0.146	0.193	0.335	-0.179	0.496	-0.091	0.069	0.633	0.153	-0.096	-0.078	0.004	-0.347	0.15	0.319	-0.141		-0.111	0.121	-0.358	0.278	0.096	-0.775	0.272	-0.196	-0.174	-0.338	0.682	0.116	-0.025	0.538	0.334
IMAGE:1468415	1|p34.1|44176150|ESTs	0.089	0.626	0.267	1.088	-0.322	0.149	-0.275	0.469	0.696	0.256	-0.169	0.145	0.368	0.685	0.905	0.001	0.306	0.393	0.895	0.021	0.316	-0.291	0.209	0.523	-0.017	-0.616	0.692	0.254	0.013	0.43	0.299	-0.441	-0.227	0.399	0.141	0.092	-0.332	0.106	-0.155	0.312	-0.246	0.036	0.122	0.492	0.546	-0.165	0.438	0.344
IMAGE:826286	1|p34.1|44185197|IPO13	0.049	0.706	0.097	0.298	-0.282	-1.161	-0.545	0.509	0.556	0.186	-0.019	0.575	0.148	0.485	0.815	0.111	-0.294	0.153	0.955	-0.379	0.316	-0.261	0.359	-0.727	-0.097	-0.276	0.562	-0.116	0.283	0.52	0.659	-0.271	0.523	0.649	0.261	0.252	-0.082	-0.304	-0.005	0.412	0.164	0.216	0.052	0.622	0.336	0.505	0.668	0.534
IMAGE:1642186	1|p34.1|44211102|ESTs	0.029	0.706	-0.123	0.118	-0.122	0.119	0.015	0.219	0.036	0.196	0.091	-0.165	0.188	0.055	0.415	0.361	0.276	0.213	0.315	-0.109	0.426	0.059	-0.071	-0.217	-0.017	0.104	0.462	0.144	0.113	0.19	0.169	-0.021	-0.087	-0.001	0.091	0.282	0.078	-0.004	0.475	0.132	0.924	0.396	0.012	0.302	0.676	0.235	0.248	0.554
IMAGE:810725	1|p34.1|44213237|ATP6V0B		-0.174	-0.043	0.538	-0.412		-0.425	0.319	0.066	-0.074	-0.439		-0.002		0.415	-0.709	-0.474	0.193	0.935	-0.259		-0.611	0.159		-0.167	-0.596	0.102	-0.586	0.023	0.39		-0.171	0.123	0.219	0.091		-0.192	0.466	-1.495	0.152	-0.506	0.256	0.062	0.352		0.115	0.478	-0.116
IMAGE:43532	1|p34.1|44411004|ESTs	0.059	0.366	-0.353	0.998	-0.332	0.209		0.099	1.276	0.006	0.291	0.435	-0.212	-0.105	0.615	0.231	0.266	0.053	-0.205	0.311	0.456	0.499	0.069	0.593	0.163	0.414	0.552	0.544	0.433	-0.07	-0.031	0.399	-0.397	-0.171	-0.039	0.162	0.218	0.016	0.175	-0.248	0.304	0.216	0.092	0.572	0.406	0.385	0.538	0.344
IMAGE:1636048	1|p34.1|44458115|DMAP1	-0.031	0.126	0.077	0.228	0.028		-0.715	0.659	0.276	0.256	-0.549	0.155	-0.152	0.715	0.635	-0.289	0.086	0.613	-0.625	-0.259	-0.274	-0.051	0.179		0.093	-0.626	0.092	-0.356	-0.127	0.43	0.629	0.049	-0.007	0.819	0.191		-0.182	0.086	0.045	0.322	0.794	0.476	0.032	0.992		0.385	0.548	-0.056
IMAGE:841338	1|p34.1|44459364|ERI3	0.019	0.326	0.407	-0.182	0.068	-0.111	-0.415	0.309	0.156	0.226	-0.449		-0.132	0.395	0.395	-0.359	-0.004	0.243	0.715	-0.329	-0.144	-0.651	0.009	-0.557	-0.207	-0.546	0.052	-0.026	0.323	0.36	0.489	-0.151	0.353	0.469	0.211	-0.008	-0.332	-0.004	-1.055	0.252	-0.656	0.256	0.162	0.172	0.266	0.035	0.138	-0.096
IMAGE:1544256	1|p34.1|44465541|ESTs	-0.041			-0.192	-0.182	-1.111	-0.535	0.109	-0.304	0.126	-0.539	0.515	0.538	0.705	0.695	-0.099	0.526	0.333	0.475	-0.169	-0.144		-0.041	0.413	0.103	-0.356	0.242	0.214	-0.407	0.29	0.319	-0.581	0.013	-0.051	0.131	-0.258	-0.402	-0.184	-0.785	0.122	-0.366	0.176	0.092	0.042	0.066	-0.185	0.458	-0.006
IMAGE:436852	1|p34.1|44578027|ESTs	-0.331			0.298	-0.092		0.395	0.169	0.646	0.396	-0.239	0.795	-0.082		0.655	-0.369	-0.064	0.223	0.635	0.181	0.056	-0.521	-0.061	0.373	0.313	-0.426	0.282	-0.376	-0.037	0.3	0.199	-0.551	0.083	0.209	-0.069		-0.282	-0.124	-0.055	-0.008	0.204	0.746	-0.848	-0.698		0.225	0.268	-0.006
IMAGE:1584597	1|p34.1|44881390|RNF220	-0.131	-0.304		-0.032	0.078	-0.281	-0.585	0.059	-0.064	0.356	-0.129		0.128	0.405	0.245	-0.229	-0.034	0.403	0.105	-0.429	0.026	-0.981	-0.071	-0.917	-0.267	-0.866	0.212	-0.446	-0.087	0.39	0.379	-0.581	-0.087	0.009	-0.209	-0.618	-0.112	-0.664	-0.445	-0.068	0.104	0.206	0.152	0.182		0.015	0.338	0.014
IMAGE:37554	1|p34.1|44891511|TMEM53	-0.021	0.376	-0.213	-0.022	0.228		0.055	0.269	-0.274	0.286	-0.769	-0.015	-0.072	0.935	1.065	0.121	0.186	0.353	0.375	0.161	-0.114	-0.411	-0.061	0.163	-0.237	-0.256	0.302	0.144	0.113	0.32	0.409	-0.471	0.333	0.229	0.061		-0.472	0.116	-0.315	0.132	-1.056	0.636	0.102	0.352		0.255	0.348	0.224
IMAGE:1939063	1|p34.1|44912980|C1orf228	-0.211	0.136		0.138	0.098	0.369	-0.285	0.009	0.056	-0.064	-0.649	0.475	0.198	1.045	0.695	-0.089	-0.034	0.283	0.235	0.041	0.296	-0.101	-0.081	0.393	-0.077	-0.866	0.142	-0.246	-0.027	0.53	0.369	-0.201	-0.057	-0.201	-0.159	-0.098	0.138	-0.504	-0.595	-0.188	0.244		-0.088	1.042	0.286	0.405	0.308	0.074
IMAGE:742798	1|p34.1|45000168|KIF2C	-0.091	0.486	0.217	0.158	-0.412	-0.261	-0.165	0.209	0.466	0.316	-0.989	0.165	-0.152	-0.185	0.095	-0.199	-0.214	-0.177	0.145	-0.329	0.076	-0.681	0.069	-0.877	-1.357	-0.546	0.092	-0.736	-0.077	0.14	0.339	-0.151	-0.647	0.389	0.041	0.652	0.068	0.186	0.305	0.172	0.114	0.126	0.382	0.212	0.136	-0.185	-0.102	-0.046
IMAGE:62257	1|p34.1|45014291|RPS8	-0.171	-0.134	0.137	0.753	-0.432	0.319	0.42	-0.016	0.426	0.251	0.181	-0.36	0.328	0.405	0.355	-0.254	-0.279	0.083	-0.045	0.196	0.481	0.034	-0.096	0.403	0.418	0.419	0.187	0.604	0.018	-0.065	0.194	-0.291	0.568	0.224	-0.194	0.457	-0.127	0.196	0.395	-0.078	0.314	0.851	-0.048	-0.003	0.121	0.27	0.358	-0.111
IMAGE:2010339	1|p34.1|45039096|PLK3	0.129	0.511	0.337	-0.177	-0.312	-0.226	-0.135	0.154	-0.059	-0.014	-3.074		-0.007	0.115	-0.1	-0.194	-0.389	-0.047	-0.105	-0.654	-0.044	-0.701	0.009	-1.342	-0.637	-0.726	0.242	-0.626	-0.092	-0.08	0.404	-0.206	-0.977	0.194	0.011	-0.318	-0.322	-0.069	-0.24	0.092	-0.646	0.121	0.307	-0.033	-0.154	0.08	-0.112	-0.256
IMAGE:306466	1|p34.1|45053431|LOC149478	-0.261	0.356	-0.493	-0.167	0.088	-0.266	-0.595	0.339	0.061	-0.019	-0.449	-0.045	-0.172	0.36	0.36	-0.054	-0.084	0.538	0.16	0.106	0.311	-0.556	0.004	0.318	-0.382	-0.356	-0.138	-0.116	0.218	0.025	-0.016	-0.356	0.228	0.154	0.146	-0.528	0.048	-0.244	-0.02	0.162	0.094	0.036	0.017	0.567	0.001	0.13	0.323	-0.001
IMAGE:796256	1|p34.1|45248795|HECTD3		0.386		-0.287	-0.232	0.234	0.595	0.304	-0.324	0.186	0.116	-0.665	-0.047	0.75	0.335	-0.049	0.111	0.393	0.425	0.066	-0.039	0.184	0.169	-0.567	0.298	-0.156	0.207	0.339	0.148	0.58	0.299	-0.066	0.753	-0.041	0.171	0.312	0.023	0.151	-0.205	0.192	-0.081	0.466	0.032	0.147	0.356	0.04	0.298	0.074
IMAGE:760148	1|p34.1|45250510|UROD				-0.652	-0.442	-0.521	0.015	0.119	-0.504	-0.074	0.151		-0.032	0.965	0.025	-0.719	-0.474	0.263		-0.559	-0.304	-0.611	-0.191	-0.017	-0.307	-0.736	-0.348	-0.526	-0.347	0.63	0.229	-0.641		-0.181	-0.059	-0.738	-0.272	0.046	-0.825	0.072	-0.846	0.976	0.162	0.222	0.206	-0.405	-0.152	-0.226
IMAGE:896974	1|p34.1|45254664|ZSWIM5	-0.351	0.016	-0.113	0.148	-0.292	-0.111	-0.875	0.429	-0.094	-0.264		-0.465	-0.312	-0.235	0.035	-0.209	-0.734	-0.567	0.105	-0.979	0.286	-0.581	-0.491	-0.147	-0.837	-0.386	0.022	-0.546	-0.237	-0.4	0.009		-0.177	0.339	0.451	-0.178	-0.172	0.076	-0.575	0.542	-0.266	-0.824	-0.338	0.392	-0.324		0.288	-0.196
IMAGE:392673	1|p34.1|45265374|ESTs	0.079	0.506	0.467	-0.002	-0.042	0.549	0.435	0.129	-0.194	0.006	0.161	0.455	0.858	0.755	0.375	0.561	0.536	0.583	0.445	0.501	0.976	-1.321	0.369	0.843	0.643	0.384	0.122	0.624	0.233	0.62	0.039	0.329	-0.087	-0.161	0.171	0.202	0.468	0.216	0.355	0.062	0.494	-0.354	-0.028	0.792	0.796	0.265	0.298	0.614
IMAGE:1584811	1|p34.1|45443218|ESTs	0.039	0.086		0.428	-0.012	-0.221	-0.365	0.369	0.276	0.146	-0.489	-0.395	-0.042	0.705	0.625	-0.189	0.076	0.343	0.255	-0.019	-0.114	-0.171	-0.481	-0.097	0.273	-0.776	0.182	-0.086	-0.177	0.03	0.249	-0.631	0.373	0.089	0.041	-0.318	-0.142	0.126	-0.515	0.162	-0.196	0.186	-0.018	0.492	0.306	-0.075	0.248	0.244
IMAGE:26832	1|p34.1|45445441|ESTs	-0.021	-0.064		-0.122	-0.402		0.045	0.059	-0.144	0.186	-0.369		0.148	0.265	0.435	0.031	0.136	0.243	0.235	-0.219	0.306	-0.351	-0.051	0.483	0.303	-0.106	0.002	0.024	-0.097	0.07	0.109	-0.241	-0.327	-0.291	0.031	-0.198	-0.072	0.216	-0.385	0.062	-0.596	0.066	-0.218	0.022	-0.184	0.115	0.258	0.254
IMAGE:268727	1|p34.1|45567501|MUTYH		0.346		0.138	-0.072		-0.445	-0.031	0.276	0.216	-0.289	-0.195	-0.262	0.585	0.515	0.081	0.116	0.413	0.145	-0.229	-0.394	-0.361	-0.131	-0.287	-0.197	-0.706	0.412	-0.186	-0.017	0.21	0.379	-0.351	0.353	-0.161	0.011	-0.228	-0.282	0.376	0.025	-0.098	-0.306	0.166	0.622	0.192	0.176	0.405	0.408	0.064
IMAGE:1521459	1|p34.1|45732126|LOC126661	0.159	0.306	0.237	-0.142	0.168	0.459	0.405	0.284	0.101	0.046	-0.104	0.625	-0.197	-0.04	0.36	0.331	0.536	0.538	0.28	0.536	-0.289	0.399	0.134	0.778	0.803	0.294	0.252	0.474	-0.077	0.2	0.314	0.019	0.498	0.294	0.196	0.537	0.278	0.206	-0.115	0.192	0.529	0.296	0.327	0.182	0.396	-0.01	0.153	0.444
IMAGE:66556	1|p34.1|45738577|MMACHC		0.356	0.207	0.018	-0.342		0.315	0.449	0.216	0.626	-0.149	0.125	0.148	0.535	0.655	-0.089	0.066	0.513	0.485	-0.219	0.306	-0.171	0.029	-0.017	-0.067	-0.346	0.292	0.084	-0.017	0.35	0.429	-0.281	0.873	0.119	0.221	0.232	-0.072	0.236	-0.005	0.272	-0.446	0.936	0.262	-0.428	0.406	-0.035	0.328	0.044
IMAGE:2568563	1|p34.1|45749308|PRDX1	0.049	0.056	-0.433	-0.342	0.493	-0.641	-0.545	0.389	-0.454	0.041	-0.309	-0.465	-0.622	0.32	0.24	-0.589	-0.184	0.003	-0.005	0.231	-0.084	-0.306	0.144	-0.427	0.233	-0.661	-0.003	0.034	-0.067	0.37	0.734	-0.401	0.118	0.144	-0.009	-0.083	-0.337	-0.404	0.06	-0.168	-0.731	0.151	0.047	-0.573	0.246	-0.06	0.458	0.024
IMAGE:432509	1|p34.1|45830361|ESTs	-0.061	0.546	0.877	-0.432	-0.042	0.269	0.285	0.389	-0.044	0.086	0.431	0.105	0.758	0.215	0.495	0.451	0.456	0.293	0.295	0.121	0.796	0.119	0.349	0.263	0.123	0.524	0.232	0.184	0.343	0.18	0.409	0.389	-0.327	0.089	0.311	0.122	0.008	0.396	0.225	0.352	0.344	0.016	0.372	0.302	0.316	0.095	0.248	0.484
IMAGE:845415	1|p34.1|45854615|NASP	-0.321	-1.074		-0.107	-0.097	-0.311	-0.05	0.339	-0.154	-0.399	-0.824	-0.155	-0.592	0.205	0.4	-0.154	0.336	-0.067	0.095	-0.269	-0.239	-0.731	-0.361	-1.187	-0.132	-0.646	0.137	-0.516	-0.037	-0.23	0.169	0.349	-0.217	0.069	-0.099	-0.573	-0.027	-0.179	-0.62	-0.023	-0.161	-0.294	-0.508	-0.428	-0.199	0.045	0.288	0.469
IMAGE:356883	1|p34.1|45866373|GPBP1L1	0.159	-0.154		0.008	-0.572	0.239	-0.175	0.129	-0.254	0.016	-0.969	0.145	-0.402	0.445	0.485	-0.449	-0.884	0.413		-0.009		-0.031	-0.301		0.413	-0.536	-0.428	-0.076	-0.397		0.079	-0.381	0.223	0.079	-0.089	0.022	-0.352	-0.024	-0.005	0.012	0.194	-1.304	0.742	-0.598	0.276	-0.105	0.178	-0.026
IMAGE:417877	1|p34.1|45885444|ESTs		0.246	-0.343	-0.192	0.188	0.189	0.135	0.259	-0.004	0.496	-0.189	-0.075	-0.002	0.305	0.435	0.051	0.236	0.473	0.275	0.021	0.696	0.119	-0.131		0.273	0.084	-0.078	-0.136	0.063	0.22	0.059	-0.071	0.213	-0.221	0.111	0.132	0.228	-0.094	-0.025	0.062	-0.086	0.016	-0.518	0.112	0.296	0.115	0.358	0.214
IMAGE:771177	1|p34.1|45932943|ESTs				-0.302	0.018	-0.121	-0.165	0.089	-0.454	-0.694	-1.299		-0.062	0.175	0.415	-0.009	0.166	-0.067	0.065	0.741	0.246	0.959	-0.001	0.333	0.843	0.114	-0.148	0.394	-0.067	0.08	-0.031	-0.201	0.343	-0.331	-0.089	-0.268	-0.002	-0.474	0.025	-0.168	-0.226	0.036	-0.098	-0.448	0.056	-0.165	-0.042	-0.086
IMAGE:279557	1|p34.1|45936995|IPP	0.309	0.461	0.187	0.083	-0.037	0.144	0.305	0.264	0.171	0.121	0.326	0.385	-0.082	0.045	0.345	0.246	0.291	0.383	0.145	0.236	-0.154	0.014	0.074	0.318	0.313	0.369	0.397	0.109	0.103	0.07	0.124	0.024	0.448	0.224	0.131	0.112	0.353	0.276	-0.135	0.187	-0.076	0.421	0.262	0.442	-0.044	0.125	0.233	0.544
IMAGE:40173	1|p34.1|46272058|MAST2				0.288	-0.932		0.485	0.479	0.406	0.716	0.631	1.085		1.255	0.915	0.241	0.236	0.573	0.575	0.711	0.386	0.259	0.319			-0.456	0.672	0.424	0.183	0.61	0.619	-0.291	0.123	0.609	-0.969		-0.012	-0.174		0.362	0.254	0.826	-3.838	0.412		0.105	0.418	0.414
IMAGE:2109709	1|p34.1|46281164|PIK3R3	-0.121	-0.029	-0.533	-0.422	-0.422	-0.051	-0.285	0.204	-0.834	-0.129	0.261	-0.175	-0.337	0.355	0.58	-0.334	-0.189	0.353	0.005	-0.154	0.446	-0.321	-0.391	-0.357	-0.087	-0.366	-0.128	0.104	-0.077	-0.31	0.459	-0.436	0.128	-0.036	-0.154	-0.183	0.018	-0.209	-0.395	0.057	-0.176	0.106	-0.293	0.207	0.126	-0.235	0.033	-0.331
IMAGE:1639605	1|p34.1|46372988|ESTs	-0.031	-0.344		0.558	0.208	-0.301	-0.355	0.119	-0.084	0.356	0.271	0.245	0.468	0.785	0.695	-0.109	-0.074	0.213	0.215	-0.149	-0.274	-0.541	0.079	0.173	-0.147	-0.366	0.132	-0.296	-0.247	-0.47	0.499	-0.381	-0.097	0.099	-0.129	-0.298	-0.212	-0.334	-0.645	-0.038	-0.056	0.156	-0.488	0.562	0.476	-0.205	0.348	-0.176
IMAGE:2320932	1|p34.1|46424047|TSPAN1	-0.221			-0.432	0.228	-0.421	-1.005	0.029	-0.344	-0.024	0.431		-1.132	0.095	0.125	-0.519	-0.254	0.193	0.085		-0.034	-1.351	-0.791	-0.297	-0.677	-0.846	-0.208	-0.856	-0.287	-0.41	0.519	-0.521	0.303	-0.211	-0.309	-1.368	-0.312	-0.074	-0.625	-0.568	-0.146	0.346	-0.868	0.082	0.256	-0.155	-0.022	-0.586
IMAGE:564176	1|p34.1|46426940|POMGNT1	0.279	0.476	0.247	-0.462	-0.342	-0.071	0.245	0.079	-0.294	-0.134	0.281	0.085	0.178	0.175	0.405	0.071	0.156	0.473	0.205	-0.469	0.026	-0.361	0.009	-0.177	-0.167	-0.456	0.332	0.054	0.363	0.3	0.559	-0.011	0.323	-0.111	0.051	-0.058	-0.142	0.496	-0.345	0.132	0.334	0.046	0.262	0.142	0.386	0.025	0.128	-0.126
IMAGE:1635354	1|p34.1|46464126|ESTs	0.019	0.416	0.527	-0.132	-0.072	0.289	0.085	0.409	0.006	-0.004	0.271	0.365	-0.032	0.385	0.615	0.191	0.316	0.483	0.235	0.421	0.496	0.059	0.099	0.493	0.553	0.304	0.322	0.634	0.273	0.02	0.539	-0.041	-0.217	0.049	0.051	0.222	0.368	0.096	-0.155	0.172	0.114	0.096	0.012	0.542	0.266	0.145	0.208	0.344
IMAGE:730014	1|p33|46515720|ESTs	-0.181	-0.534		0.328	1.648	-0.221	-0.435	-0.211	0.286	-1.844	-0.189	-0.385	-0.332	0.355	0.765	0.251	0.166	0.093	0.335	0.351		-0.181	-0.141		0.273	-0.386	0.042	0.574	-0.767	-0.28	0.099		0.233	0.209	-0.169		-0.032	-0.004	-0.485	-0.038	0.014	-0.014	0.322	0.842	0.336	-0.015	-0.192	0.024
IMAGE:2046118	1|p33|46516168|RAD54L	-0.181	-0.594		-0.162	0.188	-0.301	-0.895	0.129	-0.444	-0.064	0.151				-0.145	-0.449	-0.694	0.153		-1.089	-0.204	-1.041			-1.007	-0.696	-0.078	-1.286	-0.207		0.499	-0.521	-0.317	0.219	0.011	-0.448	-0.382	-0.314	-0.535	-0.148	-0.496	-0.304	-0.728	-0.028	0.196	-0.385	-0.222	-1.016
IMAGE:782217	1|p33|46651796|NSUN4	0.009	0.291	0.137	0.053	0.033	-0.477	0.12	0.204	-0.001	0.176	0.471	0.078	-0.05	0.523	0.745	-0.164	0.096	0.546	0.211	0.026	0.258	-0.018	0.067	-0.065	0.133	-0.181	0.062	0.209	-0.097	-0.107	0.474	-0.264	0.425	-0.028	0.013	-0.018	0.041	0.156	-0.458	0.12	0.109	0.394	0.017	0.53	0.341	0.047	0.391	0.494
IMAGE:67033	1|p33|46674169|LOC644941			0.207	-0.092	-0.252	0.039	-0.315	0.219	-0.144	0.206	0.551	0.215	0.028	0.785	0.935	-0.009	-0.044	0.323	0.195	-0.079	0.526	-0.381	0.179	-0.297	-0.017	-0.056	0.062	-0.526	0.003	0.04	0.519	-0.231	0.743	0.139	0.101	-0.168	-0.302	0.126	0.015	0.122	-0.386	0.766	-0.198	0.222	0.236	0.185	0.478	-0.056
IMAGE:742566	1|p33|46773223|ESTs	0.159	0.146		0.238	0.098		-0.625	-0.221	0.336	0.036	0.171	-0.315	0.618	0.965	0.775	-0.049		-0.267	0.585	0.441	-0.754	-0.291	0.039	-0.487	-0.027	-0.146	0.062	0.424		0.03	-0.101	-0.321	0.133	-0.021	0.151	-0.388	-0.092	0.416	-0.935	0.092	-0.366	-0.024	1.032	0.752	0.386	0.145	0.308	-0.086
IMAGE:1643121	1|p33|46776954|ESTs	0.129	-0.374		0.138	-0.332	0.069	-0.105	0.379	0.416	0.106	0.151	0.035	-0.152	1.175	0.545	-0.349	-0.274	0.693	0.365	0.341		-0.351	0.169	0.023	0.163	-0.706	0.012	0.054	-0.247	-0.37	0.279	-0.141	0.613	0.119	-0.009	-0.148	-0.052	0.086	-0.685	0.252	-0.016	0.066	0.992	0.442	0.296	0.165	0.378	0.364
IMAGE:773637	1|p33|46795527|MKNK1	-0.231	-0.134	-0.263	0.168	-0.042	-0.601	-0.775	0.119	0.216	-0.094	0.231	-0.055	-0.522	0.045	0.265	-0.189	-0.294	-0.207	0.015	-0.179	-0.234	-0.331	-0.361	-1.517	-0.417	-0.726	-0.088	-0.176	0.033	-1.55	0.609	-0.301	-0.337	0.139	0.081	-0.808	-0.252	-0.274	-0.605	0.142	-0.956	-0.424	-0.368	0.132	-0.174	-0.165	0.128	-0.356
IMAGE:293457	1|p33|46845980|MOBKL2C		0.166	0.477	-0.592	-0.172	-0.301	0.095	0.319	-0.664	-0.084	0.281		-0.742	0.745	0.225	-0.459	-0.124	0.503	0.585	-0.339	-0.934	0.349	0.129		0.103	-0.856	-0.338	-0.096	-0.027	-0.06	0.209	-0.491	0.103	0.099	-0.109	-0.638	-0.422	-0.784	-0.795	0.062	-0.416	0.636	-0.358	0.282	0.096	-0.585	-0.162	0.084
IMAGE:346484	1|p33|46871001|ATPAF1		-0.244		-0.102	-0.642	0.129	-0.315	0.159	-0.094	0.396	0.311	0.045	-0.092	0.305	0.725	0.021	-0.014	0.313	0.505	0.151	-0.244	-0.051	0.109	-0.247	-0.117	-0.406	0.352	0.214	0.073	-0.48	0.259	-0.301		-0.361	0.031	-0.298	-0.092	0.366	-0.485	0.092	-0.496	0.176	0.252	0.212	-0.194	0.105	0.178	-0.166
IMAGE:342712	1|p33|46913713|ESTs		0.656		0.458	-0.152		-0.245	0.509	0.416	0.126	0.201	0.315		0.875	1.235	-0.359	-0.114	0.633		0.771	-1.884	0.149	-0.031	-0.117	0.583	-0.416	-0.288	0.134	-0.107	0.28	0.299	-0.341	0.673	0.249	0.031	0.412	0.008	-0.014	-0.275	0.262	0.254	0.836	0.422	0.832	0.816	-0.395		0.384
IMAGE:767869	1|p33|46915307|KIAA0494		0.646		0.138	1.408	-0.631	-0.815	0.029	0.236	0.126	0.571	0.155	-0.862	0.275	0.625	-0.449	-0.444	-0.077	0.065	0.261	-0.584	-0.201	-1.001	-0.887	-0.007	-0.526	-0.298	-0.136	0.113	-0.26	0.189	-0.091	0.163	-0.241	-0.189	-1.218	-0.392	-0.714	-0.265	-0.158	-0.026		-0.408	0.222	-0.024	0.135	0.438	-0.366
IMAGE:129770	1|p33|46951315|ESTs	-0.261		-0.793	0.108	-0.402	-0.491	-0.365	0.019	-0.244	0.106	0.171	-0.135	-0.212	0.265	0.775	-0.189	-0.074	0.203	0.085	0.261	-0.614	-0.401	-0.271	-0.277	-0.177	-0.466	-0.198	0.014	0.033	-0.48	0.259	-0.361	-0.197	-0.121	-0.259	-1.218	-0.552	-0.244	-1.405	-0.178	-0.706	-0.494	-0.638	0.452	0.056	-0.235	0.218	-0.556
IMAGE:724888	1|p33|47053482|CYP4B1	0.019	-0.054	-0.023	0.098	-0.162	-0.101	-0.155	0.169	0.076	-0.034	-0.079	-0.385	-0.032	0.415	0.485	-0.229	-0.264	0.173	0.075	-0.089	0.026	-0.261	-0.251	-0.127	0.083	-0.576	0.032	-0.516	-0.097	-0.21	0.419	-0.061	0.193	0.129	0.041	-0.218	-0.012	-0.414	-0.575	0.022	-0.096	0.366	-0.038	0.352	0.006	0.225	0.558	0.004
IMAGE:41391	1|p33|47276939|CYP4X1	-0.111	-0.029	0.072	-0.367	-0.427	-0.441	-0.535	0.129	-0.314	-0.199	0.171	0.165	-0.512	0.14	0.175	-0.384	-0.224	0.348	0.205	-0.259	-0.169	-0.831	-0.071	0.053	-0.127	-0.806	-0.078	-0.346	-0.007	-0.49	0.259	-0.361	-0.447	-0.121	-0.004	-0.528	-0.197	-0.504	-1.2	0.037	-0.681	-0.179	-0.328	0.722	-0.174	-0.12	0.188	-0.136
IMAGE:214307	1|p33|47333802|ESTs	-0.071	0.276		-0.122	-0.232	-0.001	0.075	0.149	-0.084	-0.054	0.431	0.335	-0.182	-0.205	0.355	0.011	0.256	0.153	-0.065	0.011	0.516	-0.111	-0.121	0.373	0.413	0.024	-0.018	0.244	0.063	-0.11	0.269	-0.271	-0.407	-0.081	0.081	-0.138	0.288	-0.494	-0.465	0.012	-0.026	0.206	-0.138	0.102	-0.024	-0.095	0.228	-0.026
IMAGE:160532	1|p33|47353700|CYP4Z1	0.079	-0.264	-0.083	-0.152	-0.327	-0.316	-0.67	0.104	-0.209	-0.044	0.221	0.65	-0.387	0.305	0.765	-0.199	-0.139	0.378	0.355	0.416	-0.244	-0.016	-0.271	0.473	0.583	-0.566	0.002	0.224	-0.257	-0.505	0.224	-0.631	0.208	-0.136	-0.049	-0.343	-0.462	-0.154	-0.835	-0.068	-0.366	0.286	0.032	0.487	0.361	-0.245	0.113	0.094
IMAGE:2028263	1|p33|47417508|ESTs	-0.041	-0.204	0.647	0.538	0.108	-0.051	-0.185	-0.141	0.726	0.096	0.291	0.275	-0.032	0.705	0.125	-0.369	-0.424	-0.057		-0.819	-0.004	-0.841	0.159		-0.607	-0.826	0.062	-0.586	0.193	-0.13	0.709	-0.091	-0.067	-0.221	0.051	-0.258	0.248	0.386	-0.355	-0.038	-0.166	-0.184	-1.268	0.772	0.096	0.205	0.418	-0.236
IMAGE:433465	1|p33|47427398|ESTs	-0.021	0.136		0.228	0.128	0.149	0.015	0.109	0.176	0.406	0.451	-0.765		0.595	0.645	0.221	0.106	0.353	0.195	-0.049	-0.624	-0.061	0.039	-0.007	0.263	-0.156	0.522	0.124	0.123	-0.02	0.069	-0.251	0.073	-0.021	0.011	-0.158	-0.262	0.026	-0.685	0.112	-0.136	0.326	0.032	0.342	0.346	0.355	0.368	0.254
IMAGE:71727	1|p33|47456948|TAL1	-0.311	0.166	-0.073	0.248	0.128	0.069	-0.415	0.259	-0.374	0.016	0.021		-0.682	0.425	0.315	-0.279	-0.194	0.213	0.425	-1.059	0.126	-0.891	-0.431	-0.347	-0.277	-0.536	-0.128	-0.696	-0.027	-0.51	0.109	-0.451	-0.297	-0.131	0.071		-0.492	-0.324	-0.335	-0.058	-0.256	-0.264	-0.918	0.122		-0.415	-0.092	-0.296
IMAGE:744627	1|p33|47654330|FOXE3	-0.291		0.587	-0.362	0.148	0.099	-0.015	0.029	-0.204	-0.174	-0.439	-0.955	-0.412	0.735	0.405	0.041	0.086	0.443	0.485	-0.639	0.306	-0.471	0.489		-0.087	-0.556	0.502	-0.166	0.113	-0.17	0.259	-0.621	0.193	-0.211	-0.119	-0.258	-0.282	0.106	-0.015	-0.058	-0.276	0.206	0.262	0.052	0.056	0.075	0.138	0.024
IMAGE:1324885	1|p33|47998786|LOC284542	0.254	0.446	0.227	0.263	0.028	-0.246	0.215	0.019	0.181	0.306	-0.199	0.185	0.283	0.795	0.77	0.151	-0.079	0.758	0.505	-0.109	0.411	-0.251	-0.001	0.043	0.343	-0.071	0.297	0.504	-0.127	-0.17	-0.046	-0.636	0.048	-0.186	-0.074	-0.243	-0.292	0.126	-0.53	-0.023	-0.261	0.456	0.352	0.347	-0.199	0.33	0.293	0.674
IMAGE:1643119	1|p33|48399216|ESTs	-0.061	0.046	0.287	-0.202	-0.672	-0.031	-0.085	-0.011	-0.334	0.006	-0.189	0.635	0.008	-0.295	-0.245	-0.129	-0.084	-0.167	-0.205	-0.149	0.266	0.369	-0.191	0.363		0.004	-0.278	0.524	-0.097	0.14	0.069	-0.021	-0.437	-0.221	-0.129	-0.238	-0.142	-0.354	0.015	-0.158	0.084	-0.304	0.182	-0.438	-0.204	0.035	0.208	-0.086
IMAGE:1505746	1|p33|48411230|ESTs	0.119	0.326	-0.183	0.718	-0.342	-0.161	-0.055	0.169	0.116	0.026	0.121	-0.035	-0.152	-0.235	-0.035	-0.089	-0.084	-0.037	0.055	-0.709	0.286	-0.311	-0.191	0.173	-0.287	-0.036	0.092	-0.226	0.263	-0.07	0.289	0.439	0.203	0.119	0.151	-0.128	0.058	0.046	-0.255	0.072	-0.216	0.116	-0.068	-0.028	0.076	0.045	0.058	0.124
IMAGE:415619	1|p33|48460986|SLC5A9	-0.111	0.196	0.237	-0.032	-0.522		-0.355	-0.031	-0.034	0.096	-0.449	-0.185	0.388	0.345	0.665	-0.149	-0.464	0.363	0.165	-0.179	-0.284	-0.361	-0.211	-0.037	-0.027	-0.346	0.332	-0.046	-0.077	-0.29	0.279	-0.291	-0.207	-0.011	0.161	-0.088	-0.012	-0.064	-0.325	-0.028	-0.026	-0.184	-0.228	0.152		0.175	0.188	-0.026
IMAGE:289784	1|p33|48535754|SPATA6	-0.211	-0.174	-0.063	-0.022	0.238	-1.261	-0.245	0.189	0.426	-0.244	-0.429	-0.115	0.278	0.485	0.575	0.331	-0.374	0.523	-0.935	0.241	-0.244	-0.411	0.039	-1.437	0.303	-0.376	0.352	0.014	-0.147	-0.25	0.089	-0.541	-0.137	-0.001	0.041	-0.578	-0.122	-0.524	-0.245	-0.178	-0.116	-0.474	-0.718	0.242	0.176	-0.325	-0.412	-0.056
IMAGE:280456	1|p33|48617337|ESTs	0.169	0.596	0.397	0.128	-0.332	0.219	0.255	0.299	0.226	0.166	0.121	0.475	0.048	-0.015	0.665	0.611	0.556	0.383	0.135	0.711	0.536	0.479	0.159	0.233	0.673	0.504	0.562	0.604	0.503	-0.06	0.309	0.409	-0.087	-0.051	0.201	0.042	0.468	0.386	0.315	0.322	0.414	-0.154	0.012	0.622	0.476	0.155	0.338	0.464
IMAGE:38344	1|p33|48966757|BEND5	0.249	0.446	-0.163	0.388	-0.012	0.559	-0.225	0.129	0.276	0.366	0.081	0.235	0.248	0.535	0.975	0.071	-0.094	0.503	0.295	0.041	0.266	-0.591	0.299	-0.107	0.093	-0.206	0.232	0.154	0.113	0.23	0.549	-0.291	0.333	0.209	0.211		0.058	0.276	0.545	0.062	0.524	0.506	0.552	0.482	0.866	0.325	0.568	0.374
IMAGE:866716	1|p33|49133513|ESTs		0.586		0.208	-0.082		0.855	0.649	0.116	-0.014	0.131	0.005	0.868	0.685	0.075	0.471	0.586	0.233	0.405	0.961	0.476	0.779	0.359	0.653	0.833	0.444	0.622	-0.326	0.453	0.43	0.329	0.509	0.893	0.459	0.411	0.772	0.728	0.646	0.445	0.372	0.234	0.296	0.442	0.562	0.686	0.415	0.618	0.844
IMAGE:564382	1|p32.3|50440412|ELAVL4	0.072	0.021	-0.068	-0.287	-0.192	-0.051	-0.055	0.166	0.096	-0.019	-0.229	0.065	0.103	0.1	0.323	-0.211	-0.514	0.413	0.08	-0.057	0.371	-0.113	-0.146	0.013	0.533	-0.24	-0.046	0.216	-0.252	-0.05	0.204	-0.405	0.598	0.242	0.078	-0.013	0.085	-0.427	-0.378	0.145	-0.054	0.484	0.1	0.512	0.349	-0.133	-0.067	0.536
IMAGE:344282	1|p32.3|50834410|FAF1	-0.011	0.461	0.317	-0.279	-0.275	-0.417	-0.015	0.036	-0.274	-0.157	-0.572	0.045	0.433	0.34	0.525	-0.389	-0.914	0.19	0.345	-0.176	-0.161	-0.551	-0.031	-0.177	-0.167	-0.666	-0.111	-0.2	-0.194	-0.31	0.182	-0.525	0.673	-0.061	-0.106	-0.491	-0.396	-0.081	-0.862	0.015	-0.67	0.599	0.116	0.062	0.09	-0.235	0.085	-0.273
IMAGE:418113	1|p32.3|50910626|ESTs	-0.031	0.446	0.447	0.738	0.018	0.349	0.325	0.539		0.056	-0.319	0.315	0.598	0.655	0.715	0.251	0.696	0.383	0.365	0.821	0.526	0.359	0.029	0.703	0.843	0.454	0.262	0.864		0.3	0.399		0.163	-0.031	-0.059	0.442	0.288	-0.204	0.015	-0.078	0.014	-0.064	-0.328	0.502	0.306			0.304
IMAGE:1587422	1|p32.3|50971164|ESTs	-0.141	-0.464		-0.272	-0.132	-1.911	-0.965	-0.001	-0.324	0.056	-0.599		-0.112	-0.025	0.755	-0.429	-0.814	0.213	0.115	-0.189	-0.274	-0.351		-0.727	-0.007	-0.566	-0.658	-0.426	-0.177	-0.43	0.259	-0.471	-0.377	-0.421	-0.159	-1.048	-0.332	-0.044	-0.715	0.012	-0.676	-0.584	-0.448	0.172	0.266	-0.505	0.338	-0.626
IMAGE:1523190	1|p32.3|51095581|ESTs	0.209	0.256	0.337	0.208	-0.282	-0.621	0.495	-0.121	0.126	0.076	-0.289	0.035	0.278	0.245	0.435	0.491	0.156	0.273	-0.165	0.491	0.226	0.259	-0.141	0.123	0.073	-0.006	0.572	0.584	-0.077	-0.36	0.099	-0.521	0.363	-0.021	-0.069	-0.778	0.018	0.426	-0.965	-0.008	-0.366	0.046	-0.058	0.152	-0.394	0.065	0.258	0.254
IMAGE:291057	1|p32.3|51207685|CDKN2C	-0.241	-0.454	-1.303	-0.262	-0.442		-0.435	0.069	-0.414	-0.284	-0.729	-0.515	-0.222	0.285	0.315	-0.179	-0.824	-0.157	-0.225	-0.709		-0.591	-0.121	-0.267	-0.787	-0.896	-0.268	-1.026	-0.177	-0.39	0.249	-0.511	-0.117	-0.041	-0.059	-0.008	-0.632	-0.974		-0.098	-0.336	0.456	-0.738	0.022		-0.305	0.058	-0.496
IMAGE:743878	1|p32.3|51396614|ESTs	0.099	-0.084		0.158	-0.322	-0.411	-0.035	0.179	-0.234	-0.234	-0.359	-0.045	0.128	0.765	0.455	-0.199	-0.114	0.153	-0.135	0.311	0.086		-0.061	0.343	0.143	-0.526	-0.338	-0.056	-0.107	-0.08	0.029	-0.231	-0.027	0.329	0.051	-0.248	-0.332	-0.974	0.255	0.172	0.374	0.256	-0.228	0.092	0.566	-0.085	0.238	0.074
IMAGE:358468	1|p32.3|51510507|ESTs	0.059	0.516	-0.203	-0.402	-0.352	-0.171	-0.015	0.049	-0.544	-0.004	0.011	-0.575	-0.022	-0.105	0.165	0.061	0.226	0.063	-0.155	0.121	0.076	0.379	-0.191	-0.257	0.143	-0.076	0.302	0.084	0.233	-0.26	0.119	-0.141	0.063	-0.371	0.001	-0.408	-0.032	-0.264	-0.105	-0.028	0.114	0.056	-0.218	-0.058	0.146	-0.085	-0.102	0.144
IMAGE:1569721	1|p32.3|51512999|ESTs	-0.431	-0.054	0.067	0.348	-0.162	-0.041	-0.755	-0.231	0.346	-0.054	-0.439	0.405	0.258	0.505	0.655	0.171	-0.104	0.213	0.165	-0.189	0.066	0.089	0.299		0.003	-0.146	0.202	0.074	-0.127	-0.36	-0.011	-0.331	-0.537	-0.011	-0.269	-0.208	-0.412	-0.234	-0.165	-0.228	-0.486	-0.174	0.282	0.112	-0.134	-0.315	-0.102	0.104
IMAGE:744367	1|p32.3|51527289|ESTs	0.489			0.158	-0.162	-0.441	0.515	0.039	0.166	0.186	-0.009		0.178	0.255	0.235	-0.039	0.016	0.263	-0.315	-0.219	0.076	-0.501	0.059		-0.097	-0.586	-0.048	-0.356	0.183	0.14	0.339	-0.231	0.473	0.119	0.081	-0.808	-0.592	0.276	-0.895	0.052	-0.396	0.646	0.542	0.312	0.036	-0.385	0.188	0.504
IMAGE:143973	1|p32.3|51695809|EPS15	0.099	-0.154	-0.248	0.558	-0.472	-0.356	0.07	0.104	0.121	-0.014	-0.019	0.355	-0.542	-0.155	0.275	0.276	0.081	0.403	-0.185	-0.174	-0.179	-0.046	-0.371	0.113	-0.047	0.149	0.072	-0.076	0.158	-0.335	0.169	-0.076	0.128	0.114	-0.014	-0.033	-0.532	-0.239	-0.325	0.042	-0.081	0.241	-0.363	0.197	-0.064	-0.075	0.303	0.284
IMAGE:783173	1|p32.3|51712930|ESTs	0.149	0.516	0.457	-0.192	-0.032	0.409	0.395	0.029	-0.334	-0.074	0.241	0.485	0.478	0.265	0.225	0.121	0.336	0.323	0.115	0.661	0.376	0.459	0.189	0.603	0.503	0.374	0.102	0.264	0.223	0.43	0.119	0.459	0.223	-0.281	-0.099	0.332	0.248	0.496	0.005	-0.108	0.234	-0.114	0.302	0.242	0.276	-0.015	0.078	0.774
IMAGE:771877	1|p32.3|51882346|ESTs	-0.451	-0.154		-0.492	-0.252	-0.351	-0.305	0.429	-0.254	-0.864	-0.829		0.268	-0.195	0.415	0.001	-0.084	-0.067	-0.025	0.501	-0.284	-0.131	0.039	0.093		-0.456	-0.188	0.424	0.193	-0.37	0.149	-0.111	-1.107	0.059	0.271	-0.418	0.158	0.236	-0.465	0.282	-0.256	-0.154		0.022	-0.304	-0.275	0.218	-0.366
IMAGE:783095	1|p32.3|51931156|ESTs	-0.221			-0.322	-0.142	-0.061	-0.135	0.259	0.316	-0.274	-0.959				0.335	0.201	0.206	0.063		0.511		0.159	0.349		0.663	-0.116	0.092	0.384	0.143	0	0.429	0.229	0.163	0.089	0.121	0.392	0.298	0.146	-0.085	0.262	0.714	-0.224	0.622	0.512	0.576	0.095	0.418	-0.216
IMAGE:783502	1|p32.3|51931156|ESTs	0.079	0.996	0.587	0.098	0.138	0.489	-0.075	0.189	0.196	0.506	0.051		0.348	0.115	0.645	0.121	0.186	0.573	0.585	0.381	-1.164	0.229	0.359	1.993	0.613	0.054	0.402	0.124	0.263	0.09	0.359	0.329	0.753	0.279	-0.099	0.232	0.358	0.006	-0.255	0.132	0.014	0.926	0.522	0.712	0.486	0.175	0.248	0.474
IMAGE:745125	1|p32.3|51995955|ESTs	-0.101	-0.904	0.027	-0.072	0.208	0.379	0.005	0.099		-0.234	-0.629	0.705	-0.402	0.185	0.045	-0.209	-1.044	0.433	0.125	0.401		0.619	-0.011	0.153	0.293	-0.596	0.092	0.164	-0.417	0.07	0.039	-0.381	0.563	-0.111	-0.169	0.192		-0.644	-0.035	0.132	0.434	0.636	-0.058	0.302	0.266	-0.495	0.038	0.404
IMAGE:347378	1|p32.3|52003799|OSBPL9	0.299	-0.514	-0.173	-0.222	-0.262	0.319		0.039	-0.104	-0.034	0.871	0.435	0.348	0.565	0.225	-0.449	-0.024	0.353	0.255	0.761	-2.354	0.419	0.049	-0.577	0.813	-0.506	0.192	-0.036	-0.477	0.01	-0.301	-0.201	0.443	-0.071	-0.099	0.242	-0.122	0.186	-0.255	0.142	0.234	0.556	0.612	0.092	0.396	-0.395	0.208	-0.276
IMAGE:855872	1|p32.3|52027482|NRD1	0.149	0.346	-0.123	-0.277	-0.077	-0.206	0.23	0.354	-0.199	-0.154	-0.244	-0.435	-0.297	0.22	0.495	0.161	-0.074	0.218	0.13	0.676	-0.034	-0.066	-0.181	-0.187	0.323	-0.266	0.102	0.279	0.368	-0.21	0.349	-0.116	0.143	0.049	-0.039	-0.458	0.108	-0.274	-0.4	0.092	-0.281	0.386	-0.003	0.317	-0.549	0.365	0.463	-0.376
IMAGE:687297	1|p32.3|52146215|RAB3B		-0.404		0.128	0.738	-0.581	-1.015	-0.301	0.736	-0.144	-0.829	-0.165	-0.472	0.105	0.485	0.071	-0.134	0.063	0.355	-0.439	-0.544	-0.911	-0.071		-0.457	-0.706	-0.288	-0.156	-0.647	-0.57	-0.251	-0.671		-0.111	-0.399	-0.718	-0.572	-0.474	-1.095	-0.378	-0.716	-0.164	-0.288	0.262	-0.184	0.215	0.418	-0.166
IMAGE:1575049	1|p32.3|52256890|ESTs	0.369	0.606	0.587	-0.242	0.058	0.329	0.545	0.349	-0.094	0.106	0.041	0.725	0.308	0.325	0.505	0.511	0.606	0.463	0.405	0.401	0.846	0.389	0.219	0.623	0.683	0.344	0.412	0.634	0.563	0.29	0.729	0.369	0.203	-0.071	0.061	0.002	0.358	0.186	0.215	0.122	0.414	0.226	0.432	0.662	0.376	-0.165	0.338	0.724
IMAGE:594759	1|p32.3|52270366|KTI12				-0.252	0.328	-0.341	-0.175	0.289	0.046	-0.184	-0.309				0.095	-0.149	-0.394	0.163		-0.169	-1.054	-1.031	0.329		-0.237	-1.136	-0.298	-0.276	-0.027		0.399	-0.131	-1.687	-0.191	-0.089	-0.828	0.038	0.156	-0.875	0.082	-0.926	0.716	0.202	0.682	-0.184	-0.275	-0.032	-0.716
IMAGE:1932740	1|p32.3|52328054|ESTs	0.144	0.126	0.237	-0.182	-0.302	0.009	0.105	0.144	-0.189	0.111	-0.284	0.255	-0.047	0.29	0.685	-0.564	0.166	0.323	0.305	-0.154	0.091	-0.151	-0.451	0.393	0.303	-0.126	-0.153	0.154	-0.277	-0.575	0.329	-0.261	0.108	-0.201	0.061	0.042	-0.037	0.176	-0.285	0.072	-0.066	0.266	-0.003	0.277	0.291	-0.34	0.098	0.174
IMAGE:2310274	1|p32.3|52584645|ZFYVE9	-0.181	0.106	-1.023	0.208	-0.562	0.129	-0.105	0.039	-0.524	0.046	0.001	-0.395	-0.082	-0.635	0.015	-0.129	-0.134	-0.237	-0.095	-0.889	0.636	-0.111	-0.251	-1.127	-0.477	-0.116	-0.228	0.304	0.113	-0.59	0.139	-0.011	-0.767	0.219	0.051	-0.388	-0.312	-0.344	-0.255	-0.058	-0.316	-0.154	-0.548	-0.188	-0.064	-0.275	0.218	-0.466
IMAGE:194236	1|p32.3|52611099|ORC1L	0.119	0.276	-0.503	-0.102	0.078	-0.091	-0.385	0.149	0.006	-0.234	-0.029	0.005	-0.482	-0.125	-0.205	-0.309	-0.184	-0.027	0.085	-0.429	0.426	-0.391	-0.191	0.223	-0.047	0.024	0.002	-0.516	0.033	-0.15	0.279	0.059	-0.347	0.079	0.111	-0.408	-0.062	-0.194	-0.145	0.062	-0.186	0.066	-0.088	0.272	0.186	0.015	0.178	0.084
IMAGE:1557192	1|p32.3|52658175|ESTs		-0.064	-0.103	-0.052	-0.442	-0.321	-0.125	-0.011	0.046	-0.404	-0.129	0.285	-0.392	-0.125	0.255	0.151	-0.074	0.093	-0.055	-0.239	0.606	-0.021	-0.201	0.173	0.373	-0.036	-0.028	0.114	0.083	-0.13	-0.081	-0.271	0.283	0.239	-0.059	-0.988	0.178	-0.564	-0.435	-0.088	-0.406	0.016	-0.368	0.172	-0.294	-0.065	0.248	0.254
IMAGE:1604416	1|p32.3|52678700|ESTs	-0.041	0.006	-0.013	-0.372	-0.312	-2.601	-1.915	-0.041	-0.124	-0.184	-0.679		-0.122	0.145	0.215	-0.529	-0.434	-0.057	-0.065	0.211	-0.124	-0.541	-0.301	0.273	-0.157	-0.686	-0.578	-0.276	-0.247	-0.57	0.159	-0.691	0.043	-0.001	-0.129	0.202	-0.252	0.196	-0.805	0.042	-1.076	0.086	-0.298	0.352	-1.234	-0.725	-0.422	-0.096
IMAGE:768007	1|p32.3|52840631|GPX7	0.249	0.016		0.408	-0.072	-0.071	0.395	0.219	0.416	0.416	0.081	-0.225	0.258	0.005	1.005	0.241	-0.044	0.083	0.495	0.151	-0.004	0.359	0.009	-0.557	0.063	0.394	0.192	0.224	0.393	-0.17	0.409	-0.621	0.073	0.169	0.101	0.012	-0.162	-0.004	0.095	0.132	0.374	0.696	0.362	-0.098	-0.294	0.435	0.218	0.134
IMAGE:267435	1|p32.3|53063464|ZYG11B	0.044	0.201	-0.188	-0.077	-0.277	-0.011	0.115	0.369	-0.199	0.071	-0.064	0.12	0.063	0.49	0.465	0.061	0.436	0.353	0.265	0.086	0.366	-0.231	0.189	-0.227	0.178	-0.031	0.092	0.154	0.228	-0.255	0.454	0.029	0.043	-0.216	0.171	-0.093	0.188	-0.219	-0.415	0.157	0.114	0.136	-0.708	0.527	0.341	0.21	0.458	0.324
IMAGE:77882	1|p32.3|53063884|ESTs	-0.091		-0.253	-0.102	-0.112	-0.441	-0.415	0.119	-0.174	-0.144	-0.139		-0.492	-0.015	0.115	-0.399	-0.064	0.113	0.025	0.111	0.276	-0.281	-0.171	-0.377	0.033	-0.126	-0.088	-0.216	0.233	-0.26	0.119	-0.031	0.333	0.079	0.071	-0.548	0.018	-0.364	-0.885	0.072	-0.476	0.466	-0.128	0.222	0.076	-0.145	0.268	0.014
IMAGE:1631466	1|p32.3|53145374|ECHDC2	-0.006	0.354	0.314	0.125	-0.182	0.179	0.12	0.239	0.269	0.186	0.641	0.16	-0.645	0.408	0.27	-0.009	-0.159	0.586	0.3	0.208	-1.259	0.283	0.067	0.26	0.245	-0.094	0.242	0.114	0.07	-0.12	0.484	0.021	0.553	0.077	0.071	0.237	0.128	0.111	-0.353	0.185	0.001	0.351	0.305	0.64	0.364	0.122	0.458	0.349
IMAGE:855395	1|p32.3|53289495|SCP2	0.134	0.316	-0.513	0.158	-0.367	-0.361	-0.27	-0.011	0.151	0.026	0.631	0.155	-0.252	0.54	0.05	-0.489	0.186	0.443	0.23	-0.004	-0.199	-0.341	-0.221	0.433	-0.167	-0.506	-0.213	-0.041	-0.272	-0.475	-0.016	-0.516	0.173	-0.226	-0.144	-0.643	-0.352	-0.239	-0.52	0.002	-0.701	0.476	-0.083	0.197	0.001	-0.065	0.243	-0.241
IMAGE:782701	1|p32.3|53300441|PODN	-0.011	0.056	0.097	0.598	-0.322	0.379	-0.135	0.679	0.676	0.176	0.711	-0.745	0.298	0.785	0.525	0.101	-0.224	0.513	0.115	0.051	0.406		0.179	-0.287	0.263	-0.216	0.282	0.104		0.22	0.999		0.743	0.539	0.101	0.852	0.478	-0.244	-0.345	0.482	0.394	0.136	0.192	0.872	0.696	0.225	0.428	0.294
IMAGE:280412	1|p32.3|53308060|PODN	-0.211	0.156	0.577	-0.092	-0.142	0.089	0.395	0.439	-0.264	0.266	0.271		0.458	0.855	0.265	0.131	0.336	0.233	0.225	0.231	-1.234	0.289	-0.051	0.633	0.363	0.104	0.242	0.304	0.243	0.16	0.349	0.099	0.383	0.159	0.141	0.192	0.398	0.146	-0.005	0.352	0.394	0.746	-0.108	0.422	0.206	0.145	0.208	0.464
IMAGE:276515	1|p32.3|53325442|SLC1A7				0.428	-0.032	0.239	-0.425	0.169	0.286	-0.014	0.861		0.228	0.795	0.415	-0.009	-0.174	0.193	0.325	-0.669	-0.764	-0.571	0.119	-0.347	-0.167	-0.256	0.482	-0.396	-0.037	-0.04	0.369	-0.221	0.333	0.289	0.021	-0.098	-0.332	0.226	-0.465	0.032	-0.086	-0.174	0.472	0.072	0.556	0.345	0.488	0.104
IMAGE:812144	1|p32.3|53452396|C1orf123	0.069	0.116		-0.297	-0.352	-0.301	-0.11	0.249	-0.439	0.031	0.641		-0.067	0.025	0.065	-0.284	-0.009	-0.012	0.41	-0.214	-0.044	0.004	0.124		0.063	-0.536	0.127	-0.121	0.178		0.504	0.114	0.958	0.019	0.106	-0.488	-0.137	0.106	-0.405	0.122	-0.276	0.861	0.132	0.237	0.046	-0.185	0.358	-0.126
IMAGE:2130448	1|p32.3|53465190|MAGOH	-0.651	-1.394		-0.602	-0.112	-1.091	-2.005	-0.201	-0.574	-0.484	0.171			-0.875	-0.615	-0.839	-0.854	-0.617	-0.285				-0.421			-1.046	-0.538	-1.396	-0.517	-0.72	-0.151	-0.681		-0.421	-0.479	-1.088	-1.412	-1.544	-1.055	-0.328	-1.616	-0.634		-0.618	-0.394	-0.655	-0.502	-2.396
IMAGE:50060	1|p32.3|53476869|ESTs	-0.071	0.096		-0.402	-0.492	-0.251	-0.385	0.359	-0.534	0.156	0.691	0.125	-0.382	0.575	0.585	0.001	0.616	0.303	0.245	0.911	-0.504	-0.121	-0.081	-0.627	0.433	-0.336	0.312	0.624	-0.277	-0.28	0.159	-0.541	0.143	-0.181	0.031	-0.358	-0.092	0.076	-0.985	0.102	-0.436	0.226	-0.478	0.332	-0.104	-0.185	0.248	-0.376
IMAGE:415554	1|p32.3|53483889|LRP8	-0.051	0.296	-0.573	-0.462	-0.542	-1.241	-0.545	0.109	0.316	-0.034	0.781		-0.702	-0.105	-0.125	-0.599	-0.214	-0.197	0.055	-0.299	0.156	-0.871	-0.091		-0.727	-0.206	-0.338	-0.956	-0.277	-0.19	-0.021	-0.711	-0.157	0.179	-0.229	-0.828	-0.482	-0.574	-0.445	-0.098	-1.036	0.176	-0.458	0.372	-0.134	-0.805	-0.502	-0.326
IMAGE:809863	1|p32.3|53651410|ESTs	0.089	0.436	0.147	0.278	0.328	0.029	-0.125	0.029	0.716	0.256	0.911	-0.135	0.108	0.915	0.985	0.051	0.146	0.533	0.375	0.391	0.176	0.069	-0.031	-0.367	0.383	-0.236	0.602	0.164	-0.047	-0.23	0.389	-0.421	0.723	-0.051	0.251	0.192	-0.132	0.096	-0.565	0.262	0.244	1.326	0.502	0.612	0.496	-0.025	0.498	0.544
IMAGE:280291	1|p32.3|53744493|GLIS1	0.249	0.466	0.547	0.268	-0.042	-0.141	-0.345	0.129	0.426	0.296	0.841	-0.045	-0.032	0.575	0.325	0.031	-0.254	0.213	0.245	-0.279	-0.024	-0.331	0.239	0.123	-0.097	-0.416	0.592	0.044	0.353	0.23	0.759	0.089	0.423	0.849	0.241	0.342	0.138	0.436	-0.555	0.352	-0.006	0.526	0.482	0.712	0.176	-0.275	0.248	0.344
IMAGE:824126	1|p32.3|54005975|TMEM48	0.059			0.058	-0.442	-0.171	0.095	0.329	0.136	0.086	0.811	0.365	-0.352	0.755	0.355	-0.709	-0.674	0.773	-0.215		-0.464	1.209	0.109	0.823	0.643		-0.608	0.474	-0.307	0.21	0.139	-0.501	0.993	0.209	-0.149	-0.158	-0.232	0.046	-1.065	0.132	-0.286	0.636	0.122	0.602	0.426	-0.355	0.148	0.424
IMAGE:825822	1|p32.3|54089979|YIPF1		-0.324		-0.112	-0.112	-0.281	-1.035	0.009	-0.264	-0.154	0.591			0.465	-0.025	-0.299	-0.044	0.333			-0.294	-0.481	0.259		0.163	-1.076	-0.238	0.024	-0.527	-0.15	0.239	-0.631	0.423	0.019	-0.239	-0.348	-0.212	0.056	-0.975	0.002	-0.616	0.536	-0.028	0.642	0.236	-0.515	-0.002	-0.226
IMAGE:296702	1|p32.3|54148497|DIO1	0.349		0.007	-0.432	-0.532	-0.521	-0.085	-0.031	-0.354	-0.034	1.041		-0.842	0.795	-0.015	-0.599	-0.304	0.073	-0.345	0.161	-1.144	-0.491	-0.561		-0.167	-0.636	-0.448	-0.256	-0.477	-0.52	0.349	-0.661	0.643	-0.351	-0.109	-1.158	-0.602	-0.434	-1.195	-0.028	-1.516	1.016	-0.088	0.012	-0.164	-0.335	-0.022	-0.726
IMAGE:712257	1|p32.3|54176201|ESTs				-0.202	-0.152		-0.565	-0.041	0.226	-0.074	0.931		0.288	0.695	0.415	-0.079	0.226	0.203	0.395	0.621	0.446	0.179	0.069	0.293	0.243	-0.226	0.072	-0.096	0.033	0.06	0.289	0.029	0.543	0.189	-0.059	-0.448	0.068	0.386	-0.065	0.102	0.024	0.756	0.392	0.482		-0.085	0.078	-0.156
IMAGE:240637	1|p32.3|54184337|LRRC42	-0.041	-0.044	-0.283	0.188	-0.632	-0.531	-0.275	0.059	0.386	-0.024		-0.095	-0.692	0.095	0.215	-0.169	-0.154	0.263	-0.135	-0.219	0.116	-0.571	-0.231	-0.427	-0.017	-0.506	0.032	-0.066	-0.157	-0.33	0.139	-0.451	0.053	-0.201	-0.279	-0.168	-0.322	-0.634	-2.075	-0.148	-0.546	0.056	-0.388	0.292	-0.304	0.145	0.408	0.254
IMAGE:66778	1|p32.3|54277283|ESTs	0.029	0.446	0.047	-0.182	-0.182	-0.091	0.185	0.119	-0.024	0.086	0.591	0.675	0.088	0.315	0.305	0.151	0.386	0.313	0.115	0.231	0.496	0.079	0.079	0.633	0.043	0.244	0.202	0.354	0.083	0.07	0.339	-0.051	0.313	0.389	-0.139	-0.138	0.288	0.036	-0.165	-0.008	-0.016	0.296	0.062	0.332	0.276	-0.275	-0.212	0.184
IMAGE:127586	1|p32.3|54283376|TMEM59	0.089	0.296	-0.493	0.468	-0.272	-0.351	0.085	0.049	0.656	-0.034	0.281	-0.435	-0.052	0.155	0.305	0.421	0.236	0.273	-0.105	0.061	0.456	-0.131	-0.051	0.293	0.083	0.304	0.272	0.384	0.253	-0.29	0.289	-0.061	-0.117	-0.191	0.021	-0.298	0.178	-0.214	-0.205	0.042	-0.106	0.236	-0.408	0.142	0.186	0.295	0.528	0.304
IMAGE:1694113	1|p32.3|54407920|ESTs	0.109	0.326		-0.522	-0.102	-0.531	0.025	0.139	-0.504	-0.274	0.481	0.115	-0.132	0.095	0.435	0.001	0.296	0.213	0.035	0.381	0.286	-0.181	0.089	-0.077	-0.007	0.104	-0.158	0.294	-0.357		-0.091	-0.561	0.503	-0.141	-0.219	-0.498	-0.122	-0.054	-0.655	-0.088	-0.526	0.736	-0.098	-0.158	0.326	-0.435	-0.032	0.524
IMAGE:452537	1|p32.3|54410618|CYB5RL	0.289	-0.257	0.312	0.488	0.118	0.029	-0.068	0.072	0.593	0.119	0.571	0.142	0.235	0.345	0.415	0.228	0.376	0.18	0.285	0.171	0.342	0.013	0.229	0.006	0.173	0.147	0.129	0.284	-0.25	0.18	0.272	0.029	-0.137	0.266	-0.069	-0.064	0.154	0.253	-0.029	-0.005	0.18	0.189	0.252	0.692	0.263	0.122	0.171	0.334
IMAGE:843263	1|p32.3|54438462|MRPL37	0.199	0.286	0.147	0.718	-0.242	-0.141	-0.075	0.049	0.466	-0.434	0.491	0.415	-0.362		-0.425	-0.919	-0.794	0.373		-0.399		-0.931		0.413	-0.197	-1.036	-0.118	-1.066	-0.407	-0.25	0.519		0.183	0.599	0.281	0.092	-0.202	-0.274	-0.405	0.272	0.034	0.296	-0.058	0.402	0.426		0.068	-0.166
IMAGE:74208	1|p32.3|54463693|ESTs		1.076		-0.092	-0.402	-0.271	0.125	0.199	-0.414	0.066	0.841			0.595	0.125	-0.229	-0.034	0.403		0.151	-0.044	-0.411	-0.391	1.083	-0.087	-0.696	-0.058	-0.396	-0.367	-0.55	0.519	-0.531	1.093	0.149	0.061	-0.798	-0.062	-0.214	-0.505	0.062	-0.676	1.126	0.482	0.132	0.326	-0.255	0.128	0.184
IMAGE:415632	1|p32.3|54474394|ESTs	0.059	-0.354		-0.692	0.008	-0.091	-0.105	0.039	-0.544	-0.234	0.491		-0.562	-0.055	0.075	-0.319	-0.144	0.323	-0.025	-0.469	0.286	-0.511	-0.201	0.173	-0.057	-0.416	-0.338	-0.386	-0.157	-0.3	0.429	-0.481	0.133	0.129	-0.119	-0.338	0.158	-0.274	-0.305	0.002	0.034	0.116	0.212	0.452	0.086	-0.395	-0.082	0.194
IMAGE:230159	1|p32.3|54603982|ESTs	0.529	0.566	-0.123	0.058	-0.262	0.139	0.135	0.339	0.006	0.326	0.721	0.315	0.508	0.615	0.395	0.141		0.433	0.205	-0.229	0.636	-0.111	0.049	0.553	0.303	0.234	0.072	0.304	0.163	-0.03	0.489	0.069	0.313	0.049	0.251	0.402	0.418	0.246	0.135	0.292	0.344	0.356	0.012	0.292	0.566	0.185	0.348	0.434
IMAGE:460553	1|p32.3|54616480|ESTs	0.159	0.176	0.257	0.368	0.038		-0.085	0.419	0.566	0.376	1.151	-0.895	0.598	1.145	0.315	-0.279	-0.434	0.543	0.245	-0.479	0.006	-0.691	0.189	-0.457	-0.177	-0.606	0.162	-0.676	0.233	-0.16	0.649	-0.371	0.743	0.449	-0.039	-0.418	0.138	0.186	-0.565	0.282	0.324	0.886	0.612	0.842	0.396	0.235	0.278	0.094
IMAGE:32883	1|p32.3|54624944|ESTs	-0.231		-0.003	0.028	-0.212		0.415	0.309	0.176	0.326	0.971		0.228	0.545	0.405	-0.049	0.046	0.603	0.245	-0.129	0.516	-0.271	0.559		0.193	-0.186	0.232	0.084	-0.047		0.409	-0.421	0.863	0.039	0.221		-0.102	-0.084	0.325	0.132		0.376	0.452	0.522		-0.035	0.218	0.554
IMAGE:1456122	1|p32.3|54847438|FAM151A	0.219	-0.554		0.158	0.608	0.719	-0.785	-0.231	0.266	-0.414			0.278	-0.375	0.135	-0.169	-0.014	0.303	0.385	-0.369	0.666	-0.401	0.159		-0.347	-0.216	-0.028	-0.396	-0.087	0.38	0.329	-0.331	0.403	-0.601	-0.209	-0.558	-0.312	-0.004	0.075	-0.148	-0.396	0.216	-0.198	0.162	-0.104	0.125	0.198
IMAGE:1894412	1|p32.3|54954082|TTC4	0.064	0.311	0.117	-0.042	-0.037	-0.021	0.045	0.414	-0.144	0.271	0.871	-0.035	-0.422	0.34	0.255	0.026	0.286	0.148	-0.04	-0.524	0.606	-0.486	-0.116	0.028	-0.007	0.029	0.242	-0.296	0.003	-0.13	0.309	-0.116	-0.337	0.289	0.076	0.052	-0.052	-0.294	0.27	0.267	-0.341	0.071	-0.413	0.242	0.016	0.085	0.243	0.024
IMAGE:66584	1|p32.3|54995158|PARS2		0.896		-0.392	-0.602	-0.421	0.105	0.319	-0.284	0.166	0.611		0.138	0.595	-0.045	-0.419	-0.054	0.293	-0.025	-0.209	-0.264	-0.391	-0.401		-0.477	-0.526	0.082	-0.036	-0.047	-0.28	0.359	-0.301	0.663	0.109	0.151	-0.138	-0.042	0.606	-0.455	0.192	0.134	-0.644	-0.028	0.432	-0.034	0.085	0.328	-0.026
IMAGE:587087	1|p32.3|55017969|ESTs	0.339	0.386		0.038	0.328	0.239	0.385	0.239	0.236	0.356	0.651	0.015	0.558	0.635	0.265	0.301	0.376	0.623	0.205	0.031	0.566	-0.001	0.399	0.043	0.143	0.254	0.002	0.174	0.413	0.45	0.259	-0.301	0.453	0.189	0.241	0.122	0.348	0.316	-0.205	0.092	0.004	0.046	0.562	0.952	0.266	0.095	0.178	0.464
IMAGE:235070	1|p32.3|55019856|TTC22	0.279			-0.052	-0.292	0.119	0.285	0.149	-0.444	0.196	0.751			0.975	0.225	-0.189	-0.114	0.283		-0.059	-0.414	-0.201	-0.131		0.133	-0.396	0.162	-0.186	0.003		0.139	-0.341	0.533	0.319	-0.099	-0.418	-0.122	0.236	-0.305	-0.038	0.034	0.746	1.052	0.212	-0.104	0.155	-0.002	0.644
IMAGE:1667470	1|p32.3|55090496|ESTs	-0.111			0.048	-0.142	-0.141	-0.635	0.319	-0.154	-0.204	0.881		-0.442		0.395	-0.199	-0.244	0.323	0.785	0.131		-0.261	-0.011	-0.867	0.493	-0.266	-0.008	0.074	0.003		0.409	-0.381	0.153	0.299	0.171	0.192	-0.522	0.766	-0.545	0.202	-0.246	0.546	1.342	0.382	0.066	-0.065	0.108	0.924
IMAGE:1534349	1|p32.3|55125135|TMEM61				-0.352	0.278	0.069	0.785	0.199	-0.674	0.326	0.661		0.388	1.095	0.235	-0.099	0.086	0.423	0.215	0.431			-0.081		-0.087	-0.736	-0.018	0.504	0.043	0.29	0.409	-0.171	1.503	-0.191	0.241	-0.018	-0.222	0.086	-0.445	0.112	-0.326	1.266	0.772	0.192	0.046	-0.085	0.048	-0.246
IMAGE:781049	1|p32.3|55125823|ESTs	0.189	-0.224		0.598	-0.212		-0.335	0.189	0.926	0.076	0.251	0.185	-0.182	0.145	0.695	0.371	-0.734	0.153	-0.245	0.361	-0.274	0.289	-0.011	0.183	0.563	0.854	0.322	0.394	0.293	-0.07	-0.331	-0.321	0.643	0.039	0.181	0.852	-0.272	0.106	-0.035	-0.058	0.454	0.366	-0.028	0.512	-0.264	0.215		0.144
IMAGE:1901156	1|p32.3|55237204|BSND	0.089	-0.184	0.307	0.138	-0.232	0.169	-0.615	0.389	0.156	0.086	0.841	0.085	0.318	0.955	-0.375	-0.409	-0.924	0.113	-0.015	-0.659	0.236	-0.521	0.099	-0.267	-0.827	-0.666	0.382	-0.706	-0.027	-0.3	0.599	0.129	-0.127	0.179	0.191	0.422	-0.022	0.036	0.065	0.202	0.074	-0.174	0.202	0.742	-0.014	0.305	0.428	0.174
IMAGE:1554439	1|p32.3|55248385|ESTs	0.319	0.646	0.477	0.258	0.188	0.029	0.155	0.259	0.186	0.336	0.821	0.515	0.808	1.415	0.345	-0.229	0.116	0.573	0.425	-0.379	0.216	0.389	0.309	0.683	-0.037	-0.006	0.252	0.264	-0.047	0.3	0.309	-0.071	0.473	0.259	-0.069	0.252	-0.242	0.346	-0.245	0.132	0.204	0.386	0.472	0.562	0.246	0.345		0.514
IMAGE:415326	1|p32.3|55289194|PCSK9	0.019	0.316	-0.513	-0.572	-0.122	-0.201	-0.075	0.109	-0.334	1.316	0.431		0.138	0.105	-0.155	-0.179	-0.194	-0.107	-0.075	-0.619	0.376	-0.361	-0.181	0.183	-0.567	0.174	0.172	-0.306	-0.357	-0.02	0.479	-0.261	-0.017	0.269	0.031	-0.168	0.078	0.436	-0.275	0.182	-0.036	0.276	-0.288	0.272	-0.204	-0.065	-0.212	-0.046
IMAGE:208789	1|p32.3|55327410|ESTs	0.379	0.516	0.107	0.698	-0.072	0.099	0.255	-0.021	1.056	0.236	0.821	0.445	-0.022	0.155	0.645	0.311	0.776	0.393	-0.085	0.201	0.646	-0.101	0.049	0.653	0.193	0.254	0.392	0.774	0.543	0.03	0.309	0.309	0.163	-0.301	0.091	-0.068	0.438	0.276	-0.415	0.002	-0.096	0.396			0.256	0.645	0.758	0.654
IMAGE:416711	1|p32.3|55336212|USP24	-0.271	-0.094	-0.288	0.023	-0.332	-0.381	-0.695	0.219	0.156	0.006	0.591	-0.2	-0.127	0.7	0.43	-0.019	0.066	0.268	-0.355	0.271	-0.299	-0.346	0.029	-0.567	0.113	-0.581	0.097	0.004	0.043	-0.34	0.204	-0.486	-0.572	0.039	0.001	-0.558	-0.377	0.031	-1.7	0.112	-1.216	0.051	0.062	0.517	-0.684	-0.14	0.368	-0.256
IMAGE:432557	1|p32.3|55363122|ESTs	-0.091	-0.084	-0.213	-0.142	-0.012	-0.331	-0.295	0.379	-0.474	0.136	0.801	-0.145	-0.192	0.395	0.515	-0.299	0.056	0.243	-0.125	0.461	-0.184	-0.281	-0.441	-0.447	0.353	-0.526	0.042	0.274	-0.287	-0.32	0.169	-0.781	0.193	-0.001	-0.109	-0.608	-0.422	-0.304	-0.885	-0.028	-0.366	0.206	-0.558	0.412	-0.574	0.015	0.408	0.054
IMAGE:1030764	1|p32.2|56383752|ESTs	-0.491	-0.444		0.118	0.478	0.029	-0.325	0.009	-0.044	-0.194	0.641	-0.015		0.495	0.695	0.161	-0.324	0.353	-0.145	0.111		-0.371	-0.051	0.103	0.203	-0.626	0.092	0.074	0.173	-0.44	-0.351	-0.661	-0.147	-0.011	-0.259	-0.568	-1.542	-0.214	-0.615	-0.158	-0.246	0.046	-0.268	0.222	0.306	-0.005	-0.162
IMAGE:283151	1|p32.2|56729249|ESTs	-0.211	-0.914	0.107	-0.302	-0.332	-0.331	-0.565	-0.141	-0.234	-0.564	0.071	0.115	-0.502	0.135	-0.465	-0.369	-1.294	-0.037	-0.355	-0.319	-0.924		-0.331	0.353	-0.057	-1.226	-0.508	-0.186	0.143	-0.68	-0.091	-0.781	0.013	-0.091	-0.179	-0.368	-0.292	-0.084	-0.465	-0.098	0.024	-0.144	0.142	0.222	0.146	-0.375	-0.552	0.114
IMAGE:85394	1|p32.2|56734694|PPAP2B	-0.086	0.446	0.267	-0.502	-0.432	-0.271	-0.275	0.154	-0.539	-0.274	0.526	0.51	-0.447	0.11	-0.145	0.046	-0.934	0.123	-0.225	-0.669	-0.754	-0.381	-0.066	-2.117	-0.357	-0.886	0.197	-0.801	0.503	-0.505	0.334	-0.606	0.073	-0.256	-0.019	-0.503	-0.437	-0.539	-0.49	-0.003	-0.761	0.086	-0.058	0.372	-0.049	-0.31	-0.552	0.049
IMAGE:202748	1|p32.2|56814732|ESTs	0.059			-0.382		-0.351	-0.185	0.259	-0.734	-0.034	-0.009	-1.265	-0.022	0.735	0.555	0.221	-0.394	0.153	-0.395	0.051	0.176	-0.001	0.119	-0.227	0.123	-0.246	0.332	0.064	0.343	-0.46	0.019	-0.511	0.343	-0.091	0.041	-0.678	-0.072		-0.905	0.062	-0.466	0.236		0.482	0.176	-0.235	-0.462	-0.236
IMAGE:298009	1|p32.2|56817822|PPAP2B	0.129	-0.254	0.017	-0.232	0.078	-0.521	-0.265	-0.001	-0.064	0.206	-0.859	0.105	-0.102	0.365	0.345	0.091	-0.544	0.353	-0.065	0.191	-0.914	-0.161	-0.011	0.283	-0.397	-0.746	0.092	0.064	0.433	-0.26	0.459	-0.171	0.363	0.509	-0.009	-0.288	0.388	-0.034	-0.715	0.152	-0.436	0.736	0.282	0.682	0.376	-0.025	-0.552	0.174
IMAGE:838048	1|p32.2|56951910|PRKAA2	-0.076	-1.004	-0.173	0.108	0.091	-0.777	-0.438	-0.074	-0.324	-0.664	1.758	0.029	-0.472	0.202	0.135	-0.056	-0.871	0.103	-0.17	0.521	-0.748	-0.041	-0.241	0.026	0.18	-0.863	-0.395	-0.503	-0.764	-0.477	-0.638	-0.498	0.268	0.026	-0.252	-0.398	-0.402	-0.601	-1.255	-0.181	-0.703	0.059	-0.151	0.396	-0.2	-0.7	-0.979	-0.123
IMAGE:460039	1|p32.2|56994156|C1orf168	-0.091	0.056	0.167	0.438	-0.192		-0.495	0.309	0.576	0.226	1.931	-0.035	-0.242	1.005	0.715	0.191	-0.864	0.813	-0.375	0.161	0.176	-0.021	0.239	0.083	0.463	-0.436	0.082	0.264		-0.1	0.399		-0.167	0.929	-0.089		0.428	-0.074	0.235	0.322	1.054	-0.084	0.202	1.042				0.274
IMAGE:914402	1|p32.2|56996220|ESTs	-0.151	0.316	0.317	0.838	0.128	0.489	0.435	0.189		-0.244	0.741	-0.005	0.488	0.715	0.525	0.021	0.016	0.673	0.185	0.471		-0.311	0.049	0.993		0.054	0.082		-0.007	0.57	-0.431	0.679	0.753	0.809	0.121	0.452	0.368	0.266	-0.145	0.032	0.014	0.626	0.782	0.772	0.686			0.434
IMAGE:914646	1|p32.2|56996265|ESTs				0.058	0.038		-0.035	0.029	0.036	-0.434	0.891	0.485	-0.112	0.095	-0.325	-0.179	-0.464	-0.457	-0.225	-0.099	0.326	-0.411	-0.131	0.313	-0.377	-0.486	-0.358	-0.796	-0.197	0.12	-0.061	-0.311	0.153	-0.071	0.051	0.102	-0.172	0.156	0.605	-0.028	0.274	0.016	0.512	-0.158		-0.035	0.128	0.084
IMAGE:202682	1|p32.2|57149514|C8A		0.196		0.278	-0.352	-0.481	0.435	-0.051	-0.764	0.166	1.721		-0.022	0.345	0.475	0.181	-0.764	0.333	-0.405	-0.169	0.176	-0.251	-0.211	-0.307	0.163	0.084	-0.078	0.084	-0.397	-0.47	-0.131	-0.461	0.833	0.409	-0.009	-0.078	0.048	-0.094	0.055	0.082	-0.096	0.676	0.342	-0.298	0.136	-0.065	0.108	0.154
IMAGE:83210	1|p32.2|57167471|C8B				0.018	0.378	-0.911	0.165	0.009	-0.564	-0.084	1.461			0.605	0.105	-0.099	-0.454	0.123	0.375		-0.714	0.259	0.109			-0.406	0.002	-0.486	0.173	-0.97	0.179	-0.261	0.993	0.239	-0.049	-1.258	-0.282	-0.014	-0.445	0.002	-0.076	0.516	-0.238	-0.028	0.116	-0.015	-0.242	0.204
IMAGE:666279	1|p32.2|57233042|DAB1	0.039	0.006	-0.283	-0.082	-0.272	-0.071	-0.305	-0.031	-0.174	0.046	0.681	-0.315	-0.312	0.125	0.245	0.051	-0.224	0.083	-0.395	0.051	-0.004	-0.211	-0.281	-0.567	0.133	-0.346	0.322	0.124	0.133	-0.48	0.219	-0.361	-0.277	-0.411	-0.119	-0.358	-0.312	-0.544	-0.805	-0.028	-0.816	-0.234	-0.528	0.132	-0.204	-0.075	0.188	-0.006
IMAGE:396880	1|p32.2|57693849|ESTs	0.189	0.316	-0.203	0.328	-0.172		0.105	0.109	0.406	-0.204	0.821		-0.292	0.105	0.075	0.181	0.356	0.083	-0.155	0.371	-1.484	0.359	-0.101	-0.027	1.363	0.044	-0.098	0.254	0.043		-0.111	-0.451	0.183	0.209	-0.019	0.092	-0.162		0.195	-0.098	0.164	0.286	0.122	0.152		0.105	-0.042	0.154
IMAGE:42115	1|p32.2|57837448|ESTs	0.129	0.146	0.257	-0.232	-0.582	-0.271	-0.465	0.289	-0.384	-0.144	-0.729	0.615	-0.012	0.525	0.195	-0.359	-0.854	-0.577	-0.255	-0.059	0.156	0.169	-0.051	-0.147	0.153	-0.606	0.132	0.034	-0.217	-0.5	0.229	-0.731	0.043	0.089	-0.059	-0.538	-0.382	-0.384	-0.915	0.192	-0.576	0.136	-0.268	0.242	0.356	-0.435	-0.692	0.304
IMAGE:123649	1|0|58653643|OMA1				-0.372	-0.392	-0.711	0.405	0.229	-0.434	0.226	-0.039				0.105	-0.479	-0.434	-0.027	0.515	0.161	-0.504	0.229	0.559	0.223	-0.247	-0.566	-0.198	0.004	-0.007		0.239	-0.321	1.693	-0.141	-0.109	-0.678	-0.312	0.426	-0.745	0.132	-1.096	1.076	0.442	0.132	-0.084	-0.175	-0.492	-0.726
IMAGE:152942	1|p32.1|58706186|OMA1	0.349	0.476		0.648	-0.122	-0.711	0.365	-0.131	0.196	0.696	-0.349		-0.552	0.935	0.215	0.391	-0.124	0.593	0.115	0.021	0.006	1.349		-0.347	0.893	-0.126	0.462	1.324	-0.097		0.269	-0.451	0.403	0.029	-0.119	-0.148	-0.302	0.146	-0.885	0.032	-0.456	0.716	0.282	0.222	0.176			0.274
IMAGE:809938	1|p32.1|58814025|TACSTD2	0.004	0.346	0.027	0.273	-0.162	0.004	-0.3	-0.041	0.111	0.066	-0.254		0.183	0.335	0.805	-0.324	-0.409	0.458	0.115	1.061	-0.109	0.919	-0.281		0.813	-0.006	0.087	0.289	-0.242	-0.1	0.224	-0.406	0.353	0.089	-0.204	0.517	-0.417	0.091	-0.07	-0.148	0.309	0.576	0.122	0.282	0.481	-0.085	-0.282	-0.161
IMAGE:428411	1|p32.1|58892999|MYSM1	-0.101	-0.644	-0.053	-0.242	-0.022	-0.351	-0.435	0.289	-0.404	-0.234	-0.819	0.455	-0.562	0.215	0.345	-0.279	-0.814	0.093	-0.535	0.211	-0.434	0.139	-0.181	0.043	0.573	-0.526	-0.168	0.144	-0.647	-0.45	0.029	-0.801	0.343	0.319	-0.079	-2.308	-0.332	-0.294	-0.775	0.072	-0.596	0.456	-0.688	0.382	-0.444	-0.275	-0.582	-0.306
IMAGE:726035	1|p32.1|59019051|JUN	0.139	-0.684	0.007	-0.022	-0.052	0.099	-0.365	0.019	0.156	-0.154	-0.959	-0.055	-0.252	0.275	0.355	-0.219	1.116	0.453	-0.075	0.111	-0.074	-0.071	0.009	0.313	0.213	-0.606	0.082	0.104	-0.317	-0.21	0.249	-0.781	0.333	0.079	0.171	0.022	-0.412	-0.464	-0.835	-0.068	-0.256	0.406	-0.158	0.112	0.236	-0.185	-0.432	-0.006
IMAGE:358531	1|p32.1|59019052|JUN	0.029	-0.534	-0.383	0.228	-0.402	-0.611	-0.775	-0.021	0.076	0.056	-0.819	-0.105	-0.742	0.265	0.055	-0.589	-0.984	0.263	-0.325	-0.409	-1.074	-0.041	-0.311	-0.387	-0.157	-0.836	-0.368	-0.566	-0.297	-0.59	-0.011	-0.681	0.073	-0.011	-0.329	-0.468	-0.422	-0.804	-0.915	-0.088	-0.296	0.356	-0.648	0.122	0.006	-0.205	-0.332	-0.496
IMAGE:123225	1|p32.1|59121182|LOC645757	0.049	-0.074	0.637	-0.152	-0.242	0.019	-0.905	0.199	0.016	0.046	-0.309		0.148	0.525	0.255	-0.129	-0.534	0.103	-0.185	-0.609	0.076	-0.261	0.199	0.493	-0.307	-0.476	0.002	-0.216	-0.177	-0.34	0.329	-0.441	0.163	0.499	-0.009	-0.348	-0.442	-0.164	-0.625	0.282	-0.896	0.536	-0.108	0.242	0.126	-0.625	-0.142	-0.026
IMAGE:1626808	1|p32.1|59738577|ESTs	0.199	0.346	-0.083	-0.152	-0.312	-0.191	0.175	0.419	-0.184	0.046	0.091	-0.145	-0.092	-0.135	0.175	0.101	0.056	0.143	-0.095	0.281	0.406	0.199	-0.191	0.233	0.313	0.084	0.582	0.364	0.203	-0.24	0.399	-0.001	0.173	0.079	0.261	-0.168		-0.204	-0.305	0.282	0.014	0.196	-0.148	0.222	0.176	0.225	0.088	0.184
IMAGE:448740	1|p32.1|59931110|ESTs				0.198	-0.142	-0.361	-0.015	0.359	-0.184	0.076	-0.629	0.245	0.098		0.435	-0.189	0.586	0.383		0.231	-0.574	0.429	-0.211		0.203	-0.686	-0.098	0.094	0.203	-0.22	0.309	-0.481		0.029	-0.099	-0.468	-0.252	-0.014	-0.745	0.062	-0.916		0.202	0.372		-0.185	-0.612	-0.296
IMAGE:46166	1|p31.3|60131579|CYP2J2	-0.076	0.131	-0.038	-0.367	-0.102	-0.571	-0.24	0.144	-0.259	-0.014	-0.224	-0.515	-0.752	0.12	0.12	-0.359	-0.104	0.053	-0.345	-0.004	-0.244	0.109	-0.176	-0.252	-0.037	-0.676	0.067	-0.271	-0.367	-0.325	0.374	-0.436	-0.007	0.324	-0.014	-0.728	-0.227	-0.299	-0.375	0.042	-0.506	0.321	-0.308	0.292	0.166	-0.01	-0.102	-0.166
IMAGE:284601	1|p31.3|61178504|ESTs	-0.161	-0.414		-0.112	-0.302	-0.091	-1.145	0.139	-0.594	-0.314	-0.809	0.175		0.455	0.415	-0.299	-0.504	0.483	0.115	-0.099	-1.864	0.359	0.099	0.093	0.073	-0.656	-0.038	-0.116	-0.137	-0.21	0.239	-0.471	-0.337	0.089	-0.199	0.092	-0.482	-0.194	-0.885	0.092	0.084	0.186	0.322	0.262	0.436	-0.135	-0.322	0.394
IMAGE:241658	1|p31.3|61383368|ESTs	0.159	0.326	-0.053	0.318	-0.482	-0.101	0.175	0.079	0.036	0.116	-0.319	-0.235	0.608	0.345	0.735	0.191	0.006	0.363	-0.065	0.291	0.316	0.189	-0.071	-0.257	0.333	0.124	0.602	0.364	0.303	-0.42	0.479	-0.261	-0.127	-0.351	0.051	-0.228	0.148	-0.184	-0.665	0.092	-0.026	-0.114	-0.458	0.642	0.156	0.325	0.118	0.454
IMAGE:27152	1|p31.3|61394564|ESTs	-0.131	0.136	-0.283	0.228	-0.322		-0.975	-0.231	0.016	-0.034	-0.559	0.245	-0.552	0.245	0.605	-0.019	-0.594	0.343	-0.215	0.521	-0.264	0.429	-0.001	0.443	0.243	-0.406	0.192	0.434	-0.247	-0.64	-0.171	-0.601	0.213	-0.321	-0.269	-0.308	-0.352	-0.294	-0.385	-0.128	-0.616	-0.174	-0.718	0.412		-0.145	-0.182	-0.176
IMAGE:429820	1|p31.3|61491461|LOC645030	-0.121	-0.604	0.067	-0.092	-0.482	-0.311	-0.315	-0.171	-0.044	0.156	-0.569	0.355	-0.522	-0.005	0.265	-0.169	-0.104	0.213	-0.215	0.261	-0.174	-0.231	-0.091		0.283	-0.556	0.092	0.234	-0.127	-0.04	0.079	-0.471	0.293	-0.021	-0.239	-0.138	-0.512	-0.454	-0.715	-0.358	-0.316	0.656	-0.398	0.122	0.116	-0.335	-0.392	-0.746
IMAGE:448583	1|p31.3|61629920|ESTs	-0.061	-0.904	0.327	-0.232	-0.022	-0.311	-1.475	-0.021	-0.574	0.256	-2.609		-0.442	0.215	0.485	-0.299	0.006	0.233	-0.175	0.371	-0.164	-0.211	-0.131		0.333	-0.566	-0.138	-0.166	-0.257	0.08	0.299	-0.821	-0.017	-0.231	-0.019	-0.378	-0.232	0.026	-1.195	-0.078	-0.726	0.066	-0.128	0.342	-0.084	-0.135	-0.502	-0.136
IMAGE:898228	1|p31.3|61694242|ESTs	-0.041	0.156	-0.433	0.088	-0.262	-0.181	-0.355	0.079	0.166	0.516	-0.469	-0.095	-0.112	-0.155	0.315	-0.139	0.396	0.363	-0.225	-0.279	0.306	-0.251	0.039	0.373	0.073	-0.316	-0.038	0.184	0.033	-0.05	0.029	0.529	-0.527	0.169	-0.039	0.472	-0.132	-0.084	-0.325	0.292	0.294	-0.364	0.142	0.252	0.556	0.325	-0.642	0.204
IMAGE:813154	1|p31.3|61695904|NFIA	0.164	0.131	-0.493	1.498	0.048	0.459	-0.27	-0.331	0.706	0.411	-0.214	0.675	-0.612	0.275	0.17	-0.259	-0.394	0.033	-0.34	0.236	-0.119	-0.091	-0.616	-0.407	0.278	-0.241	0.052	-0.121	0.043	-0.21	0.019	-0.231	0.478	0.044	-0.234	0.397	-0.127	-0.039	-0.175	-0.398	-0.391	0.441	0.112	0.052	0.796	0.04	-0.177	0.429
IMAGE:49302	1|p31.3|61696947|NFIA			-0.143	-0.152	-0.222		-0.185	0.079	-0.354	0.046	-0.489		-0.392	0.475	0.175	-0.459	-0.044	0.393	0.125	-0.109	-0.014	0.139	0.489	0.813	0.913	-0.706	0.032	-0.146	0.163	0.3	0.409	-0.401	0.093	-0.031	-0.059		0.158	-0.204	-0.185	-0.138	-0.036	0.036	-0.138	0.932	0.406	-0.375	-0.282	0.114
IMAGE:345897	1|p31.3|61699123|NFIA	0.014	-0.884	-0.803	0.068	0.283	0.179	0.015	0.144	0.046	-0.009	-0.724	0.71	-0.332	0.17	0.185	-0.284	-0.419	0.268	-0.155	0.276	0.056	-0.171	-0.131	-0.267	0.508	-0.546	-0.268	0.014	-0.397	0.125	0.144	-0.451	0.373	0.139	0.051	-0.998	0.008	-0.694	-0.675	0.032	-0.351	0.366	-0.263	0.412	0.221	-0.145	-0.502	-0.006
IMAGE:1604717	1|p31.3|61699844|ESTs	0.089	0.106	0.877	-0.522	0.428	-0.451	-0.215	-0.041	-0.304	-0.034	-0.239		-0.212	0.285	-0.005	-0.609	-0.424	0.013	-0.035	-0.659	-1.174	-0.401	-0.091	-0.377	0.283	-0.706	-0.118	-0.306	-0.417	0.03	0.119	-0.801	0.353	-0.041	0.071	-0.298	-0.082	-0.264	-0.705	0.052	-0.526	0.236	0.012	0.252		-0.205	-0.602	-0.296
IMAGE:812073	1|p31.3|61919328|TM2D1	-0.401	-1.154	0.012	-0.442	0.378	-0.651	-0.955	-0.116	-0.164	-0.259	-0.749	0.135	-1.072	-0.37	-0.125	-0.589	-0.544	-0.067	-0.47	-1.004	-0.279	-0.621	-0.401	-0.052	-0.407	-0.901	-0.048	-0.671	-0.657	-0.27	-0.296	-1.156	-0.667	-0.021	-0.249	-1.198	-0.647	-0.714	-0.88	-0.178	-0.961	0.246	-0.668	-0.008	-0.344	-0.525	-0.547	-0.601
IMAGE:1874360	1|p31.3|61935194|ESTs	0.319		0.137	0.228	0.038	-0.261	0.195	-0.131	0.386	0.226	0.191		0.028	-0.005	0.405	-0.029	0.336	0.413	0.315	0.141	0.696	0.169	0.239	0.653	0.383	0.164	0.302	0.184	-0.087	0.2	-0.061	-1.071	0.793	-0.331	-0.219	-0.548	-0.072	-0.014	-0.685	-0.268	-0.256	1.076	0.012	0.142	0.106	-0.005	0.108	0.734
IMAGE:755606	1|p31.3|62003557|ESTs	0.549	0.526	0.427	0.608	0.088	0.379	0.605	0.049	0.736	-0.034	0.211		0.358	0.365	0.225	0.081	0.076	0.543	0.515	0.391	0.616	0.249	0.269	1.313	0.703	0.614	0.252	0.684	-0.067	0.5	0.069	-0.391	0.733	0.489	-0.009	0.342	0.458	0.356	-0.135	0.052	0.114	0.946	0.372	0.562	0.546	0.185	0.228	0.784
IMAGE:248478	1|p31.3|62193173|ESTs	0.169	0.456		0.078	-0.192	0.069	0.405	0.049	0.366	-0.034	-0.019	0.495	-0.032	0.055	0.335	0.201	0.616	0.423	0.155	0.791	0.666	0.179	0.109	0.973	0.653	0.264	0.312	0.564	0.033	0.08	0.219	0.139	0.173	-0.171	0.021	0.202	0.338	0.036	-0.165	0.002	0.144	0.046	0.322	0.292	0.266	0.275	0.248	0.484
IMAGE:428338	1|p31.3|62228486|INADL	0.129	0.356	-0.233	-0.082	-0.362	-0.291	-0.555	0.489	0.376	-0.854	-0.279	0.805	-0.322	-0.175	0.335	0.301	0.266	0.393	-0.105		0.566	0.349	-0.061	0.593	0.603	0.054	0.042	0.514	0.163	0.01	0.169	0.159	0.003	0.329	0.131	-0.198	0.018	-0.144	-0.175	0.192	-0.356	0.336	-0.148	0.282	0.046	-0.065	-0.232	-0.056
IMAGE:1941870	1|p31.3|62450221|L1TD1	0.115	0.089	-0.18	0.781	-0.279	-0.037	0.015	0.152	0.373	0.009	0.178	-0.018	-0.242	0.222	0.432	0.028	0.022	0.267	0.038	0.381	0.212	0.206	-0.104	-0.004	0.503	0.044	0.115	0.15	0.04	0.043	0.096	-0.121	-0.021	-0.144	-0.096	-0.008	-0.136	-0.027	0.075	-0.108	0.214	0.429	-0.334	0.309	0.306	-0.018	-0.159	0.16
IMAGE:1603337	1|p31.3|62672082|ESTs	-0.361	-0.444		-0.262		-0.411	-0.785	-0.451	0.016	-0.514	-0.719	0.495	-0.512		0.145	-0.339		0.163	0.175	0.631	-0.144	-0.301		0.443	0.133	-0.646	-0.218	-0.086	-0.647	-0.06	0.019	-0.691	-0.177	-0.361	-0.349	-1.058	-0.022	-0.574	-1.235	-0.458	-0.746	-0.404	-0.518	0.282	-0.324	-0.285	-0.372
IMAGE:489595	1|p31.3|62683624|USP1	0.009	0.036	0.227	-0.182	-0.412	-0.316	-0.425	0.214	-0.289	-0.079	-0.294	0.185	-0.312	0.095	0.47	-0.004	-0.104	0.048	-0.325	0.406	0.021	-0.116	-0.026	-0.147	0.163	-0.201	0.072	0.379	-0.037	-0.12	0.334	-0.396	0.208	-0.066	-0.039	-0.393	0.453	-0.264	-0.655	0.067	-0.266	0.456	-0.183	0.407	0.066	-0.275	-0.142	-0.091
IMAGE:50983	1|p31.3|62822363|DOCK7	-0.031	-0.609	-0.273	-0.447	-0.597	-0.666	-0.475	-0.106	-0.324	-0.404	-0.609	0.09	-0.942	-0.335	0.14	-0.374	-0.289	0.083	-0.385	0.336	-0.024	-0.336	-0.701	0.078	0.413	-0.571	-0.238	-0.081	-0.322	-0.475	0.074	-0.661	0.308	-0.126	-0.159	-0.783	-0.377	-0.584	-1.195	-0.153	-0.981	0.216	-0.623	-0.003	-0.044	-0.52	-0.462	-0.406
IMAGE:51020	1|p31.3|62828154|ESTs	0.169	0.466		-0.212	0.018	0.069	-0.005	0.299	-0.184	0.176	-1.659	-0.325	0.108	0.045	0.405	0.341	0.366	0.593	0.125		-0.884	0.259	0.019		0.763	0.204	0.052	0.554	-0.087	-0.02	-0.121	0.049	0.523	0.219	0.141	0.062	0.178	0.066	-0.435	0.182	0.164	0.576	0.052	0.422	0.446	-0.115	-0.172	0.284
IMAGE:1915280	1|p31.3|62843587|ANGPTL3	0.129	-0.214		-0.622	-0.242	-0.431	-0.025	-0.051	-0.734	-0.314	-0.749	0.675	-0.662	0.445	0.665	-0.199	-0.344	0.293	-0.125	0.171	-0.074	-0.131	0.019	0.453	0.873	-0.316	-0.178	0.454	-0.587	0.2	-0.091		0.363	-0.091	-0.119	-0.298	-0.102	-0.304	-0.905	0.022	-0.366	0.146	0.082	0.322	0.306	-0.705	-0.552	0.274
IMAGE:174681	1|p31.3|63022393|ATG4C	0.149			-0.392	-0.082		0.085	0.289	-0.654	-0.044	-0.379	0.565	-0.212	-0.205	0.015	-0.079	-0.104	0.163	-0.055	0.751	0.036	0.059	-0.081	0.393	0.593	-0.246	-0.168	-0.456	-0.287	0	0.129	-0.491	0.413	-0.111	0.071		0.048	-0.244	0.215	-0.058	-0.176	0.466	0.062	0.032		-0.265	-0.212	0.014
IMAGE:1055834	1|p31.3|63397342|LOC199899	-0.171			0.128	0.528	-1.251	0.055	-0.521	0.726	-0.174	-0.649		-0.052		-0.085	-0.069	-0.734	-0.287	-0.755		-0.054		-0.041			-1.106	-0.188	-0.046	-0.207	0.06	0.409	-0.321	0.163	0.049	-0.709		-0.162	-0.294	-0.585	-0.198	-0.966	0.556	-0.508	0.572	-1.184	-0.135	-1.032	-0.256
IMAGE:1504731	1|p31.3|63557609|ESTs	-0.011	-0.084		0.028	0.008		-0.395	0.079	0.086	0.266	-0.459	-0.185	-0.242	0.255	0.175	0.001	-0.094	0.333	0.175	-0.139	-0.214	-0.321	0.229	-0.387	0.163	-0.486	0.492	-0.136	-0.177	0.33	0.519	-0.671	-0.177	-0.341	0.041		-0.012	0.016	0.185	-0.118	-0.076	-0.214	-0.278	0.292	0.126	-0.015	-0.102	0.174
IMAGE:1586535	1|p31.3|63558748|ESTs	0.329	0.056		0.588	-0.162	0.179	0.325	-0.011	0.496	0.536	-0.109	0.245	0.038	0.505	0.045	0.191	-0.264	0.433	0.155	0.251	0.326	-0.231	0.129	0.853	0.503	-0.186	0.642	-0.116	-0.067	0.32	0.169	-0.261	0.263	-0.541	0.011	0.732	0.238	0.106	0.385	0.012	0.104	-0.064	0.502	0.232	0.626	0.115	0.018	0.414
IMAGE:341201	1|p31.3|63562718|FOXD3	-0.091	-0.084	-0.033	-0.312	0.188	-0.471	-0.415	0.059	0.526	-0.024	-0.589		-0.302	-0.075	-0.085	0.011	-0.354	0.013			0.096		0.039		-0.247	-0.496	-0.378	-0.136	-0.077	-0.24	0.399	-0.531	0.033	0.269	-0.079	-0.528	-0.052	0.216	-0.335	0.082	-0.086	0.206	-0.118	0.352	-0.544		-0.342	0.034
IMAGE:285238	1|p31.3|63675091|ALG6			0.167	0.748	1.238	-0.741	0.525	0.399	-0.224	-0.224	-0.469	0.555	0.028		-0.485	-0.219	-0.374	0.103				-0.481	0.289		0.373	-0.516	-0.358	-0.016	0.133	0.32	0.039	-0.151	0.853	-0.081	0.041	-1.258	-0.272	-0.454	-0.655	0.162	-0.386	0.616	-0.478	-0.018	0.236	-0.275	-0.322	-0.376
IMAGE:487338	1|p31.3|63679031|ITGB3BP	-0.601	-0.884	0.507	0.043	0.913	-0.796	-1.755	-0.836	-0.124	-0.394	-1.429	0.315	-1.007	-0.245	-0.605	-0.764	-1.109	-0.042	-0.085	-0.559	-0.954	-0.271	-0.436		-0.572	-1.416	-0.718	-1.116	-0.587	-0.68	-0.296	-0.886	-0.157	-0.456	-0.734	-1.348	-0.487	-0.679	-1.135	-0.638	-1.416	-0.434	-0.813	-0.208	-0.289	-0.545	-0.767	-0.971
IMAGE:743195	1|p31.3|63761796|EFCAB7			-0.253	0.088	-0.322	-0.201	0.195	0.229	0.006	-0.194	-0.449	-0.215	-0.362	0.095	0.295	0.111	-0.144	-0.027	-0.065	0.291	-0.014	-0.001	-0.261	-0.267	0.173	-0.496	-0.248	-0.246		-0.15	0.339	0.229	0.493	0.099	-0.019	-0.538	0.138	-0.194	-1.005	0.192	-0.606	0.306	-0.418	0.782	-0.104	0.185	-0.252	-0.096
IMAGE:204558	1|p31.3|63764487|ITGB3BP	0.199	0.186	-0.003	0.018	-0.262	-0.331	0.025	0.179	-0.214	-0.094	-0.219	-0.095	0.038	0.995	0.595	0.361	0.766	0.623	0.385	1.061	0.516	0.569	-0.081	0.493	1.013	0.434	0.242	0.804	-0.047	-0.13	0.329	-0.061	0.513	-0.221	0.061	-0.008	0.188	0.176	-0.645	-0.028	-0.486	0.516		0.192	0.126	0.085	-0.292	0.554
IMAGE:221784	1|p31.3|63790542|ESTs	0.049	-0.224	0.087	0.308	-0.712	-0.481	-0.605	-0.141	-0.004	-0.154	-0.599		-0.702	0.265	0.255	-0.209	-0.514	0.053	0.075	0.271		-0.571	-0.231		0.253	-0.916	-0.488	-0.476	-0.537	-0.66	0.029	-0.491	0.443	-0.061	-0.129	-0.808	0.068	0.026	-1.145	-0.048	-0.356	0.246	-0.048	0.112	-0.154	-0.175	-0.312	-0.176
IMAGE:843174	1|p31.3|63869939|PGM1	-0.051	0.026		-1.512	-0.182		-0.315	-0.681	3.526	0.426	0.501	-0.365		0.405	-0.575	-0.069	-0.024	0.003	-0.115		0.336	0.569	0.059	-0.227	-0.377	0.074	-0.038	-0.436	-2.067	0.09		-2.751	0.263	-0.241	-0.769		-0.412		-0.035	0.192	-0.756	-1.014		-0.198		-1.215	-1.772	-0.806
IMAGE:327179	1|p31.3|64149837|ESTs	0.219	-0.024	-0.163	0.538	-0.152	0.389	0.125	0.269	-0.184	0.206	-0.319	0.075	0.018	0.105	0.375	0.651	0.526	0.293	0.185	0.581	-0.004	0.759	0.069	0.143	0.783	0.544	0.192	0.034	0.273	0.01	0.179	0.419	0.543	0.119	0.101	1.042	0.098	0.226	0.235	0.052	0.304	0.036	-0.018	-0.118	-0.144	0.135	0.078	0.234
IMAGE:1697550	1|p31.3|64386341|ESTs	-0.031	0.116		0.658	-0.082	-0.151	-0.795	0.289	0.466	-0.704	-0.449	0.555	0.138		0.505	0.211	-0.044	0.203	-0.375	-0.239	0.246	0.099	-0.001	0.323	0.133	-0.226	0.252	-0.136	0.093	-0.47	0.419	-0.221	0.133	0.109	0.071	-0.088	0.088	0.086	-0.685	0.292	-0.166	-0.014	-0.278	0.522	0.256	-0.135	-0.262	0.004
IMAGE:130107	1|p31.3|64442077|UBE2U			-0.553	-0.282	-0.382	-0.271	-0.265	0.179	-0.284	0.006	-0.429	-0.235	-0.102	-0.125	0.465	0.081	0.016	0.113	-0.305	0.511	-0.114	0.339	-0.101	-0.167	0.353	-0.496	0.172	0.004	-0.277	-0.04	0.199	-0.371	0.253	-0.181	-0.029	-0.268	-0.112	-0.324	-0.455	0.032	0.284	0.546	-0.088	0.312	0.406	-0.135	-0.012	-0.066
IMAGE:757442	1|p31.3|64483073|ESTs	0.039	0.126	-0.263	0.338	0.058	-0.711	-0.165	0.099	-0.004	0.156	-0.489	-0.035	-0.322	0.315	0.485	0.171	0.126	0.283	-0.165	0.281	-0.174	0.129	-0.161	-0.387	0.183	-0.286	0.192	0.174	-0.007	-0.7	-0.051	-0.581	0.053	-0.101	-0.029	-0.478	0.178	-0.254	-0.805	0.042	-0.676	0.076	-0.498	0.322	0.096	-0.035	-0.082	-0.096
IMAGE:629945	1|p31.3|64897169|ESTs	-0.211	0.176	-0.243	-0.462	0.248	-0.511	-0.675	-0.011	0.006	0.166	-0.469	0.265		0.895	0.695	0.441	0.346	0.623	0.135	0.441	0.016	0.019	0.339	-0.207	0.133	-0.446	0.132	0.794		-0.27	0.149	-0.531	-0.357	0.119	-0.219	-0.458	0.498	-0.044	-0.945	-0.068	-0.876	0.726	-0.308	0.882	0.356	-0.135	-1.122	-0.276
IMAGE:201030	1|p31.3|64904326|CACHD1	0.014	0.061	0.067	0.658	-0.262	-0.156	-0.61	0.154	0.716	0.136	-0.669	0.315	0.243	1.01	0.545	0.246	0.046	0.378	-0.295	0.291	-1.664	0.559	0.129	0.243	0.348	-0.381	0.227	0.284	-0.227	0.11	0.164	-0.351	0.138	-0.011	-0.079	-0.193	0.118	-0.014	-0.995	0.027	-0.451	0.551	-0.223	0.267	0.276	0.165	0.053	0.164
IMAGE:1658257	1|p31.3|65069579|RAVER2	0.149	-0.014		0.248	-0.402	0.039	-0.235	-0.301		0.056	-0.239	0.565	-0.022	1.275	0.505	0.291	-0.054	0.673	0.205			-0.661	-0.121	0.563	0.553	-0.536	0.002	0.544	-1.127	-0.41			0.573	-0.111	-0.449	0.062	0.218	0.056	-0.695	-0.138	0.104	0.726	0.522	0.912	0.456	-0.205	-0.382	0.424
IMAGE:2108002	1|p31.3|65093675|JAK1	0.014	-0.414		0.103	-0.127	-0.406	-0.47	0.109	0.031	-0.064	-0.489	0.215	-0.582	0.315	0.225	0.196	0.126	0.238	-0.115	-0.124	0.156	-0.301	0.074	-0.137	0.113	-0.606	-0.283	-0.001	-0.002	-0.185	0.199	-0.446	-0.207	-0.416	-0.154	-0.773	-0.032	-0.069	-1.015	-0.093	-0.616	0.436	-0.278	0.177	-0.074	-0.4	-0.637	-0.136
IMAGE:1925349	1|p31.3|65112627|ESTs	0.469			-0.562	-0.432	-0.171	0.245	0.099	-0.584	0.536	-0.369		-0.132		0.645	0.231	0.366	0.303	-0.035	0.141	0.216	0.269	0.189	-0.157	0.343	0.264	0.252	0.214	-0.207	-0.42	0.529	-0.591	0.913	0.219	-0.099	-0.458	-0.142	0.156	-0.825	0.032	-0.516	0.846	0.562	-0.168	0.156	-0.325	-0.242	0.284
IMAGE:451077	1|p31.3|65166663|ESTs	0.389	0.656	-0.123		-0.482	0.059	-0.445	0.439	0.546	0.036	0.411	0.995	-0.002	0.185	0.115	-0.069	-0.494	-0.037	0.285	0.571	0.306	0.039	0.069		-0.227	-0.296	-0.288	0.504	0.113		0.209	-0.231	0.383	0.579	0.281	0.792	0.248	0.576	0.345	0.472	0.564	0.116	0.502	0.712	0.616			0.364
IMAGE:248484	1|p31.3|65244644|ESTs	0.209	-0.094	-0.143	0.188	-0.152	0.069	-0.045	0.289	-0.174	0.146	0.121	0.205	0.398	0.315	0.175	0.001	0.026	0.153	0.035	-0.259	0.046	-0.061	-0.021	0.333	0.043	-0.006	-0.018	-0.156	-0.137	-0.04	0.099	-0.091	0.133	0.349	0.171	-0.008	0.038	0.136	-0.265	0.202	-0.156	-0.024	0.042	0.002	0.206	0.225	0.068	0.194
IMAGE:113538	1|p31.3|65289468|ESTs	0.119	0.566	-0.143	0.848	-0.252	-0.271	0.355	-0.081	1.096	-0.104	-0.049	0.385	-0.142	0.395	0.535	-0.059	0.446	0.573	-0.185	0.601	0.316	0.179	-0.381	0.753	0.773	0.194	-0.028	0.364	-0.117		-0.091	-0.791	0.433	0.249	-0.159	0.002	0.208	0.236	-0.455	-0.048	0.464	0.856	0.192	0.472	0.286	0.405	0.428	0.414
IMAGE:1553394	1|p31.3|65466756|ESTs	-0.001	0.356	-0.323	0.008	-0.332	-0.111	-0.165	0.359	0.206	0.006	-0.039	0.385	-0.162	-0.025	0.215	0.101	-0.104	0.083	0.025	-0.469	0.446	-0.141	0.049	0.293	-0.107	0.084	0.022	-0.056	0.213	-0.1	0.399	0.289	0.013	0.259	0.181	0.152	0.308	0.006	0.085	0.412	0.114	0.116	0.042	0.272	0.216	-0.055	-0.022	0.264
IMAGE:274529	1|p31.3|65467898|AK3L1		0.146		0.368	0.308	0.059	0.455	0.269	0.476	-0.034	0.081		0.808	0.855	0.215	0.441	0.686	0.583	0.235	0.401	0.666	1.039	0.379			0.634	0.402	0.434	-0.047	0.6	0.899	0.029	0.143	0.499	-0.069	0.252	0.458	0.466	0.195	0.202	0.074	0.796		0.492	-0.134	1.265		-0.136
IMAGE:1611961	1|p31.3|65494039|LOC645195	0.169	0.166	-0.143	0.978	-0.172		-0.105	0.269	-0.224	0.166	-0.039		-0.372	0.625	0.135	0.361	-0.214	0.213	0.095	-0.219	-0.144	-0.321	-0.281	0.763	0.023	-0.796	0.472	-0.186	-0.057	0.01	0.279	-0.681	0.163	0.379	0.141	0.672	0.148	-0.094	0.275	0.222	0.524	0.506	-0.318	0.592		0.015	0.208	0.124
IMAGE:813275	1|p31.2|65653202|DNAJC6	-0.151	-0.754	0.427	-0.102	-0.242	-0.491	-0.505	-0.321	-0.194	-0.274	-0.569	0.505	-0.942	-0.315	-0.045	-0.239	-0.814	0.103	-0.375	0.451	-0.214	-0.241	-0.201	0.623	0.533	-0.756	-0.538	0.064	-0.537	-0.34	-0.261	-1.161	-0.007	-0.331	-0.299	-0.498	-0.432	-0.484	-0.735	-0.278	-0.516	-0.144	-0.568	-0.168	0.016	-0.305	-0.422	-0.316
IMAGE:379794	1|p31.2|65664881|ESTs	0.109	-0.084	0.487	-0.072	0.058	-0.321	0.105	0.129	-0.444	-0.234	-0.609	0.625	-0.312	0.035	0.465	0.021	0.036	0.413	0.115	0.201	0.346	-0.351	0.149	-0.007	0.113	-0.036	-0.298	0.054	-0.227	0.05	-0.001	-0.241	0.263	-0.281	-0.009	-0.248	0.448	0.146	-0.625	-0.008	-0.116	-0.224	0.252	0.222	0.246	-0.285	-0.282	0.124
IMAGE:194182	1|p31.2|65670685|ESTs	-0.321	-0.354	-0.243	-0.082	-0.762	-0.741	-0.475	0.069	-0.014	0.086	-0.529	-0.335	-0.662	0.025	-0.065	-0.169	-0.494	0.213	-0.065	-0.759	-0.314	-0.531	-0.231	-0.427	-0.347	-0.756	-0.338	-0.476	0.043	-0.66	-0.081	-0.311	-0.677	-0.251	-0.039	-0.438	-0.182	-0.224	-0.585	0.022	-0.596	-0.444	-1.378	0.042	-0.134	-0.005	-0.062	-0.476
IMAGE:1839520	1|p31.2|65868288|LEPR		0.446	0.467	-0.242	0.098	0.359	0.245	0.519	-0.194	0.426	0.481	-0.265	0.128	0.285	0.355	-0.019	0.346	0.393	0.315	-0.149	0.596	0.049	0.029	-0.127	0.173	0.424	0.012	-0.016	0.463	0.05	0.519	0.769	0.043	-0.121	0.451	0.412	0.418	0.716	0.185	0.392	0.204	-0.104	0.262	0.362	0.626	0.065	0.388	0.264
IMAGE:300024	1|p31.2|65871935|LEPR	-0.121	0.076	-0.233	-0.252	-0.332	-0.461	0.085	-0.061	0.316	-0.814	0.641	0.215	0.598	-0.065	0.375	0.361	0.466	-0.197	0.075	0.371	0.376	0.169	-0.021	0.623	0.143	0.614	0.292	0.414	-0.247	0.18	-0.191	0.209	-0.567	0.259	0.171	-0.228	0.168	0.186	-0.315	-0.058	-0.566	0.166	0.312	0.252	0.046	-0.035	-0.192	0.214
IMAGE:788136	1|p31.2|66611715|PDE4B	0.109	-0.084	-0.673	-0.102	-0.467	-1.731	-0.375	-0.036	-0.304	-0.014	-0.829	-0.055	-0.727	-0.125	0.345	-0.029	-0.934	0.383	-0.24	0.631	-0.214	-0.166	-0.391	-0.002	0.613	-0.366	-0.258	0.079	-0.122	-0.41	-0.151	-0.876	-0.252	-0.126	-0.269	0.212	-0.042	-0.714	-0.055	-0.113	-0.196	0.626	-0.483	0.177	0.376	-0.2	-0.407	-0.431
IMAGE:1642505	1|p31.2|66881818|ESTs	-0.121	0.126	0.197	0.708	-0.342	-0.621	-0.755	0.339	0.016	-0.104	-0.949	0.085	0.018	0.405	0.825	0.501	-0.244	0.423	-0.075	0.781	-0.054	0.199	0.129	-0.157	0.243	0.044	0.322	0.754	0.053	-0.07	0.079	-0.441	-0.347	0.279	-0.119	-0.068	-0.082	0.036	-0.405	0.272	0.054	-0.014	0.072	0.402	0.046	-0.375	-0.342	0.274
IMAGE:1558376	1|p31.2|66982024|SGIP1	-0.221	0.006		-0.322	0.768	-0.301	-0.705	0.159	-0.354	0.076	-0.579		-0.752	0.175	0.195	-0.039	-0.624	-0.087	-0.025	0.221	-0.414	-0.151	-0.251		0.043	-0.406	-0.098	0.464	-0.137	-0.15	0.069	-0.661	0.313	-0.141	-0.219	-0.268	-0.082	-0.354	-0.515	-0.158	0.004	0.176	-0.258	0.202	0.116	-0.595	-0.462	-0.096
IMAGE:1623649	1|p31.2|66990729|TCTEX1D1	-0.181	-0.214	0.297	0.708	-0.172	-0.151	-0.055	-0.321	0.226	-0.224	-0.539	-0.115	0.398	0.425	0.395	0.351	-0.074	0.013	0.085	1.031	-0.414	0.139	0.319	0.253	0.503	-0.296	0.232	0.384	0.093	0.37	-0.091	0.239	-0.427	-0.371	-0.499	-0.098	-0.072	0.456	-0.585	-0.338	-0.206	0.346	0.212	0.212	0.046	0.125	-0.152	0.364
IMAGE:1523251	1|p31.2|67051161|WDR78	-0.171	-0.064	0.347	-0.012	-0.287	-0.716	-0.285	0.084	-0.294	-0.119	-0.644	0.24	-0.377	0.085	0.375	0.461	-0.589	0.253	0.025	0.286	-1.749	-0.061	-0.026	0.128	0.468	-0.501	0.212	-0.026	-0.077	-0.09	-0.006	-0.601	0.208	-0.166	-0.114	-0.893	-0.012	-0.164	-1.095	-0.068	-0.626	0.326	-0.163	0.107	-0.484	-0.215	-0.347	-0.301
IMAGE:1525798	1|p31.2|67161088|ESTs	-0.141	-0.224	-0.843	-0.332	-0.362	-0.101	-0.405	0.189	0.106	-0.434	-0.439		-0.782	0.315	0.125	0.071	-0.444	0.153	-0.235	-0.139	0.126	-0.431	-0.211	0.223	-0.047	-0.166	0.262	-0.096	-0.077	-0.33	0.119	-0.441	0.193	0.139	0.061	-0.438	0.108	-0.394		0.132	-0.426	0.066	-0.308	0.272	-0.564	-0.545	-0.472	-0.096
IMAGE:53031	1|p31.2|67188390|ESTs	0.149	0.716		-0.172	-0.132	0.169	0.475	0.319	-0.134	0.156	0.021	0.045	-0.052	0.075	0.195	0.171	0.086	0.353	-0.095	0.121	0.496	-0.111	-0.031	0.363	0.433	0.084	0.092	0.184	0.293	-0.1	0.539	0.109	-0.057	-0.201	0.191	-0.208	0.148	-0.004	-0.075	0.152	0.164	0.006	0.052	0.262	0.206	0.185	0.298	0.344
IMAGE:144870	1|p31.2|67225306|MIER1	-0.451	-1.284	0.217	-0.342	0.108	-0.751	-0.645	-0.391	-0.404	-0.604	-0.119		-0.682	0.115	0.075	0.011	-1.004	-0.117	-0.085	0.171	-1.004	-0.081		0.083	-0.577	-0.766	-0.278	-0.316	-0.227	-0.42	0.109	-0.981	-0.457	0.269	-0.539	-2.278	-2.242	-0.514	-0.475	0.202	-1.566	-0.114	-0.378	0.652	-0.814	-0.575	-0.832	-1.006
IMAGE:38395	1|p31.2|67225745|MIER1	-0.146	-0.774	-0.723	0.663	-0.342	-0.781	-0.43	-0.141	0.481	-0.379	-0.509	-0.115	-0.427	0.005	-0.005	-0.184	-1.119	0.023	-0.35	-0.034	-0.389	-0.551	-0.251	0.243	0.463	-0.856	-0.858	-0.296	-0.112	-0.385	-0.006	-0.541	0.063	-0.006	-0.414	-0.528	-0.272	-0.519	-0.765	-0.238	-0.586	-0.219	-0.418	0.222	0.226	0.395	-0.152	-0.326
IMAGE:1619016	1|p31.2|67361017|ESTs	0.199	0.266	-0.143	0.108	-0.042	0.589	0.215	0.119	-0.154	-0.124	0.391	0.415	-0.222	-0.075	0.055	0.091	-0.014	0.363	0.225	-0.529	0.006	-0.221	-0.271		-0.037	0.254	0.052	-0.026	-0.017		0.119	0.019	-0.017	0.099	0.141	-0.208	0.108	-0.034	0.315	0.132	0.654	-0.254	0.312	0.132		0.125	0.108	0.294
IMAGE:123805	1|p31.2|67574750|ESTs	0.169	0.646	0.047	-0.092	-0.332	0.059	0.495	0.089	0.366	-0.354	0.131	-0.165	0.178	0.245	0.475	0.201	-0.014	0.453	0.055	-0.339	0.416	-0.041	0.069	0.133	0.523	-0.006	0.132	0.064	0.133	-0.12	0.199	-0.041	0.083	0.029	0.031	-0.418	0.008	0.016	-0.455	-0.088	-0.426	0.436	0.442	-0.008	0.136	-0.095	0.038	0.274
IMAGE:1587390	1|p31.2|67634238|IL12RB2	-0.091	0.086		-0.122	-0.022	-0.101	-0.265	0.319	0.156	-0.134	-0.159	0.255	0.458	0.775	0.165	0.271	-0.244	0.713	0.075	-0.509	0.546	-0.031	0.249	-0.077	0.343	-0.576	0.192	-0.346	0.063	-0.22	0.099	-0.401	-0.737	0.049	0.141	-0.038	-0.172	-0.144	0.155	0.122	-0.006	-0.484	0.122	0.242		0.125	-0.342	0.524
IMAGE:841195	1|p31.2|67651397|ESTs	-0.081	-0.994	-0.163	-0.492	-0.432	-0.371	-0.015	-0.031	-0.244	-0.024	-1.559	0.235	0.048	0.275	-0.345	-0.729	-0.964	0.453	-0.325	-0.579	-0.034	-0.601	-0.401	0.693	-0.027	-0.476	-0.018	-0.396	-0.107	-0.46	0.189	-0.481	-0.037	0.019	-0.019	-0.218	0.018	-0.164	-0.495	0.182	0.024	-0.354	-0.038	-0.128	-0.034	-0.035	-0.212	0.254
IMAGE:236055	1|p31.2|67663158|SERBP1	0.064	0.134	-0.133	-0.017	-0.444	-0.243	-0.118	0.019	0.071	0.044	-0.096	0.145	-0.337	-0.087	-0.045	0.049	-0.407	0.141	0.032	-0.172	-2.152	-0.286	-0.266	-0.075	-0.025	-0.006	0.089	-0.084	0.048	0.095	-0.061	-0.215	0.08	-0.126	-0.029	-0.243	0.175	-0.389	-0.243	-0.043	-0.114	-0.116	-0.211	0.142	0.26	-0.05	-0.219	-0.123
IMAGE:591683	1|p31.2|67923498|GADD45A	0.009	0.166	-0.193	-0.152	-0.182	-0.101	-0.115	0.159	-0.464	0.026	0.211	-0.405	-0.242	-0.225	0.075	-0.279	-0.364	-0.037	-0.085	-0.479	0.506	-0.291	-0.341	-0.417	-0.507	0.034	0.032	-0.126	0.213	-0.25	0.229	0.059	-0.097	-0.161	0.161	-0.258	-0.092	-0.254	-0.115	0.192	-0.706	0.276	-0.238	-0.018	0.086	-0.045	0.028	0.074
IMAGE:1655795	1|p31.2|67942995|GNG12	-0.051	-0.294	0.307	-1.132	-0.622	-0.301	-0.165	-0.011	-0.884	0.026	-0.479	0.365	-0.332	0.185	0.165	0.251	-0.294	0.223	-0.055	0.381	-0.014	-0.011	-0.051	-0.347	0.253	-0.356	0.192	0.104	-0.347	-0.27		-1.011	-0.267	-0.031	-0.079	-0.208	-0.342	0.116	-0.905	0.182	-0.436	0.476	-0.468	-0.368	0.156	-0.705	-0.632	-0.096
IMAGE:243172	1|p31.2|68092446|ESTs		0.556	-0.063	-0.012	-0.122	0.199	0.165	0.359	0.316	0.366	0.101		0.288	0.465	0.475	0.181	0.086	0.513	0.405	-0.139	0.436	-0.001			0.323	0.084	0.132	0.084	0.133		0.369	-0.281	0.353	-0.101	0.251	0.892	0.308	0.156	0.355	0.212	0.414	0.436	-0.048	0.502	0.566	-0.065	0.138	0.394
IMAGE:2336916	1|p31.2|68284233|DIRAS3	-0.541			-0.797	-0.202	-0.886	-1.925	-0.241	-0.404	-0.479	-1.274		-0.772	-0.845	-0.69	-0.164	-1.194	-0.357	-0.195	-0.079	-1.474	-0.201	-0.491	0.293	-0.537	-1.286	-0.463	-0.956	-0.102	-0.48	0.119	-0.441	-0.237	-0.161	-0.244	-1.653	-0.547	-0.554	-1.275	-0.093	-1.176	0.471	-0.793	-0.073	-0.479	-0.175	-0.537	-0.826
IMAGE:416659	1|p31.2|68358682|ESTs	-0.161	-0.304	0.047	0.018	-0.602	-0.211	-0.365	0.289	-0.934	-0.064	-0.479	0.055	-0.032	0.095	0.425	0.281	-0.234	0.243	-0.105	-0.049	0.186	-0.091	-0.201	0.363	0.513	-0.196	0.112	0.254	0.023	-0.16	0.229	-0.411	-0.027	0.169	-0.059	0.042	-0.092	-0.514	-0.715	0.112	-0.326	0.956	-0.658	0.232	0.226	-0.505	-0.302	-0.056
IMAGE:382649	1|p31.2|68363762|GPR177	-0.191	-0.169	0.217	0.223	-0.137	-0.116	-0.225	0.594	0.221	0.261	-0.149	-0.065	-0.322	0.485	-0.04	0.171	-0.274	0.538	0.125	-0.049	0.466	-0.471	-0.071	0.068	0.018	-0.276	0.097	0.494	0.143	-0.255	0.654	-0.236	0.563	0.419	0.396	0.237	0.148	0.111	-0.41	0.417	-0.176	0.686	0.117	0.237	-0.124	0.235	-0.152	0.299
IMAGE:277358	1|p31.2|68603657|ESTs	0.209	0.026	-0.323	0.238	-0.212	0.229	-0.045	0.379	0.056	-0.094	-0.119	0.485	-0.472	-0.035	0.325	0.071	-0.124	0.323	-0.165	0.041	0.316	0.659	-0.081	0.503	0.393	-0.126	0.232	0.324	-0.037	0.01	0.179	-0.131	0.313	0.349	0.111	0.492	0.188	-0.394	0.335	0.362	0.594	0.216	-0.078	0.402	0.696	0.085	0.008	0.124
IMAGE:645565	1|p31.2|68712422|DEPDC1	0.029	-0.584		0.088	-0.402	-0.191	-0.455	-0.031	-0.464	-0.204	-0.289		-0.142		0.055	-0.199		0.013	-0.495	0.501	-0.204	-0.201	-0.291		-0.027	-0.416	-0.438	0.464	-0.367	-0.12	0.009	-0.421	0.013	0.159	-0.009	-0.498	-0.022	-0.054	-0.765	0.142	-0.656	0.216	-0.238	0.102	-0.234	-0.695	-0.232	-0.106
IMAGE:176450	1|p31.1|69929201|ESTs	-0.181	-0.184	-0.513	-0.042	-0.362	-0.051	-0.645	0.159	-0.234	0.266	-0.249	-0.145	-0.292	-0.145	0.145	0.001	0.016	0.133	-0.205	-0.299	0.306	-0.231	-0.411	0.173	-0.047	0.004	0.232	-0.126	-0.147	-0.32	0.149	-0.101	-0.217	0.029	-0.019	-0.478	-0.212	-0.434	-0.475	0.032	-0.436	-0.174	-0.568	-0.128	0.076	0.075	-0.182	-0.146
IMAGE:743536	1|p31.1|70157592|PIN1L	-0.251	0.326	0.657	0.238	-0.192	0.139	0.095	-0.211	0.586	0.476	-0.079	0.175	0.498	0.605	0.345	0.391	0.786	0.313	0.015	0.121	0.526	0.139	0.449	-0.297	0.383	0.784	0.192	0.794	0.553	0.01	0.749	-0.001	-0.057	-0.501	-0.229	0.052	-0.172	0.836	-0.175	0.122	-0.436	-0.174	0.302	0.192	-0.334	0.115	0.358	-0.176
IMAGE:1031510	1|p31.1|70259091|ESTs	-0.031	-0.204	-0.333	0.378	-0.152	-0.611	0.055	-0.241	0.506	-0.184	-0.179	-0.415	-0.222	0.265	-0.035	0.371	0.136	0.023	-0.205	0.161	0.146	0.019	0.169	-0.187	-0.107	-0.006	0.162	0.074	-0.097	-0.32	-0.241	-0.261	-0.207	-0.261	-0.279	-0.748	-0.532	-0.414	-0.675	-0.198	-0.606		-0.128	0.202	0.046	0.055	0.068	-0.096
IMAGE:1642214	1|p31.1|70276147|LRRC7	-0.041	-0.074	0.037	-0.592	-0.282	0.069	-0.325	0.369	-0.414	-0.014	-0.469	0.305	-0.202	0.305	-0.115	-0.039	-0.134	0.253	0.055	0.301	-0.044	-0.291	0.119	0.073	0.133	-0.446	-0.038	-0.076	-0.217	0.15	-0.121	-0.701	-0.167	-0.611	-0.089	-0.498	0.128	-0.364	-0.205	0.132	0.224	-0.634	-0.738	0.362	0.406	-0.145	0.188	0.024
IMAGE:29258	1|p31.1|70379652|ESTs	-0.021	0.486	-0.393	-0.062	-0.382	-0.751	-0.125	0.099	-0.054	-0.324	-0.309	0.645	-0.042	-0.255	0.225	0.281	0.296	0.243	0.125	0.031	0.636	0.229	0.089	0.623	0.203	0.384	-0.138	0.154	-0.317	0.06	0.089	0.079	-0.137	0.239	-0.139		0.208	-0.024	-0.335	-0.028	-0.986	-0.164	-0.038	0.722	-0.734	-0.535	0.018	0.374
IMAGE:812137	1|p31.1|70383077|LRRC40	-0.071	-0.294	-0.523	-0.112	-0.672	-0.611	-0.645	0.199	0.056	-0.184	-0.579	0.915	-0.612	-0.025	-0.215	0.021	-0.154	0.103	-0.675	0.111	0.096	-0.331	-0.591	0.733	0.593	-0.426	-0.188	0.214	-0.117	-0.23	0.199	0.109	-0.487	0.519	0.251	-0.948	0.228	-0.254	-0.635	0.292	-0.136	0.156	-0.288	0.682	-0.294	-0.105		-0.146
IMAGE:1627561	1|p31.1|70385430|ESTs	0.359		1.517	-0.252	0.338	-0.661	-0.335	-0.031	-0.124	0.176	-0.359		-0.562	0.315	0.065	-0.079	-0.344	0.053	0.145	0.141		-0.251	-0.351		0.143	-0.396	-0.028	-0.066	-0.347		0.159	-0.491	0.033	-0.221	-0.069	-0.178	0.098	-0.204	-0.655	-0.108	-0.446	0.236	0.322	0.012	-0.174	-0.565	-0.252	-0.266
IMAGE:195766	1|p31.1|70456067|ESTs	-0.081		0.467	-0.132	-0.262	0.069	-0.035	0.289	0.046	-0.254	0.151	0.195	-0.272	-0.015	0.075	0.161	0.376	0.123	0.065	0.101	0.566	0.039	-0.031	0.423	0.303	0.174	0.222	0.304	0.043	-0.08	0.199	0.049	-0.047	0.039	0.231	-0.408	0.488	0.306	-0.125	0.252	-0.106	-0.104	0.232	0.522	-0.064	0.035	0.078	0.334
IMAGE:1898826	1|p31.1|70464035|ESTs	0.109	0.406	0.387	0.428	-0.092	0.459	0.515	0.289	0.406	0.116	0.301	0.175	0.278	0.435	0.515	0.311	0.176	0.613	0.235	0.471	0.786	0.429	0.249	1.313	0.823	0.524	0.042	0.684	-0.047	0.33	0.419	0.249	0.713	0.039	0.211	0.742	0.458	0.216	0.125	0.242	0.484	0.636	0.512	0.552	0.576	0.375	0.548	0.574
IMAGE:814667	1|p31.1|70489645|SFRS11	-0.081			-0.092	-0.412	-0.511	-0.375	-0.401	0.236	-0.414	-0.419		-0.582	-0.265	-0.815	-0.429	-0.734	-0.327	-0.185	-0.189		-0.291	-0.781		-0.267	-0.896	-0.378	-0.376	-0.317	-0.68	0.029	-0.791		-0.121	-0.399	-0.998	-0.052	-0.464	-0.995	-0.308	-0.556	0.406	0.502	-0.228	-0.204	-0.145	0.148	-0.696
IMAGE:131791	1|p31.1|70490725|SFRS11	0.189	-1.134		0.968	-0.222		-0.825	-0.121	0.806	-0.294	-1.349		-0.512	0.095	0.045	-0.089	-0.354	0.203		0.511	-0.994	0.009	-0.541	-0.157	0.273	-0.246	-0.608	0.334	-0.547	0.09	0.309	-0.251	0.173	-0.111	-0.239	-0.418	0.168	-0.014	-0.645	-0.158	-0.076	-0.134	0.582	0.652	0.196	-0.485	-0.042	0.464
IMAGE:840838	1|p31.1|70491414|ESTs	1.709	0.656	0.237	-0.232	0.188	0.159	0.055	0.229	0.156	-0.004	0.031		0.268	0.655	0.415	0.221	0.516	0.513	0.345	0.161	0.596	0.399	0.789		0.653	0.344	0.212	0.524	0.193	0.32	0.309	0.149	0.443	0.099	0.201	0.142	0.158	0.616	0.045	0.242	0.204	0.416	0.202	0.162	0.396	-0.095	0.258	0.814
IMAGE:276845	1|p31.1|70499506|ANKRD13C	-0.081	-0.114	-0.068	-0.132	0.083	-0.466	-0.72	0.134	-0.154	-0.184	-0.564	-0.025	-0.852	0.035	-0.03	0.016	-0.624	-0.047	-0.47	0.416	-0.709	-0.096	-0.371	-0.502	0.288	-0.331	-0.283	0.234	-0.207	-0.42	-0.076	-0.651	0.183	0.164	-0.074	-0.493	-0.217	-0.279	-0.925	0.142	-0.746	0.181	-0.368	0.312	-0.129	-0.47	0.093	-0.631
IMAGE:200417	1|p31.1|70506002|ESTs	0.399	1.456	0.407	0.988	-0.162	0.359	0.395	0.299	1.266	0.266	0.061	0.245	0.228	0.185	0.265	0.401	0.356	0.673	0.125	0.091	0.746	0.129	0.199	0.293	0.223	0.334	0.062	0.164	0.233	0.26	0.379	0.289	0.193	0.169	0.151	0.242	0.638	0.216	-0.235	0.192	0.044	0.056	0.422	0.582	0.486	0.515	0.788	0.874
IMAGE:383619	1|p31.1|70558617|ESTs	0.189	0.606		-0.302	0.008		0.345	0.169	-0.324	0.026	0.171	-0.215	0.178	0.195	0.145	0.221	0.186	0.073	0.215	0.161	0.506	0.169	0.109	-0.047	0.363	0.284	0.112	0.184	0.073		0.209	0.179	0.293	-0.111	0.111	-0.318	0.188	-0.064	0.915	0.082	1.064	0.216	0.582	0.302	0.066		0.118	0.214
IMAGE:232770	1|p31.1|70651809|ESTs	0.419	0.306	0.367	-0.012	-0.012		-0.025	0.249	0.136	0.166	0.211	-0.135	0.308	0.275	0.125	0.211	0.226	0.423	0.085	-0.329	0.436	-0.181	0.039		0.073	-0.006	0.072	0.154	-0.237	-0.03		-0.291	0.003	0.079	0.061		0.418	0.226	0.315	0.142		-0.234	0.432	0.372		-0.055	0.148	0.554
IMAGE:126795	1|p31.1|70670451|CTH	-0.211			-0.882	-0.772	-0.951	0.345	-1.221	-0.394	0.156	-1.009		-0.692	0.225	-0.595	-0.739	-0.704	-0.367	-0.605	-0.909	-0.024		-0.461		-0.547	-1.306	-1.058	-0.846	-0.977	0.07	-0.681	-1.281	-0.047	0.069	-0.819	-1.588	-0.832	-0.244	0.215	-1.048	-0.756	0.196	-0.558	-0.088	0.126		-1.012	-0.396
IMAGE:502296	1|p31.1|70680274|ESTs	0.129	-0.114	-0.573	0.088	-0.262	-0.111	-0.025	0.159	-0.394	0.006	-0.089	-0.435	-0.352	-0.285	0.285	0.171	-0.074	-0.067	-0.175	0.151	0.226	-0.011	-0.491	-0.207	0.153	0.144	-0.088	0.194	-0.157	-0.27	0.139	-0.161	0.233	-0.101	-0.069	-0.088	-0.262	-0.524	-0.435	0.032	-0.026	0.286	-0.398	0.002	0.076	-0.235	-0.052	-0.166
IMAGE:564197	1|p31.1|70683322|ESTs	0.209	0.266		0.218	-0.122	0.209	0.395	0.149	0.076	0.396	0.641		0.918	0.595	-0.285	0.091	-0.174	0.133	0.345	0.341	0.646	-0.181	0.289	0.643	0.463	0.234	0.142	-0.136	-0.237		0.059	-0.121	0.203	-0.211	0.141	0.232	0.018	0.326	0.005	0.032	0.044	-0.014	0.512	-0.118	0.316	0.205	0.298
IMAGE:1573792	1|p31.1|71246524|PTGER3	-0.063	-0.079	0.057	-0.31	-0.334	-0.259	-0.247	0.047	-0.274	-0.292	-0.321	-0.042	-0.126	0.159	-0.243	0.045	-0.384	0.277	-0.115	-0.097	-0.394	0.033	-0.111	0	0.233	-0.482	-0.26	-0.078	-0.255	-0.162	-0.173	-0.317	0.177	0.051	-0.135	-0.28	0.002	-0.119	-0.419	0.058	-0.158	0.569	-0.114	0.264	0.194	-0.303	-0.098	-0.03
IMAGE:430844	1|p31.1|71303357|ZRANB2	-0.221	-0.454	-0.643	0.065	-0.419	-0.641	-0.378	-0.024	-0.157	-0.311	-0.674	-0.12	-0.385	0.062	-0.265	-0.039	-0.681	0.047	-0.275	0.341	-1.548	-0.104	-0.436	0.128	0.33	-0.643	-0.241	0.09	-0.47	-0.22	-0.141	-0.715	0.243	-0.098	-0.186	-0.708	-0.016	-0.347	-0.555	-0.145	-0.293	0.216	0.026	0.006	0.046	-0.812	0.018	-0.356
IMAGE:282283	1|p31.1|71642009|NEGR1	0.159	-0.314		0.188	-0.362	0.149	-0.175	0.299	0.056	-0.254	-0.329	0.405	0.288	0.305	-0.045	0.281	0.206	0.553	-0.045	0.811	-0.164	0.249	0.019	0.503	0.743	0.014	0.372	0.744	0.073	0.22			0.103	0.049	0.121	0.302	0.488	-0.084	0.225	-1.048	0.164	-0.174	0.182	0.642	0.516		0.708	0.054
IMAGE:1690115	1|p31.1|71642438|NEGR1	0.089			0.248	-0.142	-0.551	0.235	0.479	0.476	-0.194	-0.169			0.635	-0.115	-0.049	-0.044	0.403	0.275	-0.229	0.116	-0.101	0.299	0.883	0.373	-0.436	-0.208	0.304	0.043	0.42	0.089	0.029	0.103	-0.131	0.041	-0.868	-0.072	0.056	-0.115	0.312	-0.526	0.256	-0.098	0.392	0.316	0.315	0.518	0.604
IMAGE:1534973	1|p31.1|71811502|ESTs	-0.341	-0.314		-0.512	-0.102	-1.031	-0.805	-0.311	-0.164	-0.724	-1.269	0.265	-0.652	0.425	-0.775	-0.099	-0.864	-0.027	-0.275	0.151	-1.114	-0.231	-0.161	-0.267	-0.017	-0.346	-0.348	-0.186	-0.407	-0.13	0.039	-0.891	-0.507	-0.261	-0.259	-1.128	-0.032	-0.034	-0.975	-0.228	-0.936	-0.094	0.052	0.302	0.026	-0.655	-0.352	-0.626
IMAGE:134713	1|p31.1|72168003|ESTs	-0.011			0.988	0.158	-0.181	-0.005	0.239	0.326	0.356	-0.259	0.155		0.475	0.165	0.261	-0.334	0.153		0.141	0.216	0.269	-0.241	0.233	0.023	-0.126	0.172	-0.176	0.333	-0.2	0.099	-0.121	0.323	0.009	0.211	-0.378	-0.002	-0.024	-0.905	0.062	-0.696	0.266	0.042	0.082	0.436	-0.355	0.128	-0.176
IMAGE:1699359	1|p31.1|72906512|ESTs	0.499	0.446	0.517	-0.082	0.038	0.309	0.575	0.199	-0.144	0.136	-0.309	0.555	0.518	0.435	0.225	0.101	0.026	0.443	0.295	0.291	0.556	0.049	-0.121	0.713	0.533	0.114	-0.218	0.164	-0.007	0.13	0.139	0.009	0.533	-0.041	0.301	0.272	0.328	0.156	0.195	0.132	0.224	0.576	0.472	0.272	0.166	-0.005	0.098	0.704
IMAGE:1558197	1|p31.1|73976528|ESTs	-0.361	-0.374	-0.073	-0.042	-0.332	-0.411	-0.675	0.049	-0.454	-0.084	-0.979	-0.115	-0.452	0.245	0.155	0.131	-0.534	0.283	-0.165	0.471	-0.554	0.129	-0.451	-0.377	0.503	-0.346	-0.098	0.344	-0.267	-0.23	-0.171	-0.351	-0.467	-0.311	-0.349	-0.658	-0.122	-0.514	-0.565	-0.108	-0.356	-0.094	-0.598	0.382	-0.154	-0.085	0.308	-0.156
IMAGE:1468224	1|p31.1|74322064|LRRIQ3	-0.116	-0.844	-0.163	-0.227	-0.517	-0.771	-0.625	-0.091	-0.564	-0.394	-0.964	-0.085	-0.627	-0.19	-0.15	-0.204	-1.044	-0.017	-0.23	0.061	-0.699	-0.471	-0.346	-0.127	0.013	-0.621	-0.563	-0.336	-0.257	-0.28	-0.081	-0.686	0.093	-0.026	-0.219	-1.323	-0.032	-0.514	-1.57	-0.133	-1.081	-0.114	-0.573	0.042	-0.419	-0.495	0.083	-0.216
IMAGE:1636476	1|p31.1|74445118|FPGT	-0.106	-0.104	-0.393	-0.262	-0.352	-0.781	-0.58	0.049	-0.499	-0.324	-1.219	-0.095	-0.672	0.07	-0.575	-0.194	-1.154	-0.112	-0.5	-0.004	-0.899	-0.321	-0.216	-0.167	-0.272	-0.686	-0.638	-0.196	-0.432	-0.32	0.144	-0.571	-0.497	0.229	-0.149	-1.058	-0.122	-0.449	-1.44	0.202	-1.146	-0.054	-0.288	0.517	-0.179	-0.87	-0.332	-0.526
IMAGE:451519	1|p31.1|74446390|ESTs	-0.071	-1.194		-0.142	-0.072		-1.505	-0.151	1.046	-0.434	-1.799		-0.812	-0.405	-0.245	-0.489	-0.994	0.083	-0.135		-0.514	0.059	-0.631			-0.626	-0.878	0.174	-0.397	-0.43	-0.021	-0.521	0.113	-0.071	-0.299		-0.212	-0.384	0.485	-0.188	-0.346	-0.654	-0.428	0.262		-0.755	-0.492	-0.336
IMAGE:1896265	1|p31.1|74478496|ESTs	0.159				-0.272	-0.491	0.115	-0.081		-0.234	-0.329	-0.675	-0.082	-0.135	0.095	0.011	-0.084	0.113	-0.265	0.981	-0.084	0.429	0.179	-0.097	0.533	0.014	0.002	0.554		0.09	-0.041	-0.151	0.493	0.379	-0.289	-0.948	0.158	0.176	-0.405	0.202	-0.126	0.506	-0.308	0.212	0.086			0.054
IMAGE:362544	1|p31.1|74601732|ESTs	-0.071	0.086		-0.182		-0.111	-0.365	0.199	-0.494	-0.074	-1.299	0.355	-0.542	0.235	-0.215	-0.029	-0.864	0.683	-0.045		-2.384	0.049	-0.481	0.203		-1.056	-0.208	0.404	-0.427	0.53	-0.231	-0.901	0.083	-0.021	-0.149	-0.048	0.008	-0.134	-0.735	0.032	-0.226	0.066	-0.108	0.052	0.486	-0.305	-0.082	-0.056
IMAGE:43065	1|p31.1|74806382|C1orf173	-0.161	-0.244	-0.133	0.348	-0.512	-0.271	-0.745	-0.001	0.046	-0.154	-0.729	0.465	-0.172	0.585	0.075	0.211	-0.734	0.183	-0.375	0.121	-0.254	-0.121	-0.371	-0.257	0.483	-0.436	-0.078	0.524	-0.217	-0.05	-0.031	-0.361	-0.337	0.169	-0.149	-1.018	-0.092	-0.274	-0.835	0.002	-0.676	-0.064	-0.728	0.222	-0.184	-0.675	-0.052	-0.106
IMAGE:40149	1|p31.1|75440403|SLC44A5	0.119	0.566	-0.163	0.108	-0.352	-0.041	0.735	0.179	0.326	0.126	0.131	0.525	0.248	0.315	0.655	0.561	0.346	0.643	0.255	0.821	0.786	0.589	0.069	0.813	0.853	0.394	-0.118	1.084	0.083	0.13	0.089	-0.151	0.333	0.019	0.111	-0.278	0.258	-0.084	-0.225	0.112	-0.196	0.316	0.142	0.302	0.306	0.095	0.308	0.494
IMAGE:118665	1|p31.1|75635550|ESTs	-0.041	-0.234		0.648	-0.532	-0.261	-0.365	0.119	0.146	0.026	-0.739				0.635	0.321	0.006	0.363		0.671	0.156	-0.231			1.083	-0.136	0.362	1.204	-0.217		-0.111	-0.121	-0.107	-0.281	-0.309	-0.348	0.048	-0.154	-1.095	-0.218	-0.516	-0.024	-0.048	0.242	0.246	-0.235	0.268	0.584
IMAGE:815564	1|p31.1|75980274|ESTs	0.009	-0.124		-0.522	-0.402	-0.141	-0.475	0.099	-0.454	0.146	-1.079	-0.475	-0.392	0.025	-0.465	-0.229	-0.604	0.113	-0.215	-0.609	-0.214	-0.291	-0.331	-0.047	-0.247	-0.266	0.212	0.094	-0.017	0.19	-0.071	-0.591	-0.117	-0.391	0.021	-0.408	-0.302	0.576	-0.235	0.002	-0.756	-0.414	0.342	-0.228	0.056	-0.195	-0.072	-0.386
IMAGE:298155	1|p31.1|76001306|ACADM	-0.021	-0.034		0.538	-0.332	-0.041	-0.425	0.069	0.166	-0.034	-0.509	0.025	-0.792	-0.325	-0.065	0.021	-0.604	0.223	-0.345	-0.239		0.069	-0.501	-0.317	0.273		-0.348	0.274	-0.127	-0.2	0.059	-0.321	0.153	-0.021	-0.139	0.072	0.348	-0.734	0.015	0.052	0.244	-0.344	-0.568	0.282	0.306	-0.205	-0.032	0.144
IMAGE:812155	1|p31.1|76025768|RABGGTB	-0.191	-0.364		-0.532	-0.592	-0.281	-0.425	-0.041	-0.534	-0.164	-0.359	-0.235	-0.442	-0.185	-0.665	-0.209	-1.164	-0.437	-0.345	-0.719	-0.524	-0.791	-0.271	-0.407	-0.547	-0.896	-0.478	-0.826	-0.617	-0.13	0.079	-0.511	-0.247	-0.391	-0.119	-0.828	-0.022	-0.354	-0.505	-0.238	-0.566	-0.214	-0.688	0.062	-0.024	-0.305	-0.182	-0.406
IMAGE:1461158	1|p31.1|76035154|MSH4	0.079	-0.684	-0.123	0.568	-0.162	-0.771	-0.725	-0.141	0.066	-0.534	-0.589	0.265	-0.392	-0.255	0.155	0.031	-0.094	0.113	-0.335	0.601	-1.704	0.079	-0.331	0.443	0.613	-0.406	-0.298	0.194	-0.187	-0.29	-0.141	-0.551	-0.027	0.599	0.091	-1.298	-0.022	-0.544	-0.705	0.052	-0.736	-0.764	-0.068	0.052	0.116	-0.515	-0.262	-0.146
IMAGE:1641761	1|p31.1|76220980|ESTs	0.019	0.466	0.357	0.038	-0.372	-0.161	0.075	0.359	-0.224	0.156	0.011	-0.055	0.038	0.235	0.515	0.451	0.336	0.233	-0.185	0.111	0.376	0.379	-0.251	-0.137	0.103	0.324	0.452	1.534	0.293	-0.09	0.409	0.019	0.153	0.289	0.061	-0.108	0.208	0.056	-0.245	0.232	-0.096	0.176	-0.198	0.312	0.076	0.125	0.288	0.234
IMAGE:1669668	1|p31.1|76871698|ESTs	-0.221	0.566	-0.903	-0.482	-0.552	-0.841	-0.365	0.149	-0.634	-0.484	-0.479	-0.435	-0.482	-0.305	-0.155	-0.119	-0.364	0.023	-0.455	-0.199	-0.464	-0.651	-0.401	0.413	0.233	-0.626	-0.178	-0.206	-0.367	-0.14	-0.111	-0.641	-0.527	-0.191	-0.089	-1.388	-0.282	-0.944	-1.615	-0.198	-1.056	0.156	-0.468	0.122	-0.424	-0.575	0.148	-0.356
IMAGE:396344	1|p31.1|77161234|ESTs	0.139	-0.054	-0.113	-0.112	-0.242	-0.101	-0.135	0.129	-0.404	-0.134	-0.149	0.545	-0.132	0.015	0.045	0.091	0.006	0.243	-0.125	0.061		-0.161	-0.011	0.233	0.323	0.034	-0.208	-0.026	-0.077	-0.14	0.239		0.053	-0.061	0.011	-0.038	0.418	-0.074	-0.565	0.092	-0.306	0.346	-0.338	0.322	0.116	-0.155	0.278	0.354
IMAGE:2119252	1|p31.1|77303528|ST6GALNAC5	0.284	0.436	0.012	-0.002	-0.402	-0.851	0.19	-0.036	-0.034	-0.139	-0.269	-0.165	0.208	0.655	0.135	0.626	-0.074	0.558	-0.145	0.181	-0.219	0.329	-0.211	-0.212	0.558	-0.616	0.097	-0.136	-0.107	0.13	0.104	-0.481	0.073	-0.076	-0.249	-1.788	-0.122	-0.444	-0.515	-0.133	0.034	0.991	-0.353	0.542	-0.444	-0.22	-0.097	-0.131
IMAGE:810299	1|p31.1|77327268|PIGK	-0.021	0.226	-0.403	0.248	0.238		0.305	0.189	0.266	0.136	-0.019	-0.245	-0.062	0.085	0.245	0.361	0.156	0.123	0.015	0.101	0.426	0.149	0.179	-0.207	0.553	0.184	0.172	0.354	0.453	-0.04	0.249	0.109	-0.067	-0.131	0.071		0.098	-0.424	0.125	0.112	0.424	-0.214	-0.478	-0.058		0.295	0.358	0.154
IMAGE:299154	1|p31.1|77330019|PIGK	0.059	-0.344	-0.433	-0.692	-0.742	-0.561	-0.365	0.169	-0.694	0.036	-0.549	-0.355	-0.522	-0.235	-0.835	-0.159	-0.534	0.103	-0.475	-0.609	-0.284	-0.661	-0.441	-0.237	0.043	-0.866	-0.298	-0.576	-0.157	-0.14	0.009	-0.621	0.343	-0.101	-0.289	-0.398	-0.332	-0.454	-0.335	0.002	-0.606	0.096	-0.998	0.132	-0.054	-0.365	0.128	-0.946
IMAGE:809605	1|p31.1|77462101|ESTs	0.179	0.416	0.607	0.298	-0.042	0.739	-0.035	0.289	0.406	0.296	1.181	0.015	0.178	0.135	0.395	0.341	0.486	0.093	0.125	0.461	0.516	0.469	0.189	0.673	0.333	0.444	0.802	0.294	0.383	0.32	0.299	0.429	-0.147	0.429	0.121	0.022	0.308	0.516	0.145	0.362	0.134	0.276	0.302	0.022	0.356	-0.065	0.238	0.514
IMAGE:788555	1|p31.1|77802778|ZZZ3	-0.186	-0.339	-0.493	-0.457	-0.692	-0.596	-0.61	-0.036	-0.314	-0.149	-0.654	-0.21	-0.817	0.105	0.075	0.056	-0.224	0.083	-0.275	0.036	-0.169	-0.601	-0.186	-0.252	0.013	-0.591	-0.113	-0.101	-0.567	-0.37	0.134	-0.666	-0.132	-0.046	-0.294	-0.948	-0.182	-0.309	-0.95	-0.228	-0.711	0.006	-0.748	0.342	0.186	-0.3	-0.097	-0.236
IMAGE:160628	1|p31.1|77866194|ESTs	0.549			1.178	-0.012	-1.311	0.415	0.079	0.366	-0.204	-0.489				-0.065	0.221	-0.244	0.503		0.791	-1.864	-0.341	0.109		0.293	-0.766	-0.328	0.364	-0.367	0.17	0.219	-0.451	1.143	-0.261	-0.279	-0.368	0.028	0.016	-1.215	-0.138	-0.546	1.036	0.232	0.402	-0.004	-0.285	0.028	-0.326
IMAGE:198235	1|p31.1|77873597|ESTs	0.549	0.136	0.577	0.248	-0.032	0.429	0.165	0.329	0.046	0.056	0.031	0.875	0.378	0.255	0.635	0.261	0.346	0.663	0.095	0.501	0.716	0.189	0.099	0.653	0.623	0.164	0.022	0.474	0.143	0.31	0.289	0.139	0.163	-0.041	0.171	0.282	0.348	0.236	0.035	0.152	0.604	0.056	0.552	0.272	0.496	0.005	0.188	0.504
IMAGE:1534439	1|p31.1|77934259|USP33	-0.351	-0.284	-0.043	0.698	-0.392	-0.181	-0.215	-0.041	0.586	-0.324	-1.029	-0.135	-0.502	0.165	0.195	-0.189	0.016	0.573	-0.165	0.491	-0.384		-0.401	-0.297	0.303	-0.336	-0.798	0.224	-0.307	-0.15	-0.141	-0.641	-0.327	-0.131	-0.339	-0.158	-0.212	-0.654	-0.585	-0.278	-0.166	0.086	-0.568	-0.068	-0.024	0.135	0.228	-0.276
IMAGE:108872	1|p31.1|78017896|FAM73A	0.239	0.536	0.027	-0.072	-0.142	0.039	-0.065	0.389	0.236	0.056	0.031	0.025	-0.102	0.125	0.335	0.311	0.326	0.293	-0.035	0.051	0.036	-0.041	0.169	0.313	0.383	0.214	0.132	0.184	0.323		0.469	0.229	-0.067	0.009	0.251	0.682	0.398	0.076	-0.455	0.322	0.344	-0.184	-0.058	0.452	0.326	0.225	0.518	0.284
IMAGE:290561	1|p31.1|78117449|ESTs	-0.171	-0.144	0.407	0.573	-0.202	-0.436	-0.37	0.069	0.041	-0.149	-0.254	0.445	-0.482	0.045	-0.035	-0.014	-0.139	0.118	0.075	0.476	0.061	0.219	-0.311	0.833	0.718	-0.011	-0.278	0.284	-0.432	-0.275	0.234	-0.366	0.148	0.009	-0.004	-0.313	0.108	-0.319	-0.78	0.002	-0.541	0.196	-0.098	0.347	-0.534	-0.26	-0.037	0.019
IMAGE:502689	1|p31.1|78181456|NEXN	-0.071		-0.213	0.178	-0.482	-0.756	-0.295	-0.166	0.206	-0.244	-1.099		-0.432	0.1	-0.5	-0.064	-0.579	-0.092	-0.105	-0.039	-1.309	-0.326	-0.236	-0.077	-0.357	-1.001	-0.193	-0.221	-0.167	-0.05	0.049	-0.251	0.138	-0.276	-0.149	-0.843	-0.092	-0.494	-0.915	-0.148	-0.911	0.056	-0.653	0.352	-0.559	0.025	0.183	-0.511
IMAGE:244300	1|p31.1|78190655|ESTs	0.199	0.546	0.127	0.908	-0.182	0.069	-0.175	0.159	1.376	0.116	-0.099	0.665	0.018	0.135	0.265	0.211	0.216	0.353	-0.065	-0.359	0.676	-0.221	0.019	0.433	0.213	0.294	0.032	0.174	0.583	0.19	0.549	0.769	-0.307	-0.031	0.171	-0.028	0.378	-0.044	-0.015	0.052	-0.476	-0.244	-0.058	0.332	0.556	0.775	0.828	0.244
IMAGE:460111	1|p31.1|78203178|FUBP1	0.055	-0.154	-0.496	0.145	-0.375	-0.454	-0.218	0.159	0.323	-0.167	-0.455	-0.05	-0.415	0.262	0.072	-0.012	-0.291	0.147	0.045	0.094	0.109	-0.017	0.036	0.573	0.236	-0.256	-0.058	-0.103	-0.162	-0.29	0.134	-0.268	0.113	0.219	-0.009	-0.398	-0.219	-0.214	-0.559	0.155	-0.393	-0.094	-0.288	0.299	0.113	0	0.361	0.077
IMAGE:1895191	1|p31.1|78695730|ESTs	0.259	0.126		0.538	-0.272	0.029	0.505	0.379	0.426	0.136	-0.319	0.055	0.408	0.685	0.315	0.381	0.466	0.503	0.225	0.431	0.486	0.299	0.139	-0.567	0.573	0.484	0.202	0.034	0.163	0.17	0.219	-0.191	0.143	0.189	0.321	0.112	0.558	0.396	-0.305	0.372	0.024	0.026	0.022	0.542	0.416			0.604
IMAGE:1893445	1|p31.1|78711126|ESTs	-0.161	-0.954	0.787	-0.002	0.068	-0.781	-0.705	0.249	0.026	0.126	-0.659	0.215	-0.652	0.015	0.335	0.111	-0.124	-0.877	-0.115	0.641		-0.041	-0.461		0.383	-0.506	0.132	0.124	-0.067	-0.19	-0.091	-0.271	0.123	-0.141	0.091	-0.558	0.048	-0.114	-1.085	0.042	-0.546	0.266	-0.328	-0.388	-0.164	-0.125	-0.052	-0.016
IMAGE:2140347	1|p31.1|78776423|ESTs	-0.371	-3.104	-0.363	-0.542	2.108	-0.831	-2.255	0.009	-1.014	-0.454	-1.079	-0.105	-1.642	-0.565	-0.185	-0.329	-0.704	-0.147	-0.745	0.031	-1.104	-0.351	-0.631	-2.737	0.183	-0.876	-0.818	-0.606	-0.477	-0.68	-0.201	-0.981	-0.977	-0.111	-0.359	-1.428	-0.882	-0.984	-1.615	-0.228	-1.276	-0.424	-1.848	-0.428	-0.304	-0.925	-0.092	-2.566
IMAGE:1926927	1|p31.1|78880627|ESTs	-0.181	0.386	0.277		-0.332	-0.361	-0.015	-0.011	-0.234	-0.104	-0.159	-0.065	-0.032	0.185	0.625	0.341	0.416	0.293	-0.105	-0.339	0.386	-0.181	0.039	0.243	0.263	0.254	0.142	0.424	-0.367	0.03	-0.031	-0.571	-0.257		-0.339	-0.438	0.228	-0.284	-0.425	-0.198	-0.536	0.026	-0.438	0.382	0.226	0.055	0.038	0.154
IMAGE:566383	1|p31.1|78882568|IFI44L	0.279	-0.124	-0.163	0.928	-0.342	-0.061	-0.245	0.009	0.956	0.116	-0.169	-0.215	-0.142	0.065	0.495	0.221	0.266	0.173	-0.105	0.521	0.446	0.129	-0.201	0.263	0.263	0.004	0.342	0.724	0.053	0	-0.041	0.219	0.003	-0.201	-0.099	0.202	0.098	-0.064	-0.255	-0.138	-0.226	-0.074	-0.508	0.492	0.206	0.695	0.748	0.114
IMAGE:345051	1|p31.1|79128630|ELTD1	-0.021			0.128	-0.512	-0.881	-0.965	-0.101	-0.274	-0.274	-0.624	0.345	-0.312	-0.04	-0.185	-0.204	-1.009	0.073	-0.535	0.636	-1.104	0.154	-0.641	0.103	0.348	-0.426	-0.623	-0.016	-0.362	-0.485	-0.161	-0.746	0.508	-0.166	-0.344	-1.493	-0.107	-0.114	-0.72	-0.343	-0.856	0.151	-0.013	-0.028	-0.409	-0.285	-0.007	-0.376
IMAGE:1628451	1|p31.1|79562041|ESTs	0.169	0.246	0.557	-0.042	-0.002	0.179	-0.225	0.189	0.386	0.216	0.141				0.345	0.411	0.476	0.363		0.261	0.656	0.349			0.193	0.574	0.472	0.304	0.183		-0.031	0.089	-0.227	0.189	0.131	0.472	0.018	0.346	0.495	0.212	0.504	0.056	0.622	0.042	0.566	0.195	0.168	0.534
IMAGE:841449	1|p31.1|81231917|ESTs	0.339			-0.332	0.278	-0.041	0.595	0.279	-0.084	-0.104	-0.079				0.635	0.501	0.276	0.613		0.261	0.706	-0.161	0.299		0.473	0.914	0.322	1.084	0.283		0.329	-0.081	0.923	0.419	0.401	-0.178	0.418	0.546	-0.175	0.172	0.374	0.506	0.762	0.352	0.206		-0.042	0.764
IMAGE:841473	1|p31.1|81231917|ESTs	-0.001	0.166		-0.002	-0.362	0.139	0.145	0.009	0.636	0.006	-0.019		-0.142	0.425	0.305	0.111	0.216	0.443	0.235	0.291	-0.054	0.049	0.159	1.003	0.573	-0.036	0.042	0.484	-0.197	0.41	-0.041		0.423	0.269	-0.149	-0.158	0.358	0.156	0.165	0.072	0.014	0.556	0.162	0.522	0.366	0.225	0.008	0.384
IMAGE:1693963	1|p31.1|81824213|ESTs	-0.031	0.066		-0.182	-0.302	-0.361	0.305	0.039	-0.434	0.126	-1.109	-0.115	0.088	0.595	0.185	-0.039	-0.164	0.363	0.275	0.351	0.076	0.219	-0.051	-0.127	0.253	-0.666	0.142	-0.276	-0.417	0.24	-0.021	-0.661	0.103	-0.161	-0.609	-1.198	-0.272	0.016	-0.445	-0.178	-0.256	-0.454	-0.228	0.332	0.346	-0.475	-0.462	0.234
IMAGE:841472	1|p31.1|81857142|ESTs	-0.021	-0.114		0.148	0.628	0.209	0.235	0.169	0.016	-0.004	-0.099	-0.825	0.168	0.895	0.245	0.111	0.076	0.533	0.585	0.831	-0.794	0.409	0.179	0.653	0.813	0.094	0.122	0.524	-0.397	0.48	-0.051	-0.771	0.413	-0.191	-0.009	0.202	-0.032	0.406	-0.345	0.092	-0.256	0.336		0.062	0.286	-0.125	0.038	0.104
IMAGE:897731	1|p31.1|82230377|LPHN2	0.049	0.036	0.037	0.581	-0.179	-0.481	-0.232	0.049	0.083	-0.047	-0.589	0.19	-0.312	0.629	-0.008	-0.002	-0.668	0.503	-0.195	0.684	0.012	0.179	0.056	0.323	1.128	-0.031	-0.061	0.26	-0.12	0.037	-0.054	-0.231	0.508	-0.024	-0.172	-0.458	0.054	0.016	-0.349	-0.101	0.07	0.393	0.176	0.469	0.24	-0.158	0.008	0.084
IMAGE:134662	1|p31.1|84009316|ESTs				0.408	-0.262	0.129	-0.045	0.339	-0.174	-0.894			-0.212	0.765	-0.165	-0.169	-0.144	0.303	0.235	0.771	-3.104	-0.651	0.249		0.663	-0.446	-0.478	-0.026	0.243	0.73	0.059	-0.331	0.283	0.019	0.031	0.422	0.148		-0.305	0.182	0.464			0.352	0.466	-0.315	0.038	-0.206
IMAGE:796334	1|p31.1|84103298|ESTs	-0.001	-0.074		-0.052	-0.432	-0.621	-0.345	0.149	-0.054	0.136	-0.409	0.565	0.178		-0.065	-0.279	0.056	0.123	-0.275	0.341	-0.434	-0.361			0.223	-0.256	-0.078	0.444	0.183		0.199	-0.231	0.253	0.239	0.041	-0.378	0.068	0.016	-0.845	0.012	-0.176	0.006	0.082	0.552	0.136	-0.315	0.098	0.224
IMAGE:190256	1|p31.1|84187597|TTLL7	0.179	0.386	0.337	0.028	-0.312	-0.161	0.355	0.179	-0.324	-0.134	-0.169	-0.015	0.058	-0.065	0.275	0.271	0.366	0.203	-0.015	0.091	0.776	0.089	-0.001	0.213	0.173	0.204	0.102	0.304	0.253	-0.08	0.279	0.089	-0.647	-0.301	0.071	-0.138	0.308	-0.314	0.085	0.042	-0.146	0.036		0.002	0.056	-0.035	0.468	0.244
IMAGE:2028618	1|p31.1|84314605|ESTs	-0.191	-0.254	-0.413	-0.082	-0.382	-0.451	-0.555	0.189	-0.284	-0.254	-0.739	0.325	-0.352	-0.775	0.135	0.601	-0.044	0.173	-0.185	0.641	-0.304		-0.161	-0.087	0.373	-0.326	0.562	0.604	0.203	-0.18	0.309	-0.151	-0.487	0.079	0.101	-0.308	-0.142	0.026	-0.905	0.122	-0.276	0.006	-0.398	0.212	0.006	-0.085	0.098	-0.366
IMAGE:362926	1|p31.1|84473627|PRKACB	-0.221	0.116	-0.283		-0.362	-0.761	-0.4	0.219	-0.214	-0.099	-0.519	0.115	0.048	-0.49	0.02	0.036	-0.154	0.318	-0.07	0.271	-0.054	0.019	-0.401	0.098	0.448	-0.396	-0.038	0.289		-0.095	0.179	-0.471	-0.067	0.124	-0.324	0.422	0.353	-0.469	-0.21	0.202	0.634	-0.099	-0.468	0.737	0.521	-0.115	-0.002	-0.246
IMAGE:288743	1|p31.1|84528570|ESTs	0.079	0.176	0.507	0.728	0.048	0.139	0.125	0.309	0.536	0.196	0.141	0.525	0.128	0.055	0.245	0.331	0.376	0.303	0.275	-0.009	0.586	0.379	0.109	0.243	0.063	0.224	0.212	0.244	0.163	0	-0.051	0.009	0.003	0.009	0.241	-0.148	0.298	0.326	0.115	0.312	0.204	-0.084	0.242	0.252	0.166	-0.025	0.328	0.324
IMAGE:814154	1|p31.1|84588029|SAMD13				-0.522	-0.412	-1.001	-0.505	-0.001	-0.714	-0.234	-0.519		-0.042		-0.655	-0.269	-0.314	0.243	0.005	0.281	-1.044	0.339	0.019		-0.297	-0.706	0.042	-0.736	-0.147	0.42	0.019	-0.681	0.473	-0.291	-0.319	-1.418	-0.152	0.186	-1.325	-0.078	-1.126	0.706	0.042	0.142	-0.804	-0.425	-0.072	-0.376
IMAGE:587156	1|p31.1|84590233|ESTs	0.209	0.316	0.357	-0.352	-0.542	-0.291	0.315	0.099	-0.704	-0.114	0.401	0.865	-0.742	-0.565	-0.015	-0.049	-0.384	0.233	-0.145	-0.299	0.176	-0.051	-0.221	0.073	-0.277	-0.716	0.012	0.184	-0.117	-0.09	0.189	-0.591	0.333	0.109	-0.029	-0.178	-0.442	-0.214	-0.895	-0.038	-0.356	-0.054	-0.178	0.002	0.126	-0.435	-0.072	0.144
IMAGE:587084	1|p31.1|84590234|ESTs	0.139	0.416		-0.322	-0.082	-0.231	0.215	0.229	-0.714	0.156	0.161		-0.372	-0.635	-0.935	0.051	-0.744	0.053	-0.015	-0.639	-0.534	-0.061	-0.221	0.063	-0.377	-0.996	0.012	-0.816	0.283	-0.09	0.269	-0.471	0.283	0.269	0.131	-0.388	-0.182	0.146	-0.755	0.132	-0.316	0.196	0.122	0.132	0.096	-0.195	0.138	0.444
IMAGE:1641494	1|p22.3|84626569|ESTs	-0.481	-0.154		-0.242	0.078		0.275	0.059	-0.274	-0.014	-0.289		-0.452	-0.255	-0.035	-0.069	-0.084	0.103		-0.299	0.406	0.019	-0.001			-0.526	-0.238	-0.116	-0.107	0.04	-0.021	-0.381	-0.367	-0.111	-0.179	-0.758	0.058	0.006	-0.905	-0.038	0.774	0.356	-0.328	-0.098	-0.154	-0.115	0.008	-0.066
IMAGE:1604656	1|p22.3|84646705|DNASE2B	-0.091	-0.324	0.577	0.088	-0.272	-0.281	-0.175	0.309	-0.314	-0.034	-0.569	-0.065	-0.192	-0.455	-0.105	0.221	-0.224	0.183	-0.155	0.121	-0.504	0.659	-0.381	-0.167	0.183	-0.596	0.042	0.134	-0.177	-0.13	0.269	-0.751	-0.137	0.099	0.181	-0.288	0.108	-0.254	-0.905	0.272	-0.356	-0.324	-0.448	0.312	0.276	-0.535	0.078	-0.036
IMAGE:213577	1|p22.3|84736593|GNG5	-0.031	-0.254	0.057	-0.622	-0.442	-0.261	0.325	0.219	-0.664	0.996	0.101		-0.032	-0.105	0.335	-0.379	-0.154	-0.157	-0.325	-0.239	0.046	-0.311	-0.401	-0.117	0.343	-0.036	-0.428	-0.076	-0.177	-0.36	-0.061	-0.351	0.263	-0.181	-0.049	-0.188	0.018	0.086	0.165	0.122	0.214	0.576	0.092	0.252	0.126	-0.245	-0.202	-0.026
IMAGE:243036	1|p22.3|84738706|ESTs	0.509	0.666	0.627	0.528	-0.072		-0.205	0.479	0.586	0.126	-0.189	0.245	0.548	0.795	1.015	0.451	0.446	0.873	0.355	0.511	0.226	0.649	0.509	0.313	0.713	0.544	0.102	0.584	0.343	0.48	0.469	0.549	0.723	0.439	0.241	0.312	0.628	0.536	-0.105	0.232	0.094	0.556	0.282	0.792		0.195	0.648	1.034
IMAGE:138294	1|p22.3|84791404|CTBS	-0.086	-0.719		0.758	0.023	-0.156	0.335	0.049	0.101	0.186	0.006	-0.31	-0.202	-0.18	0.35	0.001	0.101	0.133	-0.27	-0.104	0.266	-0.006	-0.336	-0.012	0.108	-0.196	-0.123	0.199	0.093	-0.12	0.129	0.249	-0.242	-0.091	-0.044	-0.298	-0.177	-0.059	-0.16	-0.093	-0.361	-0.179	-0.628	-0.248	0.241	-0.18	0.108	-0.301
1291986	1|p22.3|84885609|SSX2IP	-0.119	-0.149	0.077	-0.03	-0.322	-0.526	-0.41	0.059	-0.334	-0.104	-0.716	0.262	-0.395	-0.888	0.76	0.084	-0.044	0.148	-0.3	0.346	-0.589	0.547	-0.301	0.013	0.378	-0.494	-0.218	0.114	-0.067	-0.337	-0.026	-0.491	0.21	-0.021	-0.069	-0.948	-0.092	-0.259	-0.94	0.042	-0.791	-0.301	-0.01	0.3	-0.151	-0.265	0.113	-0.109
IMAGE:594850	1|p22.3|85256352|MCOLN3	0.189	0.296	-0.033		0.158	-0.311	-0.715	-0.931		-0.044		0.185	-0.352	-0.475	0.965	0.211	0.266	0.003	-0.125	0.701	0.396	0.819	-0.161	0.633	0.693	0.174	0.092	0.604	0.053	0.21	0.029		-0.007	0.629		-0.078	0.318	0.086	-0.275	-0.368	-0.256	0.026	0.392	0.752	0.186			0.224
IMAGE:197221	1|p22.3|85390767|ESTs	0.219		-0.283	0.538	-0.232	-0.391	-0.245	0.169	0.036	0.136	-0.999	-0.195	-0.492	-0.625	1.175	-0.119	-0.364	0.203	-0.215	0.881	-0.914	1.019	-0.131	-0.157	0.363	-0.486	-0.448	-0.096	-0.097	0.6	0.159	-0.701	0.563	0.379	-0.089	0.072	-0.202	-0.174	-1.035	0.192	-0.336	0.506	-0.148	0.502	0.096	-0.295	0.088	0.034
IMAGE:154657	1|p22.3|85488226|C1orf52	0.349	0.246	0.047	-0.002	-0.172	0.349	0.185	0.219	-0.234	0.126	0.221	0.185	0.038	0.225	0.555	0.381	0.306	0.563	-0.055	0.681	0.386	0.489	-0.131	0.273	0.633	0.474	0.392	0.694	0.103	0.3	0.169	-0.031	0.393	0.299	0.061	0.262	0.228	0.046	-0.065	0.282	0.514	0.186	0.202	0.372	0.456	-0.215	0.118
IMAGE:812172	1|p22.3|85505867|BCL10	-0.131	-0.504	-0.293	-0.322	-0.152	-0.561	0.07	-0.236	-0.424	-0.144	-0.209	-0.235	-0.352	-0.36	0.375	-0.319	-0.764	0.108	0.135	-0.499	0.076	-0.121	-0.301	-0.587	-0.532	-0.761	-0.218	-0.206	-0.137	0.635	0.064	-0.546	-0.117	-0.186	-0.354	-0.298	-0.447	-0.304	-0.545	-0.278	-0.516	0.166	-0.428	0.047	-0.084	-0.265	-0.062	-0.521
IMAGE:796946	1|p22.3|85556768|SMC3::DDAH1		0.096	0.327	-0.662	-0.472	-0.961	-0.475	-0.501	-0.164	-0.014	-0.409	-0.685	-0.562	-0.625	-1.245	-0.559	-0.484	-1.057	0.245	-0.009	-0.044	-0.271	-0.261	-0.157	-0.537	-0.916	-0.458	-0.036	-0.147	-0.14	-0.311	-0.171	-0.287	0.489	0.021	-0.448	0.338	-0.604	-0.445	0.332	-0.346	0.066	-0.648	0.052	-0.484	0.155	-0.202	-0.446
IMAGE:194811	1|p22.3|85694194|ESTs	0.059	-0.254		0.258	-0.322	-0.091	0.115	0.299	-0.404	-0.204	-0.879	0.225	-0.082	-0.245	0.665	0.151	0.286	0.263	-0.125	1.071	-2.064	0.639	-0.161	0.753	0.903	0.054	-0.068	1.024	-0.087	0.07	0.049	-0.361	0.523	0.149	0.011	0.082	-0.062	-0.064	-0.275	0.212	-0.006	0.656	-0.018	0.252	0.186	-0.215	0.058	-0.196
IMAGE:1651831	1|p22.3|85720557|ESTs	-0.221		-0.273	-0.152	0.028	-0.161	0.265	0.039	-0.284	0.016	-0.029	0.225	-0.342	0.275	0.655	0.281	-0.084	0.513	-0.175	-0.349	0.386	0.459	0.099	0.523	0.213	0.204	0.462	-0.136	0.073	0.34	0.009	-0.421	0.053	0.299	-0.099	-0.138	-0.282	0.236	0.555	0.082	0.394	0.496	0.312	0.152	0.156	-0.155	-0.302	0.204
IMAGE:858147	1|p22.3|85733449|DDAH1	-0.281	0.116	-0.088	-0.312	-0.297	-0.284	-0.275	0.209	-0.286	-0.089	-0.509	-0.075	0.071	-0.108	0.568	0.141	-0.362	0.243	0.105	0.338	-0.087	0.519	-0.054	0.286	0.27	-0.314	0.009	0.221	-0.167	0.585	-0.161	-0.589	0.075	-0.098	-0.042	-0.164	0.013	0.013	-0.53	-0.043	-0.344	0.334	-0.205	0.195	-0.259	-0.06	0.146	-0.073
IMAGE:1689075	1|p22.3|85792552|ESTs				-0.442	-0.302	-0.831	-0.195	0.069	-0.274	-0.334	-0.269		-0.282	-1.715	0.845	-0.209	-0.964	-0.067	-0.105	-0.079		0.079	-0.491			-0.866	-0.018	-0.056	-0.067	0.47	0.159	-0.401	0.293	0.389	-0.179	-1.368	-0.392		-1.135	0.152	-1.116	0.636	-0.148	0.032	-0.474	-0.665	-0.082	-0.106
IMAGE:378488	1|p22.3|85821831|CYR61	-0.171	-0.079	-0.313	-0.099	-0.262	-0.596	-0.885	0.239	-0.094	0.036	-0.592	0.795	-0.535	-0.845	0.405	-0.239	-1.021	-0.217	-0.379	-0.804	-0.734	0.199	-0.101	-1.032	-0.66	-0.723	0.025	-0.533	-0.134	0.62	0.189	-0.618	-0.677	-0.174	-0.049	-1.221	0.004	-0.161	-0.829	0.072	-1.05	-0.274	-0.364	0.299	-0.934	-0.372	0.021	-0.43
IMAGE:428365	1|p22.3|85889980|ZNHIT6	0.119	0.396	0.567	-0.292	-0.122	-1.061	0.245	0.309	-0.454	-0.124	-0.049	0.155	-0.112	-0.235	0.455	0.431	0.316	0.393	0.115	0.441	0.566	0.369	-0.041	0.243	0.473	0.244	0.212	0.434	-0.067	0.28	0.039	-0.311	0.143	0.099	0.101	-1.108	0.228	0.116	-0.505	0.182	-0.556	-0.004	0.172	0.162	-0.014	-0.165	0.388	0.404
IMAGE:273185	1|p22.3|86031337|ESTs	-0.001	-0.274		0.348	-0.072	-0.311	0.125	-0.251	0.606	-0.044	-0.319	0.325	-0.042	-0.315	0.845	0.011	-0.114	0.563	-0.155	0.301	-0.424	0.689	-0.261		0.493	-0.306	0.062	0.434	0.063	0.6	-0.021	-0.411	-0.307	-0.481	-0.359	-0.598	-0.002	0.446	-0.785	-0.188	-0.356	-0.084	0.112	-0.038	0.096	0.105	0.288	0.604
IMAGE:665952	1|p22.3|86585109|ESTs	-0.021	-0.244	0.137	1.008	0.008		-0.345	0.189	0.816	-0.134	-0.399	0.035	-0.212	-0.185	0.895	0.291	-0.044	0.263	-0.025	0.671	-0.024	0.569	-0.071	-0.197	0.413	0.114	0.162	0.444	0.003	0.62	-0.201	0.109	0.243	-0.291	-0.049	-0.438	-0.172	0.036	-0.395	-0.128	0.334	0.266	-0.188	0.282		0.355	0.498	0.064
IMAGE:898089	1|p22.3|86587007|ODF2L	-0.191	-0.354		0.353	0.123	-0.171	-0.175	0.229	0.011	-0.239	-0.584	0.645	0.033	0.01	0.46	-0.089	-0.204	0.213	0.065	0.781	-0.159	0.714	0.004	-0.497	0.613	-0.586	-0.233	0.389	0.178	0.15	0.239	-0.296	0.048	-0.061	0.056	-0.643	0.148	-0.044	-0.515	0.002	-0.406	0.096	0.387	0.262	0.366	-0.085	0.153	-0.471
IMAGE:2313749	1|p22.3|86693507|CLCA2	-0.341	-1.184	-0.483	2.268	0.028	-1.071	-2.005	-0.361	1.406	-0.074	-0.609	0.315	-0.922	-0.715	0.545	0.011	-0.914	0.013	-0.545	-0.859	-0.664	-0.021	-0.661	-0.847	-0.047	-0.636	-0.308	-0.566	0.183	0.33	-0.041	-0.411	-0.887	-0.371	-0.049	-1.238	-0.382	-0.414	-1.135	-0.258	-1.326	-0.304	-1.408	-0.138	-0.444	-0.515	-0.102	-0.876
IMAGE:2504913	1|p22.3|86706638|CLCA1	-0.311	-1.894		-0.472	0.428		-1.725	-0.841	-0.444	-0.474	-2.109	1.475	-1.692	-0.895	0.485	-0.119	-0.814	-0.207	-0.595	-0.239	-0.454	0.619	-0.491	-0.767	-0.247	-0.616	0.042	-0.256	-0.867	0.31	-0.321	-1.331	-1.167	-0.331	-1.149		-0.512	-0.714	0.605	-0.958	-0.386	-0.844	-0.618	0.162		-0.775	-0.832	-0.276
IMAGE:1926433	1|p22.3|86808863|ESTs	0.179	0.006	-0.273	-0.662	-0.392	-0.111	0.005	0.299	-0.624	-0.044	0.011	0.465	-0.042	-0.085	0.495	0.091	0.066	0.183	-0.195	0.521	0.176	0.539	-0.271	0.743	0.533	0.174	0.132	0.364	-0.227	0.07	0.119	-0.091	0.083	0.199	0.271	-0.048	-0.032	0.006	-0.265	0.232	-0.126	0.186	-0.178	0.382	0.176	-0.345	-0.112	0.134
IMAGE:1493187	1|p22.3|86941772|ESTs	0.219	-0.064	1.247	-0.342	-0.112		-0.315	0.039	-0.074	-0.084	-0.769	-0.555	-0.642	-0.835	0.895	0.211	-0.454	-0.777	-0.185	0.241	-0.214	0.589	-0.361	-0.167	0.143	-1.186	0.132	0.334	-0.097	0.44	0.329	-0.681	0.323	0.069	-0.039	0.392	-0.082	0.106	-0.735	0.022	-0.796	0.426	0.502	0.112		-0.245	-0.062	0.214
IMAGE:506683	1|p22.3|86980650|SH3GLB1	-0.051	-0.074	-0.103	-0.082	-0.364	-0.536	-0.263	0.066	0.344	-0.199	-0.524	-0.135	-0.472	-0.867	0.705	-0.111	-0.949	-0.967	-0.21	0.093	-0.222	0.534	-0.268	0.115	0.1	-0.646	-0.391	-0.089	-0.132	0.295	0.157	-0.481	0.063	-0.046	-0.152	-1.44	-0.13	-0.459	-0.923	-0.068	-0.584	0.256	-0.48	0.292	0.036	-0.433	-0.054	-0.431
IMAGE:1636349	1|p22.3|87100994|40071	-0.191			0.028	-0.732	-0.661	-1.055	-0.371	-0.374	0.286	-0.609	-0.045	-0.512	-0.745	0.925	0.231	-0.274	-0.727	-0.205	0.231	-0.384	0.259	-0.241	0.293	-0.217	-0.556	0.112	0.484	0.003	0.5	0.149	-0.671	-0.557	-0.361	-0.009	-1.088	-0.222	-0.204	-1.185	-0.058	-1.186	-0.474	-0.338	-0.018	-0.114	-0.255	0.078	-0.426
IMAGE:328768	1|p22.3|87175165|ESTs		0.446		-0.732	-0.282	0.029	-0.445	0.129	-0.684	-0.194	-0.079		0.188	-0.275	0.255	0.061	-0.214	-0.037	0.485	-0.839	0.276	-0.351	-0.431	0.503	-0.277	-0.316	-0.108	-0.506	-0.007	0.18	0.169	-0.261	0.263	-0.101	0.001	-0.738	0.158	0.026	-0.065	-0.028	-0.066	-0.314	0.352	0.022	-0.434	0.045	-0.012	0.054
IMAGE:278236	1|p22.3|87264355|ESTs	-0.491	-0.164		0.208	-0.492	-0.681	-0.615	-0.061	-0.344	-0.384	-0.719	0.115	-0.702	-1.055	0.595	0.071	-0.414	-0.747	-0.465	0.591	-1.734	0.729	-0.451	0.583	0.223	-0.376	-0.508	0.224			0.129		0.383	0.069	-0.219	-1.298	-0.042	-0.224	-1.435	-0.168	-0.726	0.476	0.372	0.442	-0.164	-0.565	0.028	0.124
IMAGE:1634515	1|p22.3|87348079|HS2ST1	-0.141	-0.611	-0.153	-0.01	-0.332	-0.418	-0.5	0.114	-0.096	0.024	-0.506	-0.005	-0.185	-0.072	0.573	-0.144	-0.312	-0.414	-0.075	0.103	0.076	0.467	-0.333	0.309	0.185	-0.491	-0.186	0.036	-0.102	-0.115	0.034	-0.324	0.295	-0.003	-0.087	-0.773	-0.057	-0.207	-0.823	-0.025	-0.366	0.409	0.117	0.207	-0.099	-0.318	0.038	0.096
IMAGE:162533	1|p22.3|87583325|ESTs	0.219			0.278	-0.222	-0.321	-0.235	0.039	0.106	-0.144	-0.259		-0.332		0.125	-0.379	-0.594	-0.137	-0.315	-0.029	-0.614	-0.001	-0.181		-0.047	-0.886	-0.338	-0.756	-0.077	-0.14	0.109	-0.201	0.683	0.119	0.051	-0.358	0.028	-0.164	-0.295	-0.078	-0.276	0.766	-0.078	-0.008	0.326	-0.045	0.158	-0.336
IMAGE:841232	1|p22.3|87584271|LMO4	-0.306	-0.079	0.272	0.098	0.638	-0.191	-0.265	0.009	-0.124	-0.299	-0.599	0.195	0.598	0.035	0.585	-0.039	-0.184	-0.447	-0.03	0.256	-0.799	0.139	-0.106	0.393	0.183	-0.766	0.022	0.049	-0.137	-0.05	0.169	-0.391	0.048	-0.261	-0.254	-0.548	0.103	-0.334	-0.255	0.027	-0.026	0.211	-0.053	0.467	0.111	-0.165	0.078	0.029
IMAGE:1509306	1|p22.2|88911425|ESTs	-0.131	-0.424	0.147	-0.492	-0.532	-0.661	-0.885	0.409	-0.194	-0.034	-0.249				0.825	-0.079	-0.304	-0.387		-0.059	0.106	0.239			-0.047	-0.276	-0.078	-0.096	-0.517		-0.461	-0.921	-0.097	0.169	-0.049	-0.688	-0.572	-0.034	-0.595	0.402	-0.386	-0.134	-0.458	-0.668	-0.364		0.088	0.084
IMAGE:242011	1|p22.2|88960000|ESTs	0.129	0.516	0.347	0.278	-0.352	-0.271	-0.015	0.199	0.216	0.066	-0.739		0.578	0.275	0.915	0.341	0.386	0.083	0.105	0.341	0.486	0.509	-0.081	0.973	0.383	0.254	0.152	0.604	0.313	-0.04	0.169	0.089	-0.447	-0.151	0.041	-0.508	0.278	0.226	-0.655	0.072	-0.816	0.466	0.292	0.202	0.246	-0.025	0.098	0.524
IMAGE:685081	1|p22.2|89072634|PKN2	-0.081		0.077	0.218	-0.432	-0.591	0.295	0.099	-0.434	-0.314	-0.169	0.505	-0.442	-1.075	0.855	-0.219	-0.404	-0.527	0.005	-0.389	-0.084	-0.061	-0.161	0.443	0.543	-0.416	-0.348	0.194		-0.21	-0.091		0.473	0.079	-0.039	-0.808	0.208	-0.314	-1.105	0.352	-0.996	0.266	-0.438		-0.174		-0.132	-0.336
IMAGE:784693	1|p22.2|89091202|GTF2B			-0.363	-0.212	-0.232	-0.711	0.515	0.109	-0.574	0.136	-0.299		-0.692		0.525	-0.189	-1.084	-0.637		-0.149	-0.884	0.199			0.073	-0.966	-0.178	-0.466	-0.197	0.04	0.039	-0.711	1.093	-0.181	-0.039	-1.198	-0.222	-0.354	-1.005	0.072	-0.636	0.726	-0.178	-0.008	0.196	-0.495	-0.182	-0.066
IMAGE:232856	1|p22.2|89193642|ESTs	-0.001	0.086		0.398	-0.232	0.529	-0.295	0.209	0.176	0.096	-0.189	0.135	-0.132	0.245	0.985	0.231	0.276	0.213	-0.165	0.771	-0.364	0.559	0.099	0.443	0.853	0.404	0.272	0.714	-0.107	0.17	0.119	-0.221	0.393	0.129	-0.069	0.412	0.418	-0.254	-0.275	0.172	0.154	0.176	0.072	0.362	0.646	-0.295	-0.072	0.414
IMAGE:42659	1|p22.2|89217727|CCBL2	-0.331	-0.054	-0.123	-0.597	-0.677	-0.646	-0.31	0.179	-0.464	-0.219	0.171	0.485	-0.427	-0.7	0.41	0.211	-0.279	-0.267	-0.255	0.226	0.091	0.499	-0.216	-0.027	0.088	-0.411	-0.133	0.249	0.018	-0.4	-0.001	-0.331	-0.682	-0.176	-0.129	-0.418	-0.192	-0.284	-0.49	-0.003	-0.356	-0.079	-0.488	0.112	-0.219	-0.355	-0.152	-0.156
IMAGE:712292	1|p22.2|89289764|ESTs	-0.021	-0.134	0.007	0.088	-0.362	-0.651	-0.255	0.169	-0.144	-0.274	-0.469	1.105	0.058	-0.455	0.715	-0.309	-0.844	-1.057	-0.155	-0.059	-0.064	0.639	-0.071	0.803	0.053	-0.906	-0.388	0.064	0.043	0.11	0.169	-0.681	0.093	0.139	-0.059	-1.628	0.008	-0.024	-0.875	0.122	-0.956	0.176	0.782	0.402	-0.264	-0.855	0.078	-0.236
IMAGE:841008	1|p22.2|89290588|GBP1	-0.031	0.096	0.097	0.103	-0.382	-0.631	-0.765	0.089	0.046	-0.099	-0.669	0.445	-0.797	-0.725	0.75	-0.519	-0.774	-0.562	-0.455	0.451	-1.799	0.559	-0.381	-0.047	0.553	-0.771	-0.583	0.064	0.008	-0.49	0.134	-0.436	0.148	0.039	-0.189	-1.483	-0.067	-0.209	-0.895	-0.043	-0.561	0.206	-0.368	0.337	0.306	-0.305	0.058	-0.336
IMAGE:298899	1|p22.2|89346338|GBP2	-0.066	0.491	0.287	-0.202	-0.597	-0.441	-0.195	-0.156	-0.279	-0.164	-0.584	0.485	-0.392	-0.485	0.895	-0.034	-0.904	-0.732	0.025	-0.164	-0.064	0.274	-0.166	0.438	0.228	-0.541	-0.413	0.139	-0.097	-0.055	0.399	-0.371	-0.287	-0.326	-0.404	-0.253	-0.022	-0.004	-0.425	-0.153	-0.371	0.156	-0.003	0.367	0.006	-0.255	0.078	0.024
IMAGE:346117	1|p22.2|89355064|GBP2	-0.121	-0.174	0.027	-0.052	-0.592	-1.451	-0.695	-0.201	-0.354	-0.154	-0.709	0.245	-0.182	-0.245	0.275	-0.209	-1.014	-0.917	0.005	0.161	-1.444	0.539	-0.261	-0.127	-0.017	-0.666	-0.268	-0.126	-0.127	-0.32	-0.081	-0.581	0.063	-0.071	-0.199	-0.918	-0.462	-0.304	-0.995	-0.118	-1.356	-0.004	-0.268	-0.038	-0.534	-0.405	0.038	-1.116
IMAGE:1901759	1|p22.2|89420045|ESTs	0.329		0.397	0.098	-0.092	0.039	0.495	0.279	0.436	0.256	0.341	0.205	0.668	0.495	0.645	0.791	0.706	0.303	0.255	0.531	0.676	1.069	0.209	0.883	0.943	0.624	0.752	1.224	0.293	0.04	0.409	0.319	0.163	0.479	0.041	0.142	0.278	0.536	0.115	0.252	0.114	0.666	0.582	0.182	0.006			0.874
IMAGE:1911561	1|p22.2|89421142|ESTs	0.009	0.016	-0.673	0.098	-0.492	-0.181	-0.205	0.139	-0.024	0.106	-0.139	-0.205	-0.102	-0.255	0.305	0.041	0.276	0.003	-0.165	0.161	0.246	0.129	-0.181	0.153	0.323	0.384	-0.028	0.244	0.143	-0.16	-0.111	0.139	-0.277	-0.301	0.001	-0.078	0.108	-0.464	-0.185	-0.018	0.014	-0.014	-0.568	-0.058	-0.054	-0.025	0.158	-0.136
IMAGE:1557661	1|p22.2|89495828|ESTs	-0.211	-0.724	0.307	0.098	-0.077	-0.561	-0.545	-0.081	0.086	-0.609	-0.639	0.605	-0.467	-0.455	0.2	-0.124	-0.294	-0.567	0.07	0.696	-0.304	0.149	0.144	-0.267	0.203	-0.471	-0.413	0.244	-0.297	-0.29	0.019	-0.366	-0.027	-0.276	-0.089	-0.823	-0.127	-0.649	-0.855	-0.088	-0.591	-0.094	-0.493	0.217	0.041	0.025	-0.017	-0.371
IMAGE:294582	1|p22.2|89526665|LOC729930	0.019	-0.124	-0.213	-0.182	-0.392		-0.355	0.169	-0.614	0.016	-0.489	-0.325	-0.392	-0.495	0.435	0.031	-0.374	-0.307	-0.025	-0.119	0.076	0.419	-0.251	-0.227	0.023	-0.396	0.062	0.204	-0.387	-0.14	0.049		0.143	0.339	0.091	0.202	0.078	-0.284	-0.405	0.142	-0.426	0.086	-0.328	0.122	0.146	-0.355	0.168	-0.106
IMAGE:878272	1|p22.2|89820740|LRRC8B				0.018	-0.102		0.495	0.279	-0.054	-0.134	-0.069	0.885	0.478	0.155	0.285	0.191	-0.064	0.093	0.405	0.311	0.406	0.569	0.259	0.943	0.443	0.094	-0.148	0.344	-0.167	0.18	0.419	-0.431		0.069	0.321	1.032	0.448	0.226	0.095	0.252	0.494	1.226	0.482	0.732		-0.165	0.128	0.224
IMAGE:2073932	1|p22.2|89832615|LRRC8B	-0.165	0.089	-0.08	-0.279	-0.315	-0.251	-0.415	0.146	-0.52	0.083	-0.372	0.005	0.128	-0.151	0.355	-0.009	-0.231	-0.147	-0.072	0.131	0.029	0.109	-0.074	-0.291	0.2	-0.006	-0.218	0.174	0.116	-0.157	0.249	-0.151	-0.337	-0.048	-0.042	-0.744	0.188	-0.064	-0.592	0.025	-0.5	-0.161	-0.261	0.166	0.123	-0.238	0.168	0.027
IMAGE:683129	1|p22.2|89934339|ESTs	0.039		1.107	0.228	-0.282		-0.485	0.109	0.816	0.176	-0.879		0.428	-0.105	0.445	0.191	-0.014	-0.177	0.185	0.321	-0.094	0.789	0.569	0.123	0.103	-0.506	0.492	0.694	0.363	0.35	0.119	0.139	0.103	-0.361	0.001	-1.258	0.218	0.536	0.075	-0.058	-0.116	0.356	0.512	0.612		0.725	0.328	0.174
IMAGE:786612	1|p22.2|89954216|LRRC8C	-0.096	-0.564	-0.163	0.385	0.188	-0.941	-0.425	0.079	0.136	-0.424	-0.479	0.525	-0.455	-0.491	0.032	-0.096	-0.279	-0.423	-0.272	-0.036	0.089	0.299	-0.224	0.418	0.206	-0.33	-0.238	0.134	0.076	-0.127	0.196	-0.371	0.199	0.012	-0.002	-0.788	-0.266	-0.447	-0.372	-0.021	-0.553	0.233	-0.274	0.206	-0.124	-0.172	0.205	-0.166
IMAGE:281275	1|p22.2|89973419|ESTs	-0.021	-0.144	-0.003	0.188	-0.322		-0.555	0.269	0.216	-0.234	-0.369	0.415	-0.152	-0.185	0.775	0.371	0.136	-0.527	-0.285	0.611	-0.014	1.059	0.169	0.033	0.563	0.064	0.242	0.564	0.173	0	0.529	-0.091	-0.097	0.299	0.071		0.418	0.006		0.252		0.176	0.102	0.832		-0.245	0.018	0.104
IMAGE:397360	1|p22.2|90266331|ZNF326	-0.061	0.221	0.567	0.963	0.048	-0.411	-0.105	-0.081	0.276	0.266	-0.044	0.755	0.088	-0.205	0.25	-0.029	-0.394	-0.377	0.25	0.351	-0.024	-0.071	0.039	0.608	0.428	-0.551	-0.293	0.004	-0.092	0.455	-0.141	-0.526	0.333	-0.161	-0.314	-0.458	-0.347	-0.414	-0.485	0.072	-0.126	-0.054	-0.043	0.162	0.151	-0.185	0.123	-0.011
IMAGE:298936	1|p22.2|90267084|ZNF326	0.059	0.386	0.117	-0.372	-0.232	-0.191	-0.075	0.279	-0.214	-0.004	-0.349	0.445	0.058	-0.065	0.565	0.441	0.846	0.113	0.035	0.451	0.626	0.309	0.119	0.153	0.493	0.414	0.352	0.714	0.363	0.2	0.209	-0.011		0.259	0.131	-0.458	0.218	0.216	-0.355	0.112	-0.426	-0.074	-0.008	0.192	0.246	-0.225	-0.342	0.224
IMAGE:201028	1|p22.2|90267907|ESTs	-0.081	0.166	-0.293	-0.032	-0.182	0.099	-0.165	-0.071	0.076	0.136	-0.269	-0.375	-0.362	-0.595	0.345	0.181	0.106	-0.217	-0.335	0.471	0.296	0.269	-0.271	-0.357	0.263	0.014	-0.038	0.204	0.103	0.14	-0.011	-0.391	-0.157	-0.291	-0.149	-0.978	0.108	-0.484	-0.575	-0.218	-0.466	0.156	-0.308	-0.178	-0.234	0.235	0.278	0.034
IMAGE:436456	1|p22.2|91021129|LOC149351	0.399	0.126		-0.282	-0.192		-0.335	0.129	-0.154	0.016	0.551		0.378	-0.025	0.375	0.081	0.276	-0.257	0.315	-0.339	0.316	0.299	-0.011	0.503	0.193	-0.066	0.042	0.024	0.053	0.68	0.149	-0.321	0.153	-0.021	0.111		0.048	0.586	-0.895	0.092	-0.696	-0.034	0.772	0.032		-0.255	0.098	0.574
IMAGE:1641569	1|p22.2|91093055|ESTs	-0.111	-0.354	0.147	-0.202	-0.472	-0.541	-0.075	0.269	-0.514	0.046	0.101	-0.765	-0.102	-0.475	0.325	0.291	0.006	-0.477	-0.265	0.481		0.799	-0.311	-0.307	0.053	-0.196	0.232	0.404	-0.007	0.49	0.139	-0.391	0.023	0.099	0.091	-0.608	-0.082	-0.184	-0.415	0.002	-0.406	-0.314	-0.208	-0.038	0.326	-0.215	0.138	-0.086
IMAGE:1522159	1|p22.2|91252085|ESTs	-0.211			0.298	-0.402	-0.251	-0.565	0.359	0.256	-0.284	-0.229	0.405	-0.472	-0.515	0.325	0.271	0.036	-0.557	-0.195	0.671	-0.464	1.089	-0.361	-0.117	0.483	-0.246	-0.118	0.984	0.053	0.4	-0.101	-0.281	-0.537	0.439	0.101	-0.488	-0.092	0.156	-0.505	0.202	-0.496	-0.584	-0.208	0.292	0.126	-0.095	0.018	0.104
IMAGE:1522182	1|p22.2|91252085|ESTs	-0.031	-0.144	0.657	-0.142	-0.592	-0.361	-0.915	-0.101	-0.564	-0.094	-0.359		-0.072	0.445	0.095	-1.009	0.336	0.173	0.055	-0.129	-0.334	0.329			-0.237	0.124	0.112	0.234	0.003	0.28	-0.261	0.159	0.073	-0.271	0.031	-0.768	0.138	0.256	-0.065	0.022	-0.066	-0.254	0.572	0.082	-0.164	-0.285	0.348	-0.366
IMAGE:220135	1|p22.2|91258577|ZNF644	-0.065	0.066	-0.013	0.14	-0.227	-0.451	-0.153	-0.016	-0.009	0.051	0.056	0.088	-0.27	-0.222	0.18	0.004	-0.027	-0.17	-0.06	-0.084	0.051	0.257	-0.053	-0.214	0.173	-0.361	0.142	-0.024	-0.15	0.278	-0.156	-0.408	-0.067	-0.208	-0.072	-0.59	0.02	-0.104	-0.558	0.037	-0.211	-0.639	-0.2	0.457	-0.137	-0.275	-0.104	0.031
IMAGE:797009	1|p22.2|91498910|HFM1	0.149	-0.174	-0.073	0.308	0.118	-0.681	-0.625	0.099	0.296	-0.694	-0.009	0.405	-0.022	-0.105	0.075	-0.159	-0.004	-0.447	-0.145	0.321	-0.204	0.259	-0.061	0.693	0.053	-0.266	-0.158	0.634		0.21			0.133	0.379	0.141	-1.328	-0.132	-0.214	-1.185	0.132	-0.516	-0.444	-0.388	0.602	-0.284	-0.005	0.418	-0.326
IMAGE:287749	1|p22.1|91739020|CDC7	-0.631	-3.254	-0.213	-0.192	-0.462	-0.391	-1.255	0.069	-0.264	-0.234	-0.219	0.325	-1.062	-0.905	0.225	-0.009	-0.104	-0.967	-0.395	0.391	-1.744	0.539	-0.411	-0.577	-0.067	-0.906	-0.508	0.054	-0.107	0.48	0.049	-0.571	-0.947	0.209	-0.089	-0.838	-0.112	-0.224	-1.635	0.152	-1.116	-1.284	-0.778	0.262	0.246	-0.745	-0.222	-0.866
IMAGE:209655	1|p22.1|91920570|TGFBR3	0.239	0.436	-0.353	-0.497	-0.442	0.019	-0.43	0.319	-0.579	0.206	0.451	0.095	-0.222	0.065	0.22	0.171	-0.164	-0.592	-0.125	0.001	-0.184	0.409	-0.251	0.043	-0.207	-0.456	0.017	-0.061	-0.032	0.12	0.029	-0.546	0.263	-0.066	0.016	-0.583	-0.097	0.126	-0.305	0.057	-0.321	0.141	0.047	0.302	0.091	-0.32	0.093	-0.011
IMAGE:2517311	1|p22.1|92215478|BRDT	-0.361	-0.834	-0.008	-0.335	0.131	-0.667	-0.705	-0.298	-0.464	-0.404	-0.352	0.105	-0.809	-0.765	-0.248	-0.326	-0.511	-0.91	-0.295	-0.179	-0.304	0.033	-0.461	-0.232	-0.437	-0.746	-0.531	-0.433	-0.244	-0.243	-0.084	-0.661	-0.427	-0.178	-0.302	-1.928	-0.426	-0.724	-0.832	-0.285	-0.87	-0.894	-0.538	-0.088	-0.41	-0.592	-0.242	-0.756
IMAGE:1469381	1|p22.1|92407107|KIAA1107	-0.401	-0.414	-0.653	1.158	-0.272		-0.795	0.289	0.316	-0.204	0.221	0.205	-0.342	-1.165	0.415	0.021	-0.234	-0.907	-0.325	0.231	-0.424	0.519	-1.131	0.273	0.193	-0.486	-0.718	-0.106	0.083	-0.32	0.409	-0.281	-0.447	-0.241	-0.029		-0.082	-0.664	-0.125	0.032		-0.884	-0.528	0.302		-0.225	0.158	-0.436
IMAGE:32331	1|p22.1|92427395|ESTs	0.069	0.366	-0.163	-0.372	-0.112	-0.151	0.215	0.239	-0.474	-0.104	0.131	0.085	-0.042	-0.335	0.385	0.141	0.106	0.103	-0.045	0.081	0.516	-0.081	-0.151	0.293	0.223	0.104	0.052	0.344	0.103	-0.17	0.289	0.099	0.123	-0.131	0.251	-0.448	0.028	-0.104	-0.725	0.102	-0.356	-0.114	-0.368	0.082	0.156	0.015	0.298	0.204
IMAGE:293916	1|p22.1|92534873|ESTs	-0.011	-0.264			-0.512	-0.701	-0.535	0.279		-0.154	-0.099	-0.845	-0.862	-0.685	-0.035	-0.359	0.066	-0.387	-0.245	-0.349	0.196	-0.311	-0.701	-0.147	0.363	-0.676	-0.178	-0.366	0.223	-0.51	0.779	-0.201	-0.317	-0.231	0.021	-0.318	-0.132	-0.024	-0.255	-0.488	-0.656	-0.624	-0.768	-0.138	-0.134			-0.356
IMAGE:321972	1|p22.1|92537194|RPAP2	0.149	-0.484	-0.173	1.158	-0.432	-0.421	-1.245	-0.191	1.016	-0.104	0.121	0.705	-1.242	-0.905	0.375	-0.319	-0.044	-0.787	-0.135	0.081	0.126	0.409	-0.221	0.273	0.193	-0.476	-0.408	-0.016	0.123	0.08	0.019	-0.511	-0.087	-0.171	-0.189	-0.728	-0.212	-0.064	-1.105	-0.198	-0.726	-1.084	-0.298	0.282	-0.044	-0.245	-0.172	-0.126
IMAGE:1933007	1|p22.1|92606465|ESTs	0.319	0.666	0.397	-0.272	-0.062		0.655	0.449	-0.244	0.226	0.491	0.145	0.238	0.125	0.645	0.501	0.606	0.423	0.275	0.291	0.836	0.319	0.149	0.343	1.083	0.534	0.312	0.524	0.303	0.16	0.339	0.359	0.363	0.259	0.391	-0.728	0.468	0.476	-0.355	0.312	-0.356	0.386	0.392	0.432		0.345	0.598	0.704
IMAGE:66867	1|p22.1|92750617|ESTs	0.259	0.266	0.077	0.588	-0.262	0.319	0.205	0.059	0.976	-0.114	-0.069	0.475	0.018	0.035	0.215	0.071	0.246	0.243	0.175	0.161	-2.984	0.409	0.079	0.593	0.533	0.144	0.092	0.404	0.103	0.27	0.059	-0.191	0.053	-0.341	0.031	0.362	0.348	0.156	-0.115	0.072	0.064	-0.544	0.132	0.392	0.526	0.475	0.458	0.414
IMAGE:179419	1|p22.1|92942751|EVI5	-0.131	0.256	0.224	0.048	-0.145	-0.484	-0.015	0.162	0.19	-0.214	0.188	0.255	0.151	-0.095	0.375	0.298	0.279	-0.09	0.071	0.281	0.336	0.329	0.186	0.426	0.068	-0.03	0.122	0.28	0.213	0.15	0.216	-0.101	-0.187	0.009	0.004	-0.938	0.101	-0.054	-0.265	0.102	-0.106	-0.387	-0.118	0.146	0.05	-0.278	0.135	0.164
IMAGE:469235	1|p22.1|93078144|RPL5	-0.121	-0.604	-0.603	-0.332	-0.302	-1.071	-0.835	-0.141	-0.204	-0.554	0.001	0.345	-2.672	-1.105	-0.245	-0.429	-0.704	-1.137	-0.275	0.031	-0.814	0.469	-0.351	-0.457	-0.387	-0.726	-0.858	-0.606	0.033	-0.55	0.149	-0.521	-0.517	-0.321	-0.259	-3.408	-0.262	-0.594	-1.305	0.092	-1.496	-0.794	-0.898	0.252	-0.604	-0.375	-0.182	-0.726
IMAGE:2577287	1|p22.1|93078751|RPL5	0.124	0.046		0.093	-0.047	0.184	-0.105	0.279	-0.199	-0.134	0.226	-0.175	-0.057	-0.08	-0.05	-0.034	-0.039	-0.117	0.13	0.091	0.566	-0.161	-0.211	-0.152	0.363	0.114	0.082	0.299	0.208	-0.08	0.134	0.194	0.083	-0.161	0.056	0.187	-0.002	-0.109	0.23	0.097	0.099	0.176	0.102	0.052	0.391	0.025	0.288	-0.116
IMAGE:197838	1|p22.1|93359494|ESTs	-0.031	0.496	-0.053	0.138	-0.302	-0.271	0.055	0.079	0.096	-0.154	0.221	0.255	-0.062	-0.025	0.295	0.391	0.306	0.143	-0.075	0.031	0.566	0.069	-0.091	0.243	0.203	0.354	0.142	0.324	-0.427	-0.06	-0.011	0.029	-0.267	-0.071	-0.019	-0.388	0.368	-0.194	-0.365	0.022	-0.306	-0.224	-0.288	0.552	0.006	0.355	0.218	0.344
IMAGE:278023	1|p22.1|93376060|MTF2	-0.251	-0.119	0.227	-0.017	-0.372	-0.081	-0.01	0.284	0.036	0.231	0.151	0.48	-0.212	-0.32	0.175	0.551	0.336	-0.352	0.105	0.331	-0.074	0.689	0.299	-0.077	0.158	0.399	0.132	-0.006	0.283	0.02	0.239	0.099	-0.482	-0.226	-0.014	-0.388	0.188	0.151	-0.53	0.027	-0.576	-1.039	-0.268	0.137	0.016	-0.335	0.183	0.069
IMAGE:360232	1|p22.1|93390016|TMED5	-0.021	0.036	-0.243	-0.142	-0.452	-0.581	0.375	0.269	-0.264	0.256	0.491	0.685	0.098	0.025	0.675	0.621	-0.044	-0.037	0.055	0.101	0.466	0.819	-0.161	0.733	0.223	-0.296	0.442	0.004	0.143	0.08	0.449	-0.301	0.483	0.099	0.001	-1.058	0.148	-0.004	-1.265	0.092	-0.936	0.026	-0.078	0.742	-0.254	-0.195	0.048	0.294
IMAGE:1895341	1|p22.1|93394518|TMED5	-0.381	-0.319	-0.143	-0.285	-0.372	-0.294	-0.372	0.056	-0.414	0.003	0.118	0.565	0.163	0.085	0.238	0.038	-0.141	-0.57	-0.25	-0.043	0.092	0.116	-0.321	-0.507	-0.017	-0.306	-0.121	0.04	-0.147	-0.033	0.159	-0.455	-0.027	-0.161	-0.112	-1.208	-0.099	-0.181	-0.665	-0.025	-0.806	-0.734	-0.344	-0.101	-0.187	-0.635	0.171	-0.38
IMAGE:701746	1|p22.1|93471062|ESTs		0.236	0.587	-0.772	-0.462		-0.025	0.109	-0.614	-0.164	0.551	-0.185	0.108	-0.095	0.025	0.041	0.196	-0.217	0.265	0.221	0.336	0.099	0.059	0.413	0.133	-0.066	-0.118	0.384	0.123	0.02	0.139	0.039	0.003	-0.311	0.051	-0.568	-0.002	0.226	0.075	0.162	-0.446	-0.014	0.392	0.102		-0.555	-0.282	0.004
IMAGE:685019	1|p22.1|93549298|LOC100131564	0.439	0.706		0.358	-0.422	0.079	0.245	0.529	-0.104	0.466		0.595			0.985	-0.139	-0.704	-0.287	-0.235	0.351		0.969	0.259	0.153	0.773	-0.676	-0.558	-0.126	0.053	0.82	0.139	-0.511	1.263	0.009	0.031	0.032	0.248	-0.224	-0.495	0.232	0.044	0.066	0.322	0.742	0.626	-0.265	0.218	0.664
IMAGE:897960	1|p22.1|93580299|ESTs	-0.141			0.188	0.688		0.315	0.059	0.086	-0.114	0.421		-0.482		0.085	0.041	-0.364	-0.887		0.371	-1.694	0.459	-0.131	0.183	0.313	-1.006	-0.308	0.264	-0.017		0.209	-0.611	0.023	-0.551	-0.319		0.198	-0.664	0.255	0.022	0.444	-0.364	0.312	0.502		-0.255	0.158	-0.016
IMAGE:683331	1|p22.1|93580303|ESTs				-0.132	-0.282	-0.481	-0.345	0.319	0.176	0.216	0.261		-0.122	-0.015	-0.335	0.011	0.016	-0.507	0.005	0.191	-0.444	0.589	-0.221	0.373	0.563	-0.466	-0.158	0.474	0.013	0.33	0.339	-0.721	0.503	0.009	0.021	-1.038	0.178	0.116	-1.255	0.152	-0.606	-0.084		0.382	0.066	-0.235	0.208	-0.216
IMAGE:566760	1|p22.1|93592050|DR1	-0.171	-0.549	-1.018	-0.497	-0.637	-0.456	-0.425	0.129	-0.629	-0.179	0.321	0.235	-0.702	-0.905	0.025	-0.229	-0.569	-0.652	-0.3	-0.374	-0.119	-0.131	-0.466	-0.677	-0.302	-0.616	-0.158	-0.571	-0.252	-0.37	0.049	-0.201	-0.277	-0.266	-0.034	-1.053	-0.122	-0.524	-0.845	-0.003	-0.771	-0.574	-0.843	0.152	0.156	-0.255	0.003	-0.171
IMAGE:1881913	1|p22.1|93606201|ESTs	-0.371	-0.394		0.298	-0.092	-0.371	-1.245	-0.001	0.036	-0.264	0.121			-0.285	0.655	0.041	-0.204	-0.947	0.055	-0.029	-0.424	0.549	-0.071		-0.187	-0.696	-0.218	0.054	0.113	-0.5	0.009	-0.431	-0.367	-0.181	-0.259	-1.818	-0.332	-0.654	-1.035	-0.088	-0.766	-0.974	-1.178	0.352	-0.614	-0.305	0.038	-0.406
IMAGE:838240	1|p22.1|93792077|FNBP1L		-0.284		-0.502	-0.012	-0.241	-0.225	-0.071	-0.014	-0.434	-0.069	0.885	-0.792	-0.485	-0.265	-0.289	-0.584	-0.357	-0.055	0.171	-0.694	-0.171	-0.301		-0.177	-0.626	-0.538	0.554	0.033	0	-0.131	-0.461	0.363	-0.281	-0.249	-0.648	-0.072	-0.054	-1.215	0.102	-0.526	-0.364	-0.498	0.182	-0.364	-0.375	0.238	-0.976
IMAGE:279670	1|p22.1|93799938|BCAR3	-0.161	-0.974	1.337	-0.632	-0.342	-0.461	-0.425	0.059	-0.624	-0.124	-0.069	0.305	-0.832	-0.965	0.265	-0.039	-0.244	-0.817	0.245	0.071	-0.284	0.199	-0.261	0.153	0.013	-0.766	-0.178	0.254	-0.247	-0.2	-0.051	-0.571	0.403	-0.051	-0.219	-0.728	-0.122	-0.524	-0.635	-0.038	-0.366	-0.724	-0.418	-0.098	0.066	-0.305	0.098	-0.256
IMAGE:294963	1|p22.1|93830222|LOC100129046	0.049	0.336		-0.342	-0.562		-0.495	-0.121	-0.144	-0.284	0.291		-0.392	-0.455	0.135	-0.139		-0.757	0.375	0.131	-0.394	0.269	-0.111	-0.057	0.173	-0.686	-0.278	-0.146	-0.237	0.32	0.249	-0.721		0.159	-0.069	-0.558	-0.062	0.106		0.092	-0.936		-0.018	0.522		-0.325	-0.032	-0.436
IMAGE:244086	1|p22.1|93853168|ESTs	-0.081	-0.304	-0.203	-0.162	-0.352	-0.491	-0.175	0.529	0.146	0.106	0.351	-0.175	-0.152	-0.355	0.935	0.601	0.116	-0.507	0.245	-0.339	0.096	0.399	0.299	-0.887	0.043	-0.246	0.382	0.244	0.253	0.17	0.389	-0.581	0.353	0.369	0.121	-0.808	-0.212	-0.104	-0.675	0.302	-0.106	-0.394	-0.068	0.362	-0.094	0.205	-0.052	0.194
IMAGE:1703969	1|p22.1|94016453|ESTs	-0.231	-0.234		-0.102	-0.132	-0.171	-0.235	0.309	-0.114	0.306	0.371	0.345	0.188	0.525	0.435	0.081	0.006	-0.117	0.055	0.181	0.446	0.519	-0.271	0.643	0.783	0.054	-0.118	0.184	0.133	0.37	0.119	-0.441	0.353	-0.011	-0.059	-0.338	0.178	0.246	-0.505	0.052	-0.246	0.146	0.762	0.232	0.136	-0.125	0.158	0.604
IMAGE:40108	1|p22.1|94090380|ESTs	0.369	0.556		0.088	-0.042	0.079	0.415	0.559	0.146	0.316	0.401	0.445	0.108	0.285	0.085	-0.089	-0.044	-0.127	0.025	0.151	0.506	0.259	-0.021	0.583	0.253	0.164	0.202	0.134	0.223	-0.09			0.103	0.439	0.501	0.022	0.368	0.246	0.185	0.622	0.114	0.216	0.122	0.372	0.166	0.395	0.568	0.234
IMAGE:969914	1|p22.1|94113809|DNTTIP2	0.299	-0.164	-0.093	0.078	-0.192		-0.375	0.249	-0.284	-0.094	0.211	0.365	-0.722	-0.775	0.265	-0.489	-0.864	-0.417	-0.325	-0.049	-0.634	0.459	-0.221	0.153	0.713	-0.756	-0.358	-0.176	-0.157	-0.13	0.179	-0.621	0.373	-0.111	-0.239		0.118	-0.434	-0.355	0.002	0.294	-2.094	-0.218	0.312	-0.134	-0.655	-0.002	-0.066
IMAGE:361639	1|p22.1|94125644|GCLM	0.169	0.516		-0.072	-0.192	-0.281	0.625	0.339	-0.054	0.056		0.475	-0.222	-0.105	-0.145	-0.339	0.116	0.093	0.095	0.141	0.136	0.269	-0.081		0.413	-0.036	-0.238	0.034	0.073	0.06	0.319	-0.231	0.463	0.209	0.191	0.252	0.518	0.116	-0.055	0.172	0.024	0.176	0.222	0.672	0.206	-0.185	0.168	0.334
IMAGE:380737	1|p22.1|94230978|ABCA4	0.069	-0.134		-0.342	-0.242	-0.181	-0.265	0.259	-0.234	0.216	0.421	0.115	-0.172	-0.135	0.195	-0.089	-0.094	-0.517	0.625	-0.549	0.266	-0.261	-0.171	-0.367	0.183	-0.476	0.222	-0.186	0.193	0.19	0.429	-0.301		0.029	0.081	-0.038	0.018	0.146	-0.435	0.202	-0.226	-0.294	0.112	0.172	0.156	-0.015	0.168	-0.066
IMAGE:743378	1|p22.1|94382885|ESTs	0.059	-0.164		0.148	-0.122	1.039	-0.045	0.519	0.556	0.366	0.271	0.305	0.368	0.055	0.335	0.561	0.176	-0.037	0.145	0.771	0.346	0.939	-0.181	0.473	0.943	-0.256	1.452	0.194		0.46	0.679		-0.207	0.329	0.391	0.162	0.018	0.036	-0.165	0.552	0.454	-0.594	0.102	0.812	0.206		0.828	0.364
IMAGE:884783	1|p22.1|94410746|ARHGAP29	0.124	0.186	-0.153	-0.317	-0.032	0.084	-0.21	0.004	-0.469	-0.089	0.146	0.245	0.048	-0.3	0.02	-0.039	-0.274	-0.352	0.165	-0.094	0.101	-0.081	-0.151	0.058	0.153	-0.346	0.002	-0.271	-0.017	-0.27	0.159	-0.171	-0.142	-0.256	-0.114	-0.278	0.373	0.006	-0.085	-0.078	-0.036	-0.274	-0.358	0.447	0.111	-0.195	0.053	0.154
IMAGE:1030543	1|p21.3|94568945|ESTs	0.279	0.216	-0.353	0.138	0.058	0.149	0.195	0.159	0.236	0.316	0.421		0.138	-0.045	0.475	0.291	0.546	0.283	0.175	-0.079	0.446	0.349	0.179	0.393	0.323	0.244	0.022	0.304	0.033	-0.12	-0.101	-0.271	-0.027	-0.031	0.011	-0.258	0.388	-0.024	-0.175	0.092	0.194	0.156	-0.068	0.602	0.036	0.085	0.418	0.444
IMAGE:162211	1|p21.3|94719636|ABCD3	-0.081	-0.244	-0.243	-0.022	-0.542	-0.671	-0.765	-0.341	-0.264	0.066	0.031	0.545	-0.172	-0.495	0.095	-0.249	-0.114	-0.827	-0.285	0.261	-1.044	0.599	-0.571	-0.127	-0.347	-0.926	-0.118	0.414	-0.167	-0.39	0.049	-0.801	0.093	-0.011	-0.279	-1.448	-0.602	0.006	-0.975	-0.188	-0.966	-0.364	0.232	-0.168	-0.324	-0.565	0.158	-0.826
IMAGE:1928791	1|p21.3|94767462|F3	0.289	0.306	-0.053	-0.282	-0.272	0.069	0.055	0.179	-0.194	-0.034	-0.059	-0.095	-0.432	-0.255	0.255	-0.009	0.116	0.103	-0.155	-0.149	0.166	-0.031	-0.241	-0.137	0.123	0.144	0.002	-0.146	0.103	0.13	0.469	0.059	-0.047	0.029	0.171	-0.118	0.198	-0.414	-0.085	0.172	-0.026	-0.114	-0.328	0.132	0.266	0.005	0.168	-0.146
IMAGE:771130	1|p21.3|94854497|ESTs	0.139	-0.234	-0.023	0.748	0.128	-0.261	0.515	1.129	0.306	0.506	0.681	0.525	0.688	0.435	0.335	0.261	0.656	0.393	0.325	0.351	0.356	0.569	-0.291	0.393	1.143	0.384	0.582	0.384	1.213	-0.16	0.729	0.849	0.633	0.579	1.431	-0.598	0.958	0.376	-0.385	0.902	-0.306	0.216	0.342	1.242	0.096	0.685	0.788	0.654
IMAGE:415279	1|p21.3|94863822|ESTs	0.099	0.066	0.407	0.648	-0.002	-0.041	-0.265	0.119	0.736	-0.034	0.371	0.005	0.078	-0.365	0.525	0.261	-0.304	-0.347	0.005	-0.229	0.466	0.669	-0.151	-0.357	0.123	-0.136	0.222	-0.016	0.203	0.44	0.439	-0.311	0.223	-0.081	-0.039	-0.208	-0.132	-0.094	-0.655	0.042	-0.026	-0.704	0.392	0.432	0.466	0.295	0.438	0.254
IMAGE:1435169	1|p21.3|94895677|ESTs	0.109	0.246		0.108	0.308	-0.001	0.485	0.079	0.946	0.096	0.291	0.615	-0.132	-0.185	0.405	0.331	0.006	-0.097	0.085	0.021	0.116	0.479	0.389	0.343	-0.017	-0.056	0.422	0.144	-0.377	0.27	0.129	-0.701	-0.027	0.789	0.121	-0.368	-0.032	0.346	-0.595	0.142	-0.416	0.436	0.782	0.242	-0.204			0.754
IMAGE:430692	1|p21.3|94945550|ESTs	0.099	0.556	0.077	0.158	-0.212		-0.175	0.179	0.596	0.056	0.441	0.165	0.078	-0.175	0.515	0.341	0.166	-0.267	0.205	0.091	0.416	0.779	0.079	0.203	0.083	-0.436	0.522	0.134	0.333	0.42	0.129	-0.331	-0.357	0.689	-0.119		0.128	-0.004	-0.035	0.292	0.094	-0.564	0.072	0.542		0.185	0.178	0.304
IMAGE:486787	1|p21.3|95135351|CNN3	0.219	-0.114	0.037	1.008	0.293	-0.316	0.005	0.229	0.221	0.051	0.346	0.345	-0.112	0.09	-0.11	-0.049	-0.504	-0.112	-0.065	0.086	0.076	0.854	-0.041	-0.052	-0.022	-0.476	0.282	-0.451	-0.092	-0.14	0.104	0.029	0.538	0.034	0.111	-0.808	0.028	-0.509	-0.5	0.147	-0.441	-0.074	-0.548	0.787	-0.414	-0.305	-0.292	-0.156
IMAGE:454188	1|p21.3|95144475|ESTs	0.169	0.296	0.147	-0.112	-0.112	0.119	0.105	0.189	0.006	0.106	0.271	0.285	-0.122	-0.325	0.095	0.141	0.236	0.033	0.065	-0.389	0.726	-0.121	-0.211	0.473	0.233	0.054	0.022	0.114	0.433	0.11	0.589	0.089	-0.037	-0.071	0.231	-0.048	0.308	-0.034	-0.055	0.182	0.104	-0.314	-0.138	0.172	0.266	0.185	0.448	0.564
IMAGE:2295522	1|p21.3|95165885|LOC729970	-0.041	0.316	-0.193	0.118	0.008	-0.171	0.045	0.029	0.536	0.096	0.001	0.055	-0.242	-0.335	0.135	0.341	0.006	-0.067	-0.025	-0.229	0.456	0.249	-0.041		0.013	-0.076	0.382	-0.046	0.193	0.02	0.179	0.079	-0.557	0.679	-0.089	0.092	0.258	0.046	0.485	0.322	-0.456	0.106	0.022	0.262	0.266	-0.635	-0.132	0.194
IMAGE:1602120	1|p21.3|95220884|ALG14	-0.381	-0.754	-0.033	-0.402	-0.262	-1.481	-0.515	0.069	-0.614	-0.114	0.251	-0.345	-0.592	-0.765	0.125	-0.169	-0.314	-0.727	-0.565	-0.439	-0.394	0.359	-0.441	0.163	0.163	-0.786	-0.288	0.114	-0.137	0.09	0.089	-0.711	0.243	0.029	-0.199	-1.098	-0.112	-0.884	-0.515	-0.038	-0.016	-0.794	-0.598	0.102	0.046	-0.065	0.128	-0.226
IMAGE:434972	1|p21.3|95366095|ESTs	0.179	0.326	0.307	-0.342	-0.132	-0.021	-0.115	-0.221	-0.614	0.276	0.521	0.155	0.438	0.455	0.545	0.521	0.486	0.143	0.215	-0.089	0.476	0.349	0.129	0.403	0.343	0.064	0.062	0.604	-0.107	0.53	0.169	-0.901	0.113	-0.171	-0.239	0.082	0.338	0.226	-0.685	-1.008	-0.386	-0.484	-0.368	0.572	0.186	-0.165	-0.032	0.454
IMAGE:1950245	1|p21.3|95401362|ESTs	0.339		0.247	0.108	-0.212	-0.251	-0.105	0.089	0.106	-0.284	0.441	-0.685	0.068	0.095	0.375	-0.019	-0.314	-0.577	-0.285	0.001	-1.894	0.439	-0.081	-0.167	0.243	-0.816	0.162	0.104	-0.127	0.44	0.459	-0.721	0.703	0.249	-0.109	-0.568	0.278	0.066	-0.925	0.112	-0.486	-0.004	0.372	0.672	0.216		-0.512	0.204
IMAGE:380884	1|p21.3|95434518|TMEM56	-0.306	-1.364	0.127	0.628	-0.467	-0.476	-0.865	-0.176	0.111	-0.729	-0.059	-0.015	-0.872	-0.555	-0.275	-0.459	-0.609	-1.317	-0.425	0.451	-0.959	0.194	-0.281	0.053	-0.252	-1.146	-0.383	-0.041	-0.402	0.025	0.099	-0.506	-0.462	-0.056	-0.194	-0.923	0.008	-0.534	-0.27	-0.208	-0.211	-0.514	-0.393	0.352	-0.149	-0.35	0.038	-0.731
IMAGE:491615	1|p21.3|95472366|RWDD3	-0.281	-0.344	-0.393	2.098	0.148	-0.241	-0.565	0.299	0.646	-0.014	0.031	-0.505	-0.152	-0.825	0.605	0.141	-0.104	-0.677	-0.295	0.381	-0.134	0.689	-0.061	-0.387	0.253	-0.366	-0.018	-0.096	0.453	-0.06	0.419	-0.081	-0.507	-0.281	0.131	-1.058	0.168	-0.464	-0.975	0.132	-0.696	-1.414	-0.488	0.272	0.096	0.225	0.348	-0.136
IMAGE:1035432	1|p21.3|95473663|ESTs	0.149	0.456	-0.143	0.468	-0.252	0.179	0.225	0.099	0.646		0.401	0.315	0.008	-0.015	0.425	0.141	0.426	0.253	0.175	0.141	0.766	0.179	-0.031	0.643	0.323	0.234	0.202	0.234	0.603	-0.02	0.439	0.569	0.023	-0.151	0.031	0.052	0.238	0.446	-0.015	0.052	0.174	-0.124		0.382	0.056	0.455	0.608	0.574
IMAGE:1857170	1|p21.3|95481079|ESTs	-0.151	-0.204		0.058	-0.342	-0.791	-1.335	0.289	-0.264	0.126	0.501	-0.085	-0.282	-0.015	0.265	0.101	-0.334	-0.927	0.095	-0.259	-0.274	0.559	-0.211	-0.047	-0.277	-0.916	0.282	-0.936	0.483	0.3	0.139	-0.291	-0.107	-0.041	-0.049	-1.298	-0.132	-0.424	-1.125	0.112	-1.206	-0.654	-0.968	0.372	0.086	0.165	0.258	0.014
IMAGE:1641909	1|p21.3|95549071|LOC729977	-0.121	-0.034		-0.132	0.118	-0.501	0.395	0.059	-0.164	-0.084	0.361		-0.342		0.155	-0.459	-0.364	-0.787				0.009	0.019		-0.367	-0.806	-0.188		-0.667	-0.35	-0.051	-0.221	0.093	-0.201	-0.089	-1.508	-0.152	-0.354	-0.795	-0.208	-0.346	-0.444	-0.098	-0.038	-0.034	0.275	0.128	-0.406
IMAGE:1583526	1|p21.3|95553928|ESTs	-0.001	0.166	0.317	-0.062	-0.212	0.419	-0.185	0.069	-0.054	0.206	0.451	-0.545	0.228	0.105	0.505	0.331	-0.014	-0.137	0.175	-0.069	0.536	0.599	0.279	0.183	0.043	0.144	0.412	0.284	0.103	0.24	0.209	-0.341	-0.217	-0.231	0.011	-0.408	0.128	0.366	-0.125	0.122	-0.106	-0.404	0.312	0.112	0.256	-0.045	0.118	0.524
IMAGE:290054	1|p21.3|96959942|PTBP2	0.059	-0.754	-0.493	-0.262	-0.362	-1.041	-0.485	-0.011	-0.384	-0.224	-1.569	-0.355	-0.912	-0.755	0.355	-0.039	-0.264	-0.807	-0.505	0.311	-0.384	0.729	-1.061	-0.387	0.393	-0.586	-0.048	1.594	-0.167	-0.6	-0.031	-0.511	-0.107	-0.351	-0.389	-1.398	-0.282	-0.434	-1.955	-0.128	-0.776	-0.814	-1.068	0.152	-0.414	-0.295	0.138	-0.226
IMAGE:1880352	1|p21.3|97023671|ESTs	0.189	0.206		-0.202	-0.152	-0.401	0.385	0.189	-0.274	0.556	-0.159	0.745		-0.035	0.145	0.701		0.303	0.115	0.571	0.256	0.719	0.059	0.473	0.643	0.054	0.612	1.164	-0.167	0.3	0.379	-0.321	0.373	0.049	0.081	0.262	0.058	0.306	-0.135	0.012	0.394	0.226	0.142	0.212	0.046	-0.215	-0.072	1.214
IMAGE:289919	1|p21.3|97051644|PTBP2	-0.011	-0.144	-0.243	0.248	-0.362	0.069	0.015	0.349	0.846	0.166	-0.449	-0.495	-0.412	-0.135	0.495	-0.039	-0.034	-0.177	-0.155	0.811	-0.454	0.709	-0.251	0.293	0.713	-0.286	-0.048	1.654	-0.067	0.09	0.169	-0.721	0.593	0.219	-0.029	-0.208	0.018	-0.264	-0.675	0.322	-0.186	-0.504	-0.308	0.422	-0.014	-0.415	0.068	0.014
IMAGE:770957	1|p21.3|97315889|DPYD	-0.041			-0.102	-0.772	-0.981	-0.295	-0.211	-0.244	-0.404	-1.449	0.005	-0.912	-1.685	-0.045	-0.439	-0.744	-0.837	-0.535	0.381		0.679	-1.381			-1.156	-1.008	1.204	-0.137	-0.14	-0.081	-0.701	0.103	-0.181	-0.849	-0.988	-1.382	-0.874	-0.985	-0.448	-0.646	-0.524	-1.368	0.042	-0.624	-0.475	-0.142	-1.236
IMAGE:324811	1|p21.3|98092472|DPYD	0.009	0.226	-0.273	-0.192	-0.432		-0.345	0.189	-0.304	-0.004	-0.029	-0.125	0.288	-0.615	0.465	0.121	0.066	-0.517	-0.175	0.531	-0.164	0.469	0.019	0.673	0.163	-0.246	0.272	0.964	0.343	-0.11	0.219	-0.241	0.123	-0.021	0.061	0.122	-0.062	-0.004	0.435	0.012	0.024	0.396	-0.378	0.132	0.236	-0.065	0.208	0.004
IMAGE:1621993	1|p21.3|98998183|SNX7	-0.051	-0.064	-0.243	0.228	-0.232		-0.435	-0.091		0.716	0.291	1.115	0.698	0.075	0.635	0.171	-0.824	0.543	0.375	-0.109		1.259	0.139	-0.187	-0.527	-0.156	0.242	-0.096	-0.017	0.13	-0.121	-0.281	-0.677	-0.021	-0.179		0.518	0.016	0.415	0.132	1.404	0.076	-0.408	0.262	0.776	-0.135	-0.862	1.614
IMAGE:25182	1|p21.3|99128393|PAP2D	-0.001	0.016		-0.412	-0.322		0.155	0.279	-0.634	0.006	0.511	-0.175	0.208	0.095	0.005	-0.299	-0.064	-0.227	0.045	0.271	0.126	0.959		0.173	0.573	0.014	-0.248	1.424	0.123	0.38	0.279	-0.291	0.893	0.279	0.161		0.158	-0.224	-0.565	0.002	-0.476	0.366	0.212	0.272	-0.634	-0.315	-0.302	0.204
IMAGE:360177	1|p21.3|99149048|ESTs	0.159	0.026	-1.213	0.138	-0.302	-0.021	-0.165	0.469	0.116	0.166	0.231	-0.335	-0.132	-0.355	0.265	0.041	0.136	-0.627	-0.125	0.051	-0.074	0.519	-0.021	0.093	0.183	0.004	0.032	0.904	0.253	0.38			0.143	0.529	0.221	0.082	0.288	0.006	-0.505	0.432	0.024	-0.194	-0.068	0.542	0.196	0.135	0.288	0.444
IMAGE:50922	1|p21.2|99502435|LPPR4	-0.521	-0.444		-0.242	-0.392	-0.441	-1.135	0.099	-0.564	-0.144	-0.179	0.275	-0.642		-0.035	0.031	-0.644	-0.417	-0.265	0.991		1.069	-0.371		0.883	-1.286	-0.148	1.734	-0.347	0.18	0.039	-0.561	-0.027	0.019	-0.199	-0.688	-0.022	-0.234	-0.715	-0.028	-0.186	-0.764	-0.078	0.272	0.326	-0.315	-0.052	0.434
IMAGE:327709	1|p21.2|99924850|PALMD	0.122	0.136	-0.223	0.091	-0.372	-0.186	-0.412	0.169	0.086	-0.131	0.255	-0.231	-0.325	-0.655	0.338	0.071	-0.211	-0.453	-0.17	0.077	-0.198	0.609	-0.177	0.273	0.46	-0.46	-0.251	0.917	0.06	0.187	0.202	-0.411	0.109	-0.038	-0.142	-0.741	-0.086	-0.297	-0.369	-0.028	-0.51	-0.277	-0.138	0.272	-0.07	-0.062	0.191	-0.01
IMAGE:242954	1|p21.2|99995972|ESTs	-0.031	0.166	0.117	0.168	-0.172	0.259	0.185	0.139	-0.164	0.076	0.071	0.035	0.028	0.055	0.715	0.491	0.606	0.283	0.065	0.831	0.516	-0.381	-0.181	0.253	0.633	0.654	0.572	1.094	0.153	0.26	0.029	0.199	-0.667	-0.161	-0.069	0.262	0.078	-0.104	-0.075	0.012	0.354	-0.224	-0.168	0.202	0.296	0.175	0.148	0.354
IMAGE:1896738	1|p21.2|100101913|ESTs	0.319	-0.054		-0.332	0.048	0.029	0.835	0.119	-0.354	0.346	0.321		0.528	0.355	0.635	0.321	0.186	0.373	0.535	0.871	0.856	0.799	0.089	0.243	1.023	0.334	0.202	1.374	-0.537	0.38	-0.511		0.643	-0.091	0.051	0.152	-0.392	0.236	0.025	0.262	0.154	0.856	0.682	-0.378	0.306		-0.712	0.984
IMAGE:1643594	1|p21.2|100151058|ESTs	0.199	0.406	0.567	-0.092	-0.162	0.339	-0.005	0.299	0.116	0.226	0.311	0.195	0.238	0.125	0.355	0.431	0.396	0.363	0.295	-0.489	0.626	-0.181	0.259	0.253	0.383		0.032	0.354	0.513	0.25	0.359	0.539	-0.247	-0.021	0.301	0.442	0.438	0.416	0.125	0.352	-0.086	-0.564	-0.258	0.372	0.246	0.355	0.308	0.434
IMAGE:853687	1|p21.2|100161713|AGL	-0.681	-1.244	0.027	-0.652	-0.082	-1.091	-1.415	-0.151	-0.944	-0.634	-0.479	-0.605	-1.512	-1.685	-1.255	-0.369	-0.594	-1.157	-0.535	0.721	-2.784	0.669	-0.791	-1.207	-0.147	-0.726	-0.998	1.614	-0.107	-0.39	0.139	-0.601	-0.497	-0.221	-0.319	-1.968	-0.652	-0.594	-1.815	-0.188	-1.896	-1.204	-0.608	-0.218	-0.544	-0.665	-0.342	-1.336
IMAGE:471372	1|p21.2|100264673|SLC35A3	-0.201	-0.634	-0.488	0.268	-0.432	-0.821	-0.368	-0.021	0.12	-0.154	0.228	0.28	-0.879	-1.565	0.215	-0.146	-0.331	-0.693	-0.245	0.481	-0.218	0.609	-0.127		0.363	-0.613	-0.495	0.96	-0.284	0.327	0.132	-0.521	0.323	-0.451	-0.279	-1.758	-0.176	-0.554	-0.965	-0.165	-0.7	-1.064	-0.478	0.092	-0.084	-0.422	-0.122	-0.096
IMAGE:1505893	1|p21.2|100296133|ESTs	-0.281	-1.554		0.008	-0.342	-0.501	-0.375	0.009	-0.234	-0.134	-0.139	-0.115	-0.812	-1.695	0.295	-0.059	-0.164	0.163	-0.315	-0.169	-0.044	0.059	-0.331	-0.597	-0.047	-0.426	-0.208	0.854	-0.047	-0.3	0.029	-0.551	-0.307	-0.111	-0.099	-1.768	-0.112	-0.814	-0.445	-0.198	-0.146	-0.274	-0.618	-0.148	-0.634	0.045	0.358	-0.416
IMAGE:451912	1|p21.2|100310446|ESTs	-0.021	0.376	0.377	-0.442	-0.112	-0.791	-0.395	0.079	-0.604	0.056	0.251		-0.502	-0.805	0.005	0.161	-0.034	-0.497	0.035	-0.169	-0.184	0.359			-0.097	-0.716	0.272	0.984	-0.197	0.61	0.069	-0.441	0.183	-0.171	-0.229	-0.648	-0.052	0.046	-0.835	-0.058	-0.436	-0.894	-0.278	0.432	0.276	-0.455	0.038	0.064
IMAGE:725392	1|p21.2|100371296|CCDC76	-0.171		0.247	-0.012	-0.382	-0.291	-1.295	0.209	-0.284	0.136	-0.229	-0.095	-0.332	-1.015	0.405	0.021	-0.134	-0.797	-0.475	0.041	-0.324	1.099	-0.131	-0.577	-0.537	-0.326	-0.258	1.064	0.033	0.18	-0.011	-0.231	-0.547	0.189	-0.129	-0.558	-0.432	-0.124	-0.235	0.222	-0.626	-0.784	0.082	0.212	-0.244	-0.815	-0.092	-0.636
IMAGE:271871	1|p21.2|100395908|LRRC39	0.094	-0.154	-0.258	-0.25	-0.429	-0.611	0.09	0.051	-0.199	-0.144	0.129	-0.555	-0.45	-1.275	-0.08	-0.044	-0.257	-0.557	-0.108	0.028	-0.367	0.367	-0.151	0.208	-0.147	-0.484	-0.071	0.836	-0.002	0.305	0.302	-0.419	0.443	-0.151	-0.157	-1.185	-0.11	-0.212	-0.995	-0.04	-0.714	0.136	-0.158	0.275	-0.029	-0.315	-0.022	-0.573
IMAGE:271378	1|p21.2|100408799|ESTs	-0.101	0.086	0.407	-0.762	0.188	-0.251	0.245	0.189	-0.154	-0.624	-0.019	-0.135	0.198	-0.205	0.225	0.351	0.256	0.293	0.055	0.131	0.266	-0.051	0.089	0.023	0.433	0.074	0.052	0.844	0.063	-0.17	0.129	-0.061	0.323	-0.201	0.011	-0.158	-0.122	0.016	-0.485	0.012	-0.466	0.106	0.362	-0.018	-0.094	-0.335	-0.212	-0.146
IMAGE:32095	1|p21.2|100425063|ESTs	-0.211	0.336		0.048	-0.042	0.039	0.535	0.469	0.106	-0.394	0.231	0.275		0.365	0.345	0.261	0.206	0.243	0.185	0.421	0.046	0.599	0.099	0.053	0.463	0.234	-0.628	0.584	0.233	0.4	0.109	0.029	0.053	0.409	0.171	0.152	0.848	0.166	-0.015	0.242	0.024	0.136	0.122	0.872	0.346	0.235	0.378	0.494
IMAGE:1624563	1|p21.2|100452961|DBT	-0.246	-0.204	0.117	-0.222	-0.252	-0.406	-0.19	-0.031	0.066	-0.459	-0.079	-0.265	-0.227	-0.73	0.11	0.046	0.161	-0.337	-0.1	0.366	0.071	0.179	-0.406	-0.247	0.003	-0.161	-0.248	0.954	-0.027	0.05	0.214	0.024	-0.097	-0.216	-0.094	-1.128	0.088	-0.304	-0.61	-0.083	-0.561	-0.419	-0.373	0.402	0.066	-0.055	0.118	-0.071
IMAGE:1884477	1|p21.2|100499983|ESTs	0.079	0.006	-0.083	0.298	-0.062	0.089	0.295	0.249	0.196	0.366	0.111	0.475	-0.002	0.075	0.345	0.031	-0.374	0.433	0.175	0.651	-0.234	0.999	0.439	0.543	0.943	0.134	0.692	0.794	0.133	0.26	0.319	-0.051	0.793	0.049	-0.019	0.142		-0.234	0.075	0.072	0.334	0.716	0.202	0.452	0.296	-0.085	0.068	0.414
IMAGE:293403	1|p21.2|100590640|CDC14A	0.499		0.007	0.248	-0.572	-0.521		0.269	0.056	-0.004	-0.119		-0.182	-0.845	-0.255	-0.199	-0.504	-0.447	0.105	0.511	-0.574	1.329	0.089		0.583	-0.426	-0.498	1.214	-0.107	0.31	-0.001	-0.701	0.713	0.129	-0.109	-1.278	-0.012	-0.344	-0.785	0.082	-0.626	-0.494	-0.258	0.352	0.316	-0.275	-0.062	-0.066
IMAGE:565949	1|p21.2|100640219|ESTs	0.199	0.626	-0.323	0.068	-0.322	0.209	-0.065	0.279	0.326	0.116	0.251	0.225	0.438	0.145	0.455	0.361	0.066	0.253	-0.145	0.401	0.256	0.579	0.029	0.243	0.313	0.164	0.292	0.764	0.143	0.13	0.189	0.089	0.153	0.489	-0.099	0.062	0.388	0.196	-0.445	0.422	-0.146	0.196	0.122	0.502	0.216	0.025	0.088	0.434
IMAGE:281757	1|p21.2|100776280|GPR88	-0.381	-0.224		0.828	0.268	-0.241	-0.575	0.409	0.386	-0.224	-0.549	0.025	-0.522	-1.435	0.395	0.181	-0.264	-0.377	-0.145	0.811	-1.744	0.969	0.039	0.963	0.613	-0.096	-0.248	1.554	-0.087	0.48	0.169	-0.481	-0.027	0.069	0.041	-0.868	0.098	0.146	-1.065	0.292	-0.416	-1.574	0.182	0.372	0.266	-0.375	0.188	-0.336
IMAGE:743377	1|p21.2|100865192|LOC100128787	0.049	0.106	0.377	-0.017	0.233	-0.351	0.225	0.369	0.016	-0.019	0.281	-0.455	-0.042	-0.02	0.145	0.221	-0.064	-0.107	-0.07	0.196	0.126	0.459	0.079	0.043	0.288	-0.056	0.207	0.839	0.148	0.42	0.184	-0.201	-0.077	0.089	-0.009	-0.188	-0.112	-0.094	-0.03	0.157	0.434	-0.124	-0.023	0.077	0.476	-0.125	0.148	0.229
IMAGE:1534776	1|p21.2|100943758|ESTs	-0.181	-0.224	-0.043	0.778	-0.312	-0.021	-0.745	0.549	0.526	-0.014	-0.129	-0.495	-0.332	-1.395	0.485	0.321	-0.344	-0.067	-0.245	0.671	-0.954	1.319	0.119	0.033		-0.036	-0.178	1.584	0.193	0.36	0.309	0.279	-0.177	-0.021	0.281	-0.738	0.238	-0.024	-0.625	0.342	-0.066	-1.224	0.042	0.882	0.426	-0.165	0.468	0.104
IMAGE:44477	1|p21.2|100972806|VCAM1	-0.491	-0.979	-0.513	0.038	-0.762	-0.071	-0.73	0.014	-0.329	-0.324	-0.159	-0.25	-0.842	-1.89	-0.41	-0.179	-0.459	-0.937	-0.305	0.396	-1.969	0.324	-0.426	-0.692	0.253	-0.686	-0.588	1.064	-0.242	0.135	-0.236	-0.566	-0.202	-0.081	-0.349	-1.413	-0.577	-0.564	-0.755	-0.178	-0.841	-0.984	-0.693	-0.203	0.316	-0.365	0.118	-0.571
IMAGE:320797	1|p21.2|101110535|EXTL2	-0.266	-0.614	0.407	0.043	-0.112	-0.486	-0.825	0.019	-0.054	-0.209	-0.479		-0.257	-1.045	0.185	0.066	-0.149	-0.887	-0.315	0.596	-0.954	0.834	-0.091	0.068	0.013	-0.431	-0.433	1.099	0.068	0.3	-0.096	-0.206	-0.442	-0.291	-0.024	-0.858	-0.222	0.031	-0.895	0.032	-1.041	-1.014	-0.523	0.107	-0.174	-0.175	0.148	-0.721
IMAGE:220608	1|p21.2|101162191|ESTs	-0.041	-0.104	0.237	-0.582	-0.392	-0.091	-0.325	0.349	-0.434	-0.164	-0.159	0.015	-0.242	-0.365	-0.575	0.561	-0.124	-0.137	-0.265	-0.819	0.076	0.569	-0.011	-0.527	0.283	-0.496	-0.108	0.284	0.083	0.14	-0.321	-0.561	-0.597	-0.291	-0.039	-0.798	-0.462	-0.694	-0.105	-0.138	-0.326	-0.214	-0.868	-0.038	-0.184	-0.375	-0.362	-0.536
IMAGE:289684	1|p21.2|101172460|ESTs	-0.081	0.146	0.067	0.138	-0.102	-0.091	-0.245	0.059		-0.104	0.021	-0.085	-0.192	-0.455	0.395	0.341	-0.254	-0.087	-0.415	1.191	0.056	0.499	-0.131	0.373	0.843	-0.096	-0.238	1.614	-0.367	0.46	0.139	-0.801	0.523	-0.111	-0.349	-0.398	0.308	-0.334	-0.675	0.002	0.124	0.046	0.012	0.592	0.416	-0.175	0.118	0.264
IMAGE:490945	1|p21.2|101218619|SLC30A7	0.089	-0.334	-0.813	-0.147	0.283		-0.38	-0.171	-0.299	-0.099	0.076		-0.797	-1.115	-0.45	-0.224	-0.634	-0.982	-0.385	0.321	-0.574	0.514	-0.481	-0.287	0.343	-0.851	-0.403	0.569	-0.582	-0.225	-0.026	-0.886	-0.097	-0.271	-0.489	-1.678	-0.102	-1.419	-1.065	-0.308	-0.231	-0.774	-0.663	0.082	-0.144	-0.365	-0.192	-0.301
IMAGE:199577	1|p21.2|101227770|DPH5	0.219	0.446	1.507	0.208	-0.432	0.329	-0.065	0.339	-0.094	0.036	0.401	-0.045	-0.362	-0.725	0.075	0.201	-0.114	0.093	-0.815	0.151	0.156	0.469	0.019	0.263	0.683	-0.146	-0.188	0.814	0.093	0.27	0.199	-0.331	0.383	0.219	-0.009	-0.038	0.228	-0.074	-0.295	0.262	0.194	-0.354	0.052	0.382	0.476	-0.385	-0.062	0.244
IMAGE:431369	1|p21.2|101263996|ESTs		0.166		-0.342	-0.282	-0.811	-1.015	-0.081	-0.474	-0.174	0.221	-0.345	-0.872	-1.665	-0.255	0.071	-0.214	-0.697	-0.505	0.441	-0.694	0.469	-0.071	-0.997	0.133	-0.496	-0.098	1.494	0.133	0.19	0.319	-0.571	0.243	-0.031	-0.259	-1.678		-0.164	-1.455	-0.248	-0.916	-0.894	-0.128	0.162	-0.214	-0.385	0.128	-0.276
IMAGE:243972	1|p21.2|101318770|ESTs	0.099	-0.404	0.107	0.228	-0.522	-0.471	-0.135	0.029	0.206	-0.374	0.821	-0.145	-0.772	-1.305	-0.015	0.151	-0.124	-0.657	-0.415	-0.089	-0.024	0.489	-0.351	0.073	-0.057	-0.396	-0.078	0.984	0.013	0.23	0.069	-0.601	0.383	-0.251	-0.339	-0.628	-0.592	-0.394	-0.745	-0.188	-0.516	-0.554	-0.378	-0.168	0.156	-0.055	0.198	-0.636
IMAGE:307325	1|p21.2|101478669|S1PR1	-0.341	-0.334		-0.387	-0.607	-0.601	0.035	0.114	-0.539	-0.264	0.326	-0.795	-0.662	-1.805	-0.535	-0.169	-0.539	-0.822	-0.08	-0.254	-0.139	-0.361	-0.241	-0.517	-0.272	-0.996	-0.128	0.779	-0.237	0.19	0.089	-0.831	0.483	-0.156	-0.144	-1.508	-0.062	-0.554	-0.72	0.017	-0.971	-0.354	-0.108	0.152	-0.099	-0.59	0.013	-0.376
IMAGE:32099	1|p21.1|102037049|ESTs	-0.051	0.186		0.098	-0.502	-0.431	-0.395	0.359	-0.314	0.096	0.221		-0.112	0.215	0.275	0.071	0.286	0.043	-0.145	0.371	0.326	0.739	-0.031	0.043	0.203	0.224	0.132	1.394	0.143	0.04	0.009	-0.391	-0.077	0.279	0.161	-0.398	0.658	0.086	-0.355	0.312	-0.116	-0.424	-0.028	0.252	0.046	-0.305	0.328	0.834
IMAGE:731048	1|p21.1|103001465|ESTs	0.089		0.257	-0.132	-0.212	-0.361	0.295	0.449	0.346	0.276	0.321	0.215	-0.142	-0.305	0.285	0.371	0.186	0.083	-0.275	0.311	0.476	0.399	-0.291	0.093	0.223	0.244	0.362	0.264	0.223	0.09	0.409	0.349	0.653	0.609	0.421	-0.438	0.128	0.126	-0.305	0.412	-0.066	0.416	0.362	0.432	-0.204	0.135	0.298	0.364
IMAGE:796711	1|p21.1|103114616|COL11A1	-0.161	-0.994	0.067	0.178	-0.332	-0.801	-0.315	-0.011	-0.074	-0.154	-0.159	-0.235	0.088	-0.535	0.155	0.041	-0.094	-0.537	-0.385	0.221	0.066	0.479	-0.141	-0.417	0.293	-0.466	-0.158	0.604	0.183	-0.38	0.129	-0.211	0.163	-0.171	0.021	-1.578	0.118	-0.624	-0.895	-0.048	-0.766	-0.494	-0.708	0.302	-0.064	0.055	0.238	-0.286
IMAGE:839903	1|p21.1|103780493|ESTs	0.139	0.316	0.377	0.178	-0.242	-0.081	-0.345	0.439	0.636	0.696	0.251	0.545	0.438	0.365	0.185	0.111	0.256	0.013	0.065	0.081	0.606	0.179	0.049	0.633	0.353	0.254	0.052	0.274	0.313	-0.11	0.249	0.629	-0.577	0.589	0.201	-0.068	0.238	0.186	0.415	0.382	-0.146	-0.034	0.192	0.682	0.266			0.454
IMAGE:139635	1|p21.1|103841186|AMY2B	0.499	0.536	0.297	-0.012	0.048	-0.571	-0.505	-0.021	-0.184	-0.684	0.131	0.335	0.218	0.005	-0.155	0.091	0.086	-0.677	-0.055	0.591	0.066	0.749		0.233	0.363	-0.146	0.532	0.564	0.043		0.339	-0.731	0.073	0.429	-0.089	-1.198	0.058	-0.314	-0.815	0.192	-0.646	0.236	0.032	0.332	-0.064	0.045	0.178	0.264
IMAGE:488945	1|p21.1|103912478|AMY2B	0.629	0.826	0.317	0.118	0.118	-0.441	-0.725	0.249	-0.254	-0.584	0.241		-0.132	-0.715	0.075	-0.249	0.176	-0.327	-0.095	-0.219	0.226	0.339	0.279	-0.137	0.163	0.004	0.322	0.304	-0.047	0.15	0.509	-0.451	0.383	0.499	-0.099	-1.208	0.088	-0.624	-0.895	0.312	-0.576	0.126	-0.238	0.192	0.286	-0.115	0.098	0.404
IMAGE:1468421	1|p21.1|103931235|ESTs	-0.201	-0.404	0.207	-0.632	0.358	-0.251	-0.655	-0.191	-0.734	-0.374	0.161	0.025	-0.092	-1.265	-0.065	0.171	0.036	0.243	0.455	0.951	-0.084	0.749	0.159	0.553	0.823	0.404	0.082	0.684	-0.597	-0.16	0.319	-0.721	-0.137	-0.361	-0.089	-0.868	-0.032	-0.234	-0.925	0.232	-0.536	-0.434	-0.268	-0.008	-0.314	-0.535	-0.152	0.104
IMAGE:1412238	1|p21.1|103969700|AMY2A	0.839	0.426	0.297	0.418	0.228	-0.751	-1.235	0.099	0.006	-0.744	-1.239	0.255		-1.485	-1.075	-1.329	-1.414	-0.177			-1.924	0.829	-0.091		0.543	-0.226	-0.498	0.224	-0.397	-0.21	0.249	-0.741	0.063	0.309	-0.279	-1.158	-0.132	-1.394	-0.525	0.252	-0.076	-0.524	-1.558	0.022	0.126	-0.855	-0.152	0.234
IMAGE:809998	1|p21.1|104004518|AMY1A	0.849	0.836	0.187	0.338	0.218	-0.381	-2.455	0.049	-0.254	-0.834	0.361	-0.385	-0.202	-1.095	-0.485	-0.519	0.166	-0.867	-0.475	-0.769	-0.104	0.109	0.009	-0.317	-0.207	-0.066	0.502	0.314	-0.077	0.08	0.449	-0.731	-0.107	0.229	-0.139	-1.038	-0.182	-1.294	-0.745	0.162	-0.686	-0.264	-0.688	0.052	0.636	-0.195	0.138	-0.016
IMAGE:610124	1|p13.3|107400860|PRMT6	-0.131	-0.674	-0.253	0.118	1.088	-0.751	-1.085	0.009	-0.384	-0.534	-0.029	-0.365	-0.252	-0.985	-0.445	-0.369	-0.094	-0.737	-0.155	0.421	-1.094	0.619	-0.251		-0.247	-0.586	-0.518	1.454	0.113	0.19	0.169	-0.281	0.003	-0.071	0.041	1.412	0.118	-0.424	-0.745	-0.058	-0.646	-0.904	-0.468	-0.168	-0.034	-0.185	0.228	-0.916
IMAGE:1502008	1|p13.3|107484511|ESTs	-0.131	-0.004		-0.172	0.338	-0.261	-0.395	-0.321	-0.224	-0.244	0.061	0.235	-0.432	0.125	-0.905	0.021	-0.194	-0.297	-0.125	0.431	-0.434	-0.711	-0.051		-0.247	-1.196	-0.058	0.134	-0.397	0.08	-0.091	-0.351	-0.017	-0.071	-0.049	2.752	0.098	-0.254	-0.475	-0.068	-0.176	-0.534	0.262	-0.038	-0.044	-0.475	-0.312	0.064
IMAGE:1947054	1|p13.3|107668859|NTNG1	-0.018	0.123		0.025	0.048	-0.387	-0.118	0.166	0.236	0.233	0.315	0.215	0.068	-0.72	0.188	0.518	0.376	-0.287	-0.175	0.167	0.139	0.139	0.199	0.133	0.173	0.034	0.489	1.077	0.076	0.045	0.206	-0.141	-0.401	0.076	0.138	1.129	0.104	0.396	0.028	0.102	-0.136	0.023	-0.273	0.389	0.103	-0.235	-0.069	0.194
IMAGE:595431	1|p13.3|107681406|ESTs	0.309	0.186	0.147	0.148	-0.312	0.069	0.375	0.079	-0.004	0.316	0.311	0.335	0.428	0.425	0.605	0.681	0.176	0.393	-0.015	0.771	0.456	0.319	0.029	0.633	0.533	0.604	-0.078	0.814	0.003	0.14	-0.021	0.019	0.183	0.009	-0.189	0.342	0.248	0.096	0.035	-0.038	0.344	0.886	0.542	0.282	0.286	-0.085	-0.042	0.624
IMAGE:361966	1|p13.3|107788806|ESTs	-0.101	0.206		1.958	0.238	-0.181	-0.045	-0.001	-0.064	0.176	0.261		0.138	-0.905	0.255	0.151	0.196	-0.347	-0.065	-0.049	0.376	0.489	0.079	0.073	0.073	-0.216	0.512	1.704	0.183	0.53	-0.201	-0.451	-0.577	-0.131	-0.029	0.122	-0.162	0.056	-0.825	-0.088	-0.416	-0.564	0.272	0.292	0.076	0.145	0.278	0.164
IMAGE:415229	1|p13.3|107915312|VAV3	-0.011	-0.284	-0.043	-0.512	0.468	-0.011	-0.415	0.259	-0.454	0.146	0.081	-0.495	-0.452	-1.405	0.195	0.171	0.146	-0.567	-0.275	0.031	-0.084	0.539	-0.331	0.023	0.383	-0.426	0.332	1.814	-0.237	0.06	0.099	-0.971	0.263	-0.031	-0.069	0.732	-0.202	-0.364	-0.925	0.052	-0.486	-0.994	-0.438	0.182	0.096	-0.315	-0.032	-0.056
IMAGE:46827	1|p13.3|107916121|VAV3		-0.234	0.147	-0.302	0.258	-0.501	-0.225	0.279	-0.414	-0.004	0.491	0.195	-0.112	-0.115	0.145	0.171	0.016	-0.587	0.185	0.181	-0.184	0.729	0.149		0.233	-0.576	0.252	1.594	-0.037	0.53	0.239	-0.631	0.733	-0.071	-0.039	0.472	-0.142	-0.134	-1.045	0.072	-0.496	-0.584	-0.288	0.152		0.065	0.388	0.134
IMAGE:768612	1|p13.3|108308587|ESTs		-0.854	-0.013	0.698	0.578		-0.095	-0.251	0.626	0.166	0.101	-0.335	-0.222	-1.285	-0.035	-0.099	-0.254	-0.807	-0.155	0.421	-0.854	0.349	0.189	-0.587	-0.107	-0.606	-0.388	1.334	-0.237	0.54	-0.191	-0.321	0.033	-0.321	-0.349		-0.222	-0.464	-0.715	-0.378	0.454	-0.294	0.252	0.442		0.415	0.338	-0.366
IMAGE:859418	1|p13.3|108478969|SLC25A24	0.079			-0.472	0.418	-0.851	-0.715	-0.041	-0.154	-0.284	0.361		-0.192		-0.625	-0.579	-0.704	-0.717	-0.185		-1.274	0.479			-0.217	-0.936	-1.348	1.574	-0.037	0.45	0.009	-0.761	0.933	0.179	-0.079	1.232	-0.272	0.036	-1.515	-0.178	-1.846		0.372	0.072	-0.824	-0.595	-0.032	-0.426
IMAGE:1584259	1|p13.3|108482567|ESTs	-0.271	-1.014	-0.063	-0.052	0.258		-0.935	0.139	0.136	0.226	0.181	-0.385	0.308	-0.455	0.055	0.281	-0.274	-0.667	-0.415	-0.209		0.559	-0.191	-0.297	-0.097	-0.406	-0.158	1.234	-0.037	0.31	0.249	-0.701	-0.277	-0.181	-0.099	1.442	-0.082	-0.054	-0.155	0.042	-0.386	-0.594	-0.258	0.062		-0.105	0.008	-0.296
IMAGE:1688150	1|p13.3|108485928|ESTs	-0.091			0.078	0.248	-0.381	0.275	0.079	-0.244	0.076	0.211	-0.045	-0.112	-0.885	0.075	0.121	-0.144	-0.197	-0.235	0.131	0.286	0.289	0.169	0.153	0.183	-0.166	-0.118	1.294	-0.037	-0.38	-0.021	-0.541	0.073	-0.261	0.001	0.352	-0.232	-0.394	-0.875	0.032	-0.876	-0.524	-0.718	0.112	0.286	-0.235	0.038
IMAGE:1627803	1|p13.3|108512009|ESTs	0.299	-0.054	-0.453	0.478	0.248	-0.481	-0.305	0.279	-0.264	-0.024	0.211		-0.342	-0.055	0.125	0.261	0.106	-1.067	-0.025	0.181	0.006	0.489	-0.721	0.073	0.073	-0.356	0.222	1.184	-0.097	0.13	0.149	-0.431	-0.037	0.079	0.101	1.302	-0.102	-0.304	-0.265	0.182	-0.056	-0.254	0.822	0.272	0.216	-0.275	0.088	0.104
IMAGE:1926273	1|p13.3|108528788|ESTs	0.149	-0.294	-0.133	-0.322	-0.092	0.099	0.075	0.059	-0.264	0.006	0.071	-0.025	-0.112	-0.575	0.355	0.291	0.196	0.253	-0.125	0.951	0.256	1.449	-0.021	0.183	0.743	0.124	0.142	1.614	-0.037	0.29	0.339	-0.211	0.253	-0.111	0.021	0.882	0.208	-0.034	-0.285	0.242	0.134	-0.274	-0.178	0.412	0.456	-0.505	-0.032	0.174
IMAGE:1560389	1|p13.3|108528788|ESTs	0.129	-0.194		-0.252	0.298	0.169	-0.375	0.109	-0.044	-0.104	0.251	0.115	-0.252	-0.505	0.315	0.361	0.266	0.053	-0.045	0.791	-0.334	0.739	0.009	0.113	0.623	0.084	0.252	1.394	-0.457	0.23	0.609	-0.581	0.103	-0.211	0.051	0.622	0.028	-0.054	-0.365	0.012	-0.016	-0.284	0.602	-0.158	0.116	0.005	-0.142	0.234
IMAGE:32925	1|p13.3|108605340|ESTs	0.329	0.396	0.207	0.108	-0.202	-0.031	0.295	-0.051	0.276	0.236	0.371	0.185	0.108	-0.165	0.005	-0.029	0.166	-0.017	0.065	0.131	0.266	0.199	-0.281	0.723	0.193	-0.016	0.332	0.854	0.273	0.28	0.409	0.189	0.503	-0.251	-0.019	0.862	-0.022	0.006	-0.015	-0.218	0.034	0.186	0.282	-0.088	0.386	0.465	0.448	0.134
IMAGE:752754	1|p13.3|108982738|FAM102B	-0.081	-0.704	-0.763	0.548	0.838		-0.755	0.099	0.456	-0.094	-0.089	-0.225	-0.322	-0.925	0.245	0.021	0.026	-0.377	-0.435	0.621	-0.474	0.609	-0.221	-0.027	0.693	-0.076	-0.318	1.704	0.303	-0.04	0.059	-0.091	0.103	-0.211	-0.099	0.022	0.108	-0.434	-0.505	-0.278	0.054	-0.534	-0.228	0.472	0.086	0.055	0.648	0.034
IMAGE:451587	1|p13.3|108992446|C1orf59				-0.232	0.348	-0.681	0.665	-0.141	0.076	0.136	0.131		0.118		0.085	0.221	-0.004	-0.707	0.185	-0.089	0.026	0.679	-0.131		0.273	-0.766	0.102	1.654	-0.067	0.71	0.079	-0.761	0.553	-0.461	-0.199	0.072	-0.152	0.056	-1.005	-0.218	-0.776	-0.304	0.362	0.352	-0.154	-0.365	-0.152	-0.016
IMAGE:1584639	1|p13.3|109044102|PRPF38B	-0.001	0.376	-0.673	-0.165	0.581	-0.617	-0.158	0.039	-0.224	0.103	0.458		-0.142	-0.885	0.032	-0.116	-0.028	-0.39	0.11	0.461	0.036	0.194	-0.461		0.126	-0.39	-0.201	1.35	0.01	0.075	0.056	-0.446	-0.107	-0.111	-0.079	-0.174	-0.239	-0.174	-0.609	-0.075	-0.59	-0.421	-0.191	0.039	0.051	-0.178	0.188	0.06
IMAGE:415264	1|p13.3|109258481|GPSM2				-0.432	1.408	-0.411	-0.515	-0.531	0.236	0.456		-0.455	0.078	-0.335	-0.185	0.321	-0.234	-0.767	0.005	0.091	-1.234	0.329	0.249	-0.997	-0.227	-0.566	-0.168	2.004	-0.857	0.52	-0.451	-1.001	0.223	-0.131	-0.629	-0.028	-1.102	0.356	-0.705	-0.608	-1.326	0.116	1.242	0.032	-0.094	-0.475	-0.342	-1.406
IMAGE:1558940	1|p13.3|109276442|CLCC1	-0.076	0.066	-0.268	0.168	0.888	-0.156	-0.21	0.019	0.236	-0.324	0.286	-0.215	-0.137	-0.775	-0.05	-0.139	-0.179	-0.407	0.035	0.166	-0.224	0.054	-0.091	-0.157	-0.047	-0.436	-0.243	0.634	-0.027	0.025	-0.011	-0.301	-0.077	-0.186	-0.099	-0.283	-0.217	-0.394	-0.2	-0.093	-0.346	-0.379	-0.033	0.012	-0.139	0.115	0.268	-0.226
IMAGE:48289	1|p13.3|109280818|ESTs	0.079	0.056		1.028	1.508		-0.785	-0.191	1.086	0.046	0.361	-0.655	-0.322	-0.635	0.325	0.461	-0.024	-0.527	-0.115	0.471	-0.534	0.829	-0.221	0.113	0.103	-0.396	0.192	1.994	0.293		-0.211	-0.351	0.163	0.159	-0.069	0.852	0.108	0.016	-0.325	-0.178	-0.006	-0.744	0.122	0.002	0.356	0.365	0.598	0.144
IMAGE:784229	1|p13.3|109406177|ESTs		0.896	0.737	0.368	0.058	-0.061	0.515	0.319	0.206	0.406	0.491		0.478	0.365	0.435	0.271	0.796	0.393	0.395	0.541	0.696	0.449	0.119	0.643	0.593	0.444	0.272	0.784	-0.007	0.17	0.359	0.529	0.513	0.339	0.401	0.092	0.508	0.326	-0.285	0.382	-0.346	0.146	-0.048	1.052	0.216		0.508	0.474
IMAGE:1584391	1|p13.3|109428714|ESTs	0.239	0.016	-0.103	0.158	0.138	0.009	0.205	0.179	-0.034	-0.034	-0.169	0.005	0.238	-0.245	0.445	0.411	0.316	0.523	0.135	0.781	0.486	0.479	-0.021		0.713	0.384	0.372	0.814	0.113	-0.07	0.209	0.059	0.523	0.339	0.081	0.182	0.348	0.196	-0.065	0.202	0.154	0.326	0.312	0.382	0.166	0.075	0.208	0.504
IMAGE:208790	1|p13.3|109433411|ESTs	0.239	0.236	0.217	0.418	0.598	-0.101	0.245	-0.081	0.696	0.436	0.471	0.435	0.378	-0.165	0.225	0.301	0.086	-0.207	0.425	-0.099	0.356	0.169		0.413	-0.047	-0.116	0.262	0.984	0.443	0.42	0.279	-0.021	0.453	-0.031	0.001	0.212	0.078	0.006	-0.255	-0.138	-0.106	0.176	-0.038	0.122	-0.054	0.225	0.528	0.394
IMAGE:1638552	1|p13.3|109450099|C1orf194	-0.081	-0.204	-0.023	0.178	1.678		-0.605	0.339	0.456	0.106	0.291	-0.525	-0.072	-1.225	-0.125	0.041	-0.834	-0.457	0.135	-0.789	0.286	-0.101	0.169		0.043	-1.156	-0.168	-0.376	-0.017	0.29	0.469	-0.271	0.263	0.359	-0.169			-0.474	-0.145	0.352	0.904	-0.444	-0.178	0.552		-0.265	0.138	-0.036
IMAGE:1609538	1|p13.3|109533262|KIAA1324	0.239			-0.322	1.528		-0.575	0.229	-0.054	0.256	0.781		0.368	-0.675	-0.055	0.021	-0.124	-0.297	0.255	-0.079	0.466	0.239	0.279		-0.287	-0.416	0.452	0.484	0.283	0.21	0.569	-0.381		-0.241	0.091	0.632	0.178	0.526	0.085	0.252	0.464	-0.604	0.182	0.672		-0.385	-0.282	0.664
IMAGE:248811	1|p13.3|109559404|ESTs	0.089	0.186	-0.183	-0.222	0.578	-0.141	0.295	0.259	0.036	-0.494	-0.179	0.305	-0.122	-0.275	0.055	-0.029	0.026	-0.187	0.015	0.211	0.236	0.079	-0.161	0.333	0.123	-0.156	-0.118	0.424		0.28	0.039		0.023	0.329	0.011	0.122	0.328	0.006	-0.275	0.102	-0.116	-0.534	-0.098	0.472	0.136			0.144
IMAGE:856354	1|p13.3|109581431|SARS	-0.061	-0.484		-0.122	1.358		-0.795	0.109	-0.124	0.336	0.511	-1.005	-0.422	-1.165	-0.185	0.041	-0.214	-0.597	-0.235	-0.879	-0.064	-0.331	-0.321	-0.687	-0.637	-0.756	0.012	-0.046	0.133	0.24	0.769	-0.341	-0.527	-0.001	0.001		-0.112	-0.234	-0.135	0.042	-1.776	-1.194	-1.478	0.142		0.035	0.268	-0.526
IMAGE:175103	1|p13.3|109594163|CELSR2	0.089	0.966	0.277	-0.292	1.288		-0.105	0.329	0.206	0.336	0.651		0.148	-0.775	0.165	0.211	0.176	-0.547	-0.175	-0.699	0.086	-0.171	-0.191	-1.397	-0.587	-0.406	0.412	0.264	0.403	0.29	0.329	-0.251	0.053	-0.111	0.021		0.078	-0.114	-0.715	0.072			-0.378	0.372	-0.444	0.065	0.438	0.044
IMAGE:703633	1|p13.3|109623711|PSRC1	0.019	-0.294		0.328	0.968	-0.116	0.005	0.214	0.026	0.331	0.296	-0.805	-0.102	-0.415	0.09	0.086	-0.039	-0.452	-0.195	-0.119	-0.009	-0.106	-0.091	0.543	-0.197	-0.576	0.122	0.304	0.098	0.7	0.279	-0.361	0.688	0.109	0.091	0.652	0.113	0.326	-0.17	-0.043	0.209	0.016	0.137	0.332	0.396	0.365	0.203	0.184
IMAGE:233380	1|p13.3|109636509|MYBPHL	0.249	0.716	0.797	0.258	1.178	-0.231		0.349	0.106	0.446	0.661		0.758	0.025	0.255	0.581	0.646	-0.237	-0.005	0.161	-0.064	0.429	0.599	0.483	0.243	-0.236	0.392	0.784	0.193	0.67	0.349	-0.421	0.823	-0.171	0.211	0.342	0.208	0.506	-0.785	0.172	-0.386	0.566	0.352	0.442	0.516	-0.075	-0.012	0.214
IMAGE:361539	1|p13.3|109657954|SORT1		-0.224		-0.322	1.248	0.269	-0.385	0.439	-0.314	-0.014	0.631		-0.012	-0.685	-0.225	-0.149	-0.074	-0.497	0.495	-0.049	0.476	0.139	0.089		-0.077	-0.436	-0.028	-0.066	0.093	0.28	0.469	-0.491		0.239	0.211	0.522	-0.052		0.185	0.202	-0.126	0.256	0.482	0.462	-0.024	-0.005	0.338	-0.276
IMAGE:51391	1|p13.3|109743186|ESTs				-0.172	1.168	-0.561	0.325	0.219	-0.104	-0.224	0.091		-0.122	-1.065	-0.705	-0.169	-0.074	-0.647			-1.344		-0.511			-0.856	0.252	0.534	0.073	0.28	0.159	-0.411	0.283	-0.261	-0.169	0.682	-0.172	-0.354	-0.885	-0.058	-0.376	-0.364	-0.318	0.282	0.116	-0.265	0.308	-0.206
IMAGE:897952	1|p13.3|109745994|PSMA5	-0.391	-1.044		-0.722	0.898	-0.971	-1.455	-0.651		-0.074	0.291	-0.395	-1.092	-1.615	-0.515	-0.259	-0.594	-0.847	-0.325	-0.479	-0.214	0.109	-0.831		-0.557	-0.826	-0.238	-0.216	-3.237	-0.09	-1.441		-0.567	-0.561	-0.739	0.362	-0.292	-1.074	-0.365	-0.518	-0.586	-1.184	-2.618	0.022	0.226			-1.106
IMAGE:809596	1|p13.3|109838259|CYB561D1	0.249	0.216	-0.153	1.278	1.808	-0.251	-0.005	0.049	0.386	0.046	0.151	-0.265	-0.102	-0.235	0.065	0.011	-0.144	-0.347	-0.085	-0.159	0.356	-0.351	-0.241	-0.617	-0.007	-0.246	-0.028	0.394	0.323	-0.28	0.199	-0.161	0.333	0.149	-0.059	-0.138	-0.052	-0.524	0.465	-0.018	0.354	-0.214	-0.658	-1.168	-0.194	0.195	0.078	0.114
IMAGE:392022	1|p13.3|109891053|ESTs	0.049	0.216	-0.153	0.063	0.833	-0.716	-0.18	0.149	0.191	0.021	0.276	-0.495	-0.132	-0.645	-0.02	0.131	-0.379	-0.507	0.115	0.156	-0.184	0.219	-0.156	0.438	0.208	-0.611	0.107	0.314	0.183	0.55	0.144	-0.276	-0.412	0.114	-0.029	0.672	-0.027	-0.064	-0.15	0.057	-0.051	-0.064	0.517	0.307	0.141	0.01	0.188	0.144
IMAGE:823775	1|p13.3|109937155|GNAI3	-0.531	0.416		1.158	0.978	-1.431	-0.135	0.409	0.396	0.276	0.491	-0.655	-0.332	-0.545	0.145	0.311	0.036	-0.717	-0.245	0.041	-0.214	0.609	-0.111		-0.227	-0.196	-0.108	0.594	0.483	-0.2	0.189	-0.181	0.073	-0.111	0.041	0.582	-0.372	0.226	-0.295	0.182	-0.416	-0.224	-0.448	0.002	-0.424	0.005	0.128	-0.556
IMAGE:2109792	1|p13.3|109947235|GNAT2	-0.201	0.636	-0.213	-0.762	0.718	-0.001	0.105	0.559	-0.574	0.536	0.641	-0.685	0.068	-0.825	-0.405	-0.059	-0.024	-0.687	0.055	-0.479	-0.394	-0.081	0.019	-0.087	-0.517	-0.536	0.002	-0.186	0.433	0.03	0.399	-0.051	-0.107	0.239	0.011	0.412	0.118	0.136	-0.075	0.332	0.124	0.026	0.042	0.802	0.336	-0.045	-0.042	-0.116
IMAGE:377247	1|p13.3|109961628|ESTs	0.239	-0.114		-0.162	1.038	-0.301	-0.045	0.289	-0.094	0.326	0.461		0.628	0.045	0.325	0.331	0.406	-0.317	0.385	0.241	-0.114	0.769	0.319	-0.037	0.013	-0.346	0.362	0.684	0.153	0.35	0.279	-0.281	0.093	-0.281	-0.089	0.752	0.078	0.556	-0.495	0.172	-1.006	-0.404	0.252	0.142	0.336	-0.095	0.308	-0.006
IMAGE:811013	1|p13.3|109975641|AMPD2				-0.522	0.888		-0.175	0.339	-0.344	0.046	0.571		-0.512	-0.925	-0.315	0.291	-0.364	-0.477	0.015	-1.239		-0.581	0.219		-0.667	-0.576	0.182	-0.506	0.523	-0.03	0.709	-0.091	0.103	0.199	0.241	0.852	-0.132	-0.314	-0.045	0.282	-0.366	-0.404	-0.168	0.172	0.406	0.055	0.188	-0.256
IMAGE:840990	1|p13.3|110001957|GSTM4				0.018	1.218	0.049	0.565	0.499	0.346	0.596	0.751		-0.262	-0.635	-0.115	-0.069	-0.454	-0.197	-0.015	-0.159		0.369	-0.011		0.093		0.292	-0.206	0.113	0.68	0.659	-0.561	0.903	0.239	0.051	1.472	0.458	0.516	-0.555	0.262	0.034	0.126	0.732	0.422	0.506	0.205	0.098	0.144
IMAGE:180561	1|p13.3|110019063|GSTM2::GSTM1	0.089	0.716	0.467	0.118	1.228	-0.381	-0.765	0.299	-0.144	0.646	0.801	-0.515	-0.462	-1.015	-0.395	0.261	-0.414	-0.867	-0.075	-1.299	0.066	0.129	0.019	-0.477	-0.927	-0.756	0.292	-0.616	-0.217	0.53	0.639	-0.911	-1.097	0.299	0.121	1.362	0.248	0.046	-0.015	0.292	-0.116	-1.614	-0.908	0.512	0.136	-0.315	-0.232	-0.636
IMAGE:2492863	1|p13.3|110019168|GSTM2	0.389	0.506	0.067	-0.08	1.706	-0.101	-0.18	0.191	-0.059	0.554	0.306	-0.705	0.035	-0.595	-0.105	0.196	-0.192	-0.309	0.188	-0.234	-0.249	0.604	0.189	-0.577	-0.3	-0.463	0.522	-0.21	0.098	0.65	0.824	-0.446	0.378	-0.058	0.148	0.957	0.368	0.293	-0.009	0.082	-0.23	-0.366	-0.133	0.732	0.45	0.25	0.106	0.091
IMAGE:277507	1|p13.3|110061592|GSTM5	0.249	0.296		-0.422	1.143	-0.011	-0.005	0.374	-0.284	0.026	0.516	-1.035	-0.332	-0.72	-0.365	0.036	-0.189	-0.372	0.13	-0.339	-0.004	-0.016	-0.101	0.098	-0.317	-0.676	0.252	-0.306	0.153	0.61	0.399	-0.351	0.113	-0.146	0.111	0.707	0.003	0.071	-0.31	0.232	-0.256	-0.139	-0.093	0.292	0.171	0.005	0.278	-0.096
IMAGE:229667	1|p13.3|110081121|GSTM3	0.259	0.446	0.207	0.568	0.543	-0.061	-0.43	-0.086	0.701	0.146	0.336	0.085	0.238	0.005	-0.05	-0.204	-0.224	-0.482	0.195	0.021	0.111	0.369	-0.216	-0.172	0.133	-0.396	-0.073	-0.296	0.158	0.25	0.104	0.009	-0.012	-0.206	-0.224	1.027	0.068	0.046	0.17	-0.113	-0.106	-0.294	-0.328	0.302	0.246	-0.08	0.208	0.059
IMAGE:588057	1|p13.3|110094255|EPS8L3	0.089	0.236	-0.083	0.208	0.898	-0.171	-0.495	0.149	-0.994	-1.644	0.661	-0.965	-0.062	-0.635	0.025	0.011	-0.364	-0.467	-0.075	-0.359	-0.074	0.139	-0.301	-0.657	-0.087	-0.246	-0.318	-0.456	0.063	0.15	0.129	-0.271	0.213	0.089	0.091	0.362	-0.352	0.136	-0.575	0.252	0.044	-0.344	-0.398	0.202	0.006	-0.235	0.128	0.094
IMAGE:1856658	1|p13.3|110264084|ESTs	0.029	0.126	-0.273	-0.082	0.238	-0.191	0.345	0.189	-0.224	0.376	0.461	0.115		0.195	0.335	0.061	0.066	-0.187	-0.135	0.001	0.316	-0.351	0.239	0.253	-0.087	0.004	0.122	-0.196	0.173	0.02	0.479	0.179	-0.227	0.029	0.281	0.222	0.038	0.236	0.035	0.082	-0.076	0.186	-0.048	0.192	0.156	0.225	0.228	0.244
IMAGE:73527	1|p13.3|110274616|ESTs	0.069	0.036	0.597	0.298	0.038	0.379	0.095	0.119	-0.044	0.066	-0.009	-0.205	0.638	0.315	0.725	0.331	0.196	0.503	0.335	0.261	0.616	0.529	0.309	-0.127	0.763	0.154	0.362	0.524	0.593	0.45	0.239	0.319	0.483	-0.011	-0.129	0.782	0.078	0.066	0.235	-0.008	0.884	-0.154	-0.058	0.202	0.436	0.175	0.218	0.374
IMAGE:809758	1|p13.3|110365903|ESTs	-0.291	-0.254	0.337	-0.112	0.928	-0.251	-0.395	0.319	-0.464	-0.104	0.051	-0.185	-0.052	-1.275	-0.165	0.161	-0.214	-0.227	-0.155	-0.249	0.046	-0.071	-0.221	-0.227	-0.047	-0.386	-0.268	-0.056	0.023	0.18	0.059	-0.171	0.103	-0.121	-0.219	0.432	0.038	-0.324	-0.495	-0.038	-0.246	-0.364	-0.528	0.132	0.166	-0.165	-0.092	-0.436
IMAGE:768515	1|p13.3|110378776|FAM40A	-0.051	-0.214	-0.313	0.048	0.518		-0.085	-0.111	0.606	0.346	0.341	-1.475	-0.052	-1.155	-0.285	-0.049	-0.294	-0.867	-0.055	-0.569	-0.154	0.039	-0.651	-1.067	-0.097	-0.046	-0.218	-0.366	0.523	-0.07	0.509	0.039	0.183	-0.021	-0.099	0.802	-0.312	-0.094	-0.085	-0.208	-0.306	-0.204	-0.458	0.202	-2.944	0.085	0.358	-0.266
IMAGE:1621870	1|p13.3|110552594|ESTs	-0.031	0.466	0.387	0.008	0.398	0.449	-1.295	-0.231	-0.284	0.176	0.341	0.425	0.018	0.105	0.885	-0.269	0.026	-0.677	-0.375		-0.494	0.429	0.119	-0.237	0.173	0.434	0.232	0.734	0.053	-0.73	-0.171	-0.771	0.243	-0.431	-0.009	0.402	0.268	0.596	0.155	-0.118	-0.446	-0.144	1.122	-0.658	-0.164	-0.265	-0.642
IMAGE:47630	1|p13.3|110577742|KCNC4	0.289	0.306	0.417	0.113	0.413	0.299	0.95	0.444	0.046	0.271	0.441	-1.035	0.278	-0.16	0.085	0.171	0.166	-0.287	0.155	-0.084	0.016	0.274	0.154	0.108	0.198	-0.861	0.237	-0.036	0.293	0.5	0.589	0.024	0.623	0.509	0.301	0.642	0.388	0.126	0.03	0.382	0.239	-0.304	0.507	0.677	0.486	0.15	0.488	0.269
IMAGE:1626861	1|p13.3|110592035|ESTs	-0.071			-0.072	0.288	-0.941	0.545	0.139	-0.114	-0.194	0.141		-0.542	-0.685	-0.405	-0.309	-0.234	-0.577	0.195	-0.449	0.136	-0.191	0.169	0.153	-0.157	-0.656	-0.238	-0.336	0.033	-0.13	0.119	-0.251	-0.437	-0.201	0.061	-0.548		-0.434	-0.755	0.022	-0.116	-0.284	-0.148	0.112	-0.614	-0.125	0.128	-0.276
IMAGE:1867427	1|p13.3|110630520|LOC440600	-0.191	-0.274	0.627	-0.382	0.478	-0.271	0.285	0.189	-0.284	-0.064	0.381	-0.655	-0.362	-1.125	-0.055	0.501	-0.394	-0.717	0.025	-0.109	-0.004	0.469	-0.471	0.453	-0.107	-0.596	0.222	-1.016	0.053	0.5	-0.001	-0.721	0.373	0.019	-0.119	0.442	-0.582	0.226	-0.745	0.122	-0.416	-0.464	0.302	0.072	0.176	-0.285	0.108	0.044
IMAGE:280331	1|p13.3|110682656|RBM15	-0.231	0.026	0.327	0.048	-0.052	-0.271	0.555	0.379	0.016	-0.004	0.551	-0.195	-0.212	-0.945	-0.055	0.041	-0.284	-1.007	-0.105	-0.449	-0.224	0.459	-0.241	0.573	-0.477	-0.366	0.232	-0.586	-0.157	0.25	0.029	-0.531	-0.457	0.509	0.161	0.312	0.208	0.076	-0.545	0.172	-0.476	-0.324	-0.328	0.452	0.086	-0.305	-0.032	0.294
IMAGE:712206	1|p13.3|110685473|RBM15		0.036		-0.122	0.168		0.885	0.459	0.106	0.006	0.491	0.285	-0.772	-1.195	0.175	-0.339	-0.184	-0.687	-0.155	-0.019	-0.074	0.539	-0.221	0.103	0.223	-0.556	0.352	-0.076	-0.247	0.16	-0.111	-0.531	0.443	0.339	0.391	-0.728	-0.052	-0.124	0.335	0.252	-0.196	-0.064	-0.308	-0.088	0.306	-0.165	0.148	0.434
IMAGE:321346	1|p13.3|110756274|ESTs	0.149	0.256	0.307	2.388	-0.052	0.329	0.555	0.399	0.066	0.146	0.271	-0.005	-0.052	-0.095	0.375	0.171	0.456	0.373	-0.065	0.271	0.396	0.269	-0.211	0.243	0.303	0.364	0.322	0.394	0.223	-0.02	0.669		0.283	0.389	0.201	0.612	0.538	0.026	0.095	0.362	0.404	-0.244	-0.158	0.802	0.236	0.215	0.348	0.174
IMAGE:43422	1|p13.3|110937724|ESTs	-0.121	0.236	-0.093	0.828	0.268		0.975	0.029	0.906	0.306	0.451	-0.205	-0.012	-0.765	-0.115	0.121	0.136	-0.237	0.355	-0.079	0.346	0.369	0.039		0.273	-0.226	0.552	-0.176	0.543	0.52	0.179	0.139	-0.007	-0.111	0.021	0.132	0.798	0.116	-0.335	-0.088	-0.376	-0.354	-0.058	0.612	0.266	0.615	0.688	0.184
IMAGE:812243	1|p13.3|110997711|ESTs	0.189	0.306	0.057	0.408	0.368	0.269	0.605	0.289	0.586	0.366	0.461	0.235	1.148	1.225	-0.005	0.271	0.116	0.663		0.731	0.446	0.939	0.419		0.843	0.454	0.212	0.624	0.053	0.94	0.069	0.249	0.663	-0.181	0.161	0.872	0.228	-0.044	0.235	0.182	0.214	0.666	0.432	0.272	0.806	0.195	0.158	0.514
IMAGE:1666549	1|p13.3|111016171|KCNA3	-0.361		0.437	-0.282	0.308	-0.581	0.675	0.099	-0.484	0.006	0.131		-0.432	-0.795	-0.535	-0.429	-0.294	-0.697	-0.075	-0.189	-1.114	0.269	-0.201	-0.437	-0.577	-0.746	-0.098	-0.886	-1.337	0.2	0.069	-0.331	-0.357	-0.001	-0.069	-0.128	-0.352	0.226	-0.965	0.062	-1.316	-0.294	0.652	-0.128	0.096	-0.655	-0.072	-0.876
IMAGE:1566642	1|p13.3|111221174|ESTs	0.049	-0.284	0.127	-0.672	0.308	-0.291	0.155	0.119	-0.434	-0.034	0.241				-0.045	0.161	0.256	-0.417		0.121	-0.054	0.539			0.063	-0.236	0.112	-0.326	-0.217		0.009	-0.761	-0.337	-0.031	0.041	-0.048	-0.512	0.106	-0.625	0.182	-0.436	-0.714	0.172	-0.458	0.066	-0.305	-0.162	0.624
IMAGE:1504289	1|p13.3|111241595|CD53	-0.021	-0.277	-0.803	0.058	0.255	-0.196	0.598	-0.088	-0.1	-0.064	0.065	-0.74	-0.352	-0.788	-0.285	-0.026	-0.378	-0.453	-0.192	-0.394	-0.384	0.059	-0.031	-0.287	-0.064	-0.5	0.085	-0.423	0.06	0.027	0.109	-0.401	-0.011	-0.131	-0.156	0.012	0.008	-0.577	-0.605	-0.171	-0.086	-0.767	-0.238	0.152	0.356	0.005	0.135	0.257
IMAGE:137655	1|p13.3|111291354|C1orf103	-0.121	0.296	0.137	-0.222	-0.042	-0.711	0.215	0.239	-0.354	-0.114	-0.269	-0.225	-1.012	-1.215	0.095	0.101	-0.144	-0.277	-0.155	0.741	-0.124	0.679	-0.341		0.353	-0.576	0.322	-0.096	0.143	-0.06	0.019	-0.821	-0.167	-0.121	0.001	-0.258	-0.012	-0.234	-0.825	0.152	-1.216	-0.374	-0.388	0.382	-0.274	-0.195	0.168	-0.666
IMAGE:271398	1|p13.3|111462049|TMEM77	0.019	-0.164	-0.418	0.963	0.313	-0.541	0.365	0.224	0.231	0.061	0.251	-0.06	-0.457	-1.55	0.02	0.096	-0.194	-0.622	-0.255	0.121	-0.449	0.394	-0.131	-0.087	0.233	-0.391	-0.113	-0.311	-0.047	0.06	0.299	-0.491	0.023	-0.236	0.081	-0.283	0.103	-0.429	-0.9	0.137	-0.431	-0.774	-0.413	0.427	0.156	-0.225	0.113	-0.156
IMAGE:201519	1|p13.2|111511772|ESTs		0.186	0.167	0.458	0.428	-0.201	0.175	0.089		-0.044	0.161	-0.075	0.378	0.245	0.425	0.161	0.526	0.313	-0.045	0.151	0.346	0.539	-0.061	0.653	0.583	0.144	0.032	0.184		0.34	0.099		0.183		0.041	0.232	0.138	0.176	-0.285	0.372	0.364	-0.064	0.042	0.572	0.626		0.638	0.364
IMAGE:134596	1|p13.2|111527584|CEPT1	-0.751	-0.174		-0.702	0.338	-0.041	0.295	-0.031	-0.974	-0.034	0.361	0.765	-0.142	-0.685	0.055	-0.339	-0.214	-0.327	0.035	0.091	0.026	-1.741	0.039	0.143	0.303	-0.466	-0.758	-0.476	-0.287	0.16	-0.141	-0.711	0.153	-0.371	-0.259	-0.438	-0.072	-0.634	-0.125	0.032	-0.206	-0.774	-0.798	0.052	-0.454	-0.595	-0.372	-0.366
IMAGE:118417	1|p13.2|111528664|CEPT1	0.255	-0.084	-0.146	0.392	0.4	-0.313	0.523	-0.047	0.164	0.004	0.359	-0.245	-0.275	-0.888	0.075	0.261	0	-0.309	0.057	0.435	-0.23	0.691	-0.088	0.263	0.711	-0.398	-0.034	0.118	0.005	0.255	0.189	-0.409	0.303	-0.091	-0.159	-0.062	0.02	-0.17	-0.765	-0.022	-0.37	-0.312	-0.018	0.368	0.054	-0.237	0.138	-0.014
IMAGE:298065	1|p13.2|111529656|ESTs	-0.106	-0.289	0.032	0.488	0.523	-0.571	0.24	0.304	0.411	-0.059	-0.004	-0.225	-0.202	-1.175	0.435	0.286	-0.144	-0.317	-0.24	0.536		1.149	-0.261	0.008	0.763	-0.366	-0.233	-0.001	0.063	0.27	0.189	-0.411	-0.297	0.219	-0.054	0.202	-0.087	-0.269	-0.77	0.067	-0.041	-1.249	-0.218	0.477	0.601	-0.015	0.378	0.219
IMAGE:1836694	1|p13.2|111530113|ESTs		0.036		-0.182	0.528	-0.861	0.515	0.299	-0.544	-0.064	0.211	-0.285	-0.552		0.105	0.171	-0.074	-0.727	-0.295	0.011	-0.154	0.549	-0.481	-0.487	0.243	-0.346	0.082	-0.346	0.243	0.2	0.809		0.223	0.179	-0.009	0.092	0.248	-0.154	-0.615	0.242	-0.126	-0.994	-0.278	0.922	0.536	-0.405	0.208	0.074
IMAGE:815214	1|p13.2|111574898|CHI3L2	-0.341	0.071	-0.723	-0.332	0.703	0.179	0.625	0.109	-0.254	-0.024	0.371	-0.56	-0.467	-1.805	-0.335	-0.114	-0.349	-0.737	-0.04	-1.084	0.031	-0.301	-0.386	-0.252	-0.437	-0.846	0.082	-1.331	0.158	-0.3	0.189	-0.341	-0.762	0.224	0.071	-0.238	0.103	-0.764	-0.325	-0.133	-0.261	-0.754	-0.663	0.352	0.286	-0.465	0.423	-0.346
IMAGE:490946	1|p13.2|111690744|C1orf88	0.129	-0.614	0.407	2.088	0.618	-0.041	0.725	-0.121	1.196	-0.274	0.171		-0.412	-1.005	0.035	0.051	-0.114	-0.497	-0.315	-0.209	-0.034	0.469	-0.061	0.413	0.153	-0.436	0.042	-0.236	0.133	0.32	0.159	-0.551	-0.217	-0.251	-0.279	-0.108	0.008	-0.804	-0.745	-0.268	0.024	-0.994	-0.358	0.242	-0.164	0.475	0.468	0.044
IMAGE:1456937	1|p13.2|111758459|OVGP1	0.019	-0.694	-0.373	-0.702	0.478	-0.051	0.285	-0.341	-0.254	-0.184	0.341	-0.365	-0.482	-0.965	-0.225	-0.049	-0.404	-0.607	-0.255	-0.889	-0.024	0.289	-0.641	-0.687	-0.077	-0.836	-0.568	-1.056	-0.097	-0.08	0.159	-0.801	0.353	-0.081	-0.359	0.092	0.018	-0.384	-0.425	-0.088	-0.756	-0.854	-0.428	0.532	0.566	-0.345	0.108
IMAGE:79655	1|p13.2|111784441|ESTs		0.286		-0.072	0.638	-0.331	0.155	0.189	-0.014	0.476	0.611	-0.365	-0.182	-0.755	0.025	0.351	0.096	-0.927	0.065	0.401	-0.124	0.829	0.149		0.263	1.184	0.272	-0.016	0.353	0.03	0.169	-0.041	0.203	0.169	0.071	0.132	-0.112		-0.595	0.122	-0.456	-0.014	0.822	0.162	0.046	-0.125	0.128	0.074
IMAGE:813712	1|p13.2|111803678|ATP5F1	-0.161	-0.239	-0.113	-0.167	0.653	-0.331	-0.12	-0.036	-0.514	-0.389	-0.044	-0.025	-0.412	-0.965	-0.115	-0.544	-0.519	0.043	-0.36	-0.174	0.226	-0.311	-0.866	-0.267	0.078	-0.046	-0.443	-0.391	-0.407	-0.285	-0.091	-0.391	-0.322	-0.231	-0.339	-0.473	-0.337	-0.834	-0.775	-0.163	-0.441	-0.464	-1.063	-0.048	-0.304	-0.075	-0.132	-0.521
IMAGE:432670	1|p13.2|111861386|ESTs	0.059	-0.534	0.147	-0.212	0.318	-0.381	-0.005	0.259	-0.704	0.196	0.211	-0.765	-0.452	-1.425	0.145	0.171	-0.224	-0.737	-0.285	-0.339	-0.014	0.509	-0.031	-0.857	-0.177	-0.376	0.102	-0.506	-0.007	0.14	0.309	-0.401	0.333	0.049	0.041	-0.148	-0.052	-0.174	-0.645	0.162	-0.376	-0.814	-0.378	0.092		-0.225	0.068	0.404
IMAGE:454817	1|p13.2|111990305|ESTs	0.109	0.096		-0.022	0.478	-0.201	-0.055	0.209	-0.274	0.166	0.171	0.405	0.248	-0.405	0.155	0.261	0.136	-0.137	0.325	0.101	0.436	0.449	0.169	0.363	0.343	-0.296	-0.038	0.014	0.043	0.34	0.369	-0.541	0.353	0.089	0.151	-0.378	0.158	0.116	-0.805	0.162	-0.466	-0.584	0.152	0.152	0.266	-0.085	0.098	0.214
IMAGE:704905	1|p13.2|112047586|RAP1A				0.228	-0.302	-0.261	-0.055	-0.521	-0.274	0.356	0.311	-0.195	-0.102	-0.435	-0.355	-0.229	-0.514	-0.717	0.065	-0.489	-0.004	0.149	-0.081	0.893	-0.477	0.284	-0.018	-0.396	-0.467	0.18	-0.891	-1.761	-0.157	-0.121	-0.199	0.042	-0.272	-0.084	0.115	-0.038	-0.256	-0.584	-0.368	-0.358	-0.094	-0.305	-0.532	-0.506
IMAGE:364271	1|p13.2|112058309|ESTs	0.009	0.456	-0.453	1.708	0.198	-0.311	0.435	0.209	0.616	0.116	0.271	-0.285	0.028	-0.325	0.035	0.351	0.186	-0.057	0.075	0.191	0.406	0.459	0.059	0.523	0.393	0.014	0.132	-0.026	0.123	0.25	0.649	-0.271	0.193	-0.251	0.001	-0.418	-0.092	-0.344	-0.785	0.112	-0.736	-0.434	-0.148	0.252	-0.114	-0.015	0.168	0.154
IMAGE:453137	1|p13.2|112066948|C1orf183	0.039	0.726	0.297	-0.052	0.183	-0.051	-0.02	0.239	0.191	0.391	0.481	0.225	0.578	-0.03	0.365	0.501	0.331	0.028	0.22	0.121	0.786	0.684	0.214	0.668	0.388	0.029	0.732	0.494	0.288	0.47	0.484	-0.141	0.318	0.199	0.111	0.312	-0.032	0.296	0.04	0.307	0.229	0.316	0.357	0.162	-0.024	0.095	0.143	0.564
IMAGE:486850	1|p13.2|112083985|ESTs	0.009	-0.424		-0.162	0.398	-0.101	-0.515	0.289	-0.454	-0.044	0.101	-0.665	-0.212	-0.865	0.275	0.141	0.066	-0.427	-0.005	-0.189	0.056	-0.021	-0.061	0.023	0.073	-0.346	-0.028	-0.516	0.153	0.2	0.199	-0.391	0.033	-0.091	-0.069	-0.088	-0.012	-0.074	-0.795	0.092	-0.226	-0.944	-0.218	0.162	0.086	-0.175	0.038	-0.026
IMAGE:795760	1|p13.2|112110337|DDX20	0.099			-0.602	0.048	-0.421	0.595	0.249	-0.424	0.136	0.091	0.045	0.458		-0.545	-0.299	-0.234	-0.647		-0.289	-0.424	0.189	-0.451		0.033	-0.766	-0.468	-0.416	0.313	0.49	0.339	-0.221	1.183	0.099	-0.009	-0.328	-0.302		-1.045	0.162	-0.796	0.396	0.122	0.222	0.126	-0.445	0.008	0.174
IMAGE:669359	1|p13.2|112115036|ESTs	0.119	-0.234	-0.123	0.138	0.178	-0.471	-0.655	0.069	-0.184	-0.224	0.011	-0.515	-0.102	-1.175	0.025	0.201	0.086	-0.587	-0.375	-0.139	-0.284	0.559	0.209	-0.047	-0.057	-1.926	-0.078	-0.266	0.143	0.15	0.299	-0.411	0.203	-0.131	0.011	-0.488	-0.162	-0.314	-0.885	0.122	-0.906	-0.694	-0.178	0.022	0.296	-0.115	0.358	-0.346
IMAGE:2017773	1|p13.2|112119967|KCND3	0.179			-0.552	0.178	-0.281	-0.315	0.039	-0.594	-0.094	0.231		-0.162	-0.645	-0.845	0.041	-0.454	-0.577	-0.035	-0.409		-0.261	-0.111	-0.727	-0.237	-1.276	0.152	-0.846	-0.017	0.25	0.529	-0.431	0.323	-0.021	0.021	1.612	-0.132	0.566	-0.265	-0.008	-0.326	-0.514	1.032	0.452	0.416	-0.005	-0.072	-0.426
IMAGE:745065	1|p13.2|112197906|ESTs				-0.762	0.288	-0.321	0.185	-0.241	-0.504	-0.104	-0.479			-0.365	-0.195	-0.279	-0.364	-0.607		0.081	-1.234	0.339	0.219		0.123	-3.806	-0.578	-0.626	-0.017	0.44	0.209	-0.461	1.283	0.059	-0.239	1.772	0.238		-0.685	-0.028	-0.316	-0.374	1.002	0.702	0.156	-0.595	-0.302	0.284
IMAGE:1690743	1|p13.2|112334680|ESTs				0.178	0.058	-0.211	-0.035	0.039	-0.124	0.086	0.261	0.275	-0.102	0.025	0.165	0.161		-0.237	0.095		0.156	0.679	0.009	0.133	0.543	-0.246	-0.008	0.464	0.003	0.31	0.059	-0.151	0.523	0.019	0.081	1.102	-0.022	-0.244	-0.335	0.202	-0.306	-0.434	0.172	0.312	0.266	0.115	0.128	0.054
IMAGE:279636	1|p13.2|112735726|ESTs	0.079	-0.104	0.207	0.358	0.308	-0.411	-0.125	-0.011	0.766	-0.084	0.231	0.165	-0.132	-0.245	0.015	0.161	0.316	0.013	0.145	-0.309	0.466	-0.001	-0.061	0.203	-0.057	-0.006	0.202	0.124	0.283	-0.01	0.299	-0.021	-0.387	-0.201	0.081	-0.058	0.108	-0.024	-0.365	-0.078	-0.106	-0.434	-0.308	0.212	0.156	0.435	0.528	0.294
IMAGE:813157	1|p13.2|112803770|ESTs	0.069	0.386		0.158	0.848	-0.401	-0.645	0.059	0.286	-0.194	0.191	0.495	-0.992	-1.455	0.175	-0.229	-0.864	-0.677	-0.175	0.401	-1.234	0.879	-0.241	0.243	0.693	-0.326	-0.388	-0.676	-0.277	0.25	-0.471		0.013	-0.161	-0.389	-0.018	-0.212	-0.444		-0.058	-0.266	-1.624	-0.598	0.262	0.206	-0.395	0.058
IMAGE:1500271	1|p13.2|112804641|CTTNBP2NL	-0.051	0.146	-0.098	0.188	0.853	-0.101	-0.125	-0.006	0.111	-0.129	0.046	-0.18	0.063	-0.575	0.1	0.046	-0.024	-0.532	0.295	0.461	-0.954	0.424	0.204	0.358	0.538	-0.251	0.037	0.134	-0.282	0.45	-0.136	-0.376	0.348	-0.111	-0.254	-0.238	-0.167	-0.049	-0.675	-0.113	-0.131	-0.394	-0.273	0.187	0.211	0.035	0.103	0.384
IMAGE:1551104	1|p13.2|112873491|ESTs	-0.261	-0.289	-0.198	1.203	1.363	-0.541	-0.45	0.084	0.831	0.186	0.211	-0.08	0.223	-0.44	0.515	0.616	0.291	-0.287	0.045	0.186	0.071	0.904	0.154	0.113	0.513	-0.001	0.187	0.089	-0.017	0.255	-0.061	-0.361	-0.382	-0.121	-0.114	-0.148	-0.092	-0.134	-0.575	-0.073	-0.571	-0.249	-0.348	0.472	-0.034	-0.11	0.063	-0.206
IMAGE:1055520	1|p13.2|112935655|ST7L	-0.111	-0.104		0.248	1.238	0.649	-0.525	-0.021	0.116	0.126	0.111	0.065	-0.292	-0.835	0.325	0.351	0.066	-0.367	-0.055	0.041		2.069	0.239	0.153	0.463	-0.056	0.172	-0.136	0.563	0.51	0.379	-0.091	0.233	0.019	-0.159	0.772	0.588	0.546	0.095	0.082	0.894	0.016	0.562	0.652	0.796	0.095	0.188	0.594
IMAGE:785793	1|p13.2|113014225|CAPZA1	-0.471	-0.299	-0.348	0.038	-0.032	-0.461	-0.295	-0.241	-0.284	-0.269	-0.099	-0.875	0.098	-0.395	-0.005	-0.064	-0.019	-0.587	-0.37	0.176	-3.024	0.169	-0.741	0.443	-0.097	-0.111	-0.298	-0.001	-0.317	-0.16	-0.106	-0.431	-0.302	-0.141	-0.189	-0.393	-0.142	0.121	-0.575	-0.098	-0.566	0.026	-0.463	-0.258	-0.014	-0.17	0.093	-0.541
IMAGE:1558543	1|p13.2|113014506|ESTs	-0.111	-0.364	-0.593	0.118	0.018	-0.451	-0.105	-0.191	-0.014	-0.344	0.041	-0.665	-0.202	-0.335	0.275	-0.249	-0.224	-0.457	-0.405	0.151	-0.244	0.349	-0.461	0.273	0.313	0.114	-0.568	-0.016	-0.397	-0.23	-0.051	-0.391	0.183	0.009	-0.169	-0.078	-0.082	-0.184	-0.785	-0.018	-0.386	0.086	-0.318	0.072	0.166	0.015	0.118	-0.166
IMAGE:810962	1|p13.2|113018864|MOV10	0.159	0.356	-0.453	-0.142	0.798	-0.421	-0.285	0.399	-0.024	0.206	0.321	-0.535	0.068	-0.585	-0.115	0.061	-0.104	-0.417	-0.135	-0.409	0.256	-0.271			-0.517	-0.416	0.412	-0.696	0.213	0.29	0.119	-0.291	0.213	0.299	0.121	0.022		0.086	-0.595	0.132	-0.106	0.536	-0.138	0.182	0.136	0.125	0.338	0.054
IMAGE:2316441	1|p13.2|113045275|RHOC	-0.171			0.078	0.748	-0.261	-0.645	0.159	0.276	0.346	0.481		0.058	0.085	-0.425	0.151	-0.264	-0.467	0.085		-0.054	0.139	-0.371		-0.357	-0.516	0.242	-0.506	0.053	0.1	1.499	-0.241	-0.917	-0.161	0.211	0.122	0.038	-0.154	0.345	0.132	-0.306	-0.694	-0.278	0.162	0.216	-0.105	-0.112	0.534
IMAGE:195162	1|p13.2|113045648|RHOC	0.219	0.706		0.178	1.108	0.409	0.825	0.359	0.236	0.676	0.531		0.288	-0.225	-0.045	0.291	0.096	0.233		0.071	0.076	0.709			0.383	-0.266	0.552	0.034	0.363	0.83	0.269	-0.271	1.183	-0.091	-0.109	1.222		0.476	-1.735	0.182	0.444	0.896	0.752	0.422	1.036	0.275	0.358	0.794
IMAGE:810450	1|p13.2|113054142|PPM1J	0.359	0.396	0.257	0.198	-0.252		0.205	0.209	0.276	0.036	-0.079	0.015	0.378	0.225	0.275	0.081	0.106	0.643	0.035	-0.579	0.596	-0.401	0.069	0.573	-0.047	-0.266	0.102	-0.186	0.353	0.21	0.149	0.019	0.203	0.209	0.241		-0.072	0.496	0.435	0.432	0.734	0.056	0.752	-0.088	0.456	0.605	0.418	0.374
IMAGE:430360	1|p13.2|113194173|ESTs	0.249	0.266	0.627	-0.262	1.338	0.319	-0.415	0.339	-0.054	0.346	0.351		0.318	-0.795	0.055	0.351	-0.014	-0.267	-0.125	-0.259	0.316	0.449	0.009	0.133	0.123	-0.296	0.512	-0.276	0.253	0.68	0.619	-0.231	0.303	-0.031	-0.009	0.232	0.178	0.156	0.015	0.122	0.364	0.356	-0.148	0.442	0.216	0.305	0.408	0.284
IMAGE:143033	1|p13.2|113201653|ESTs	0.299	0.386	-0.303	0.598	0.698	0.149	-0.185	0.409	0.586	0.196	0.341	-0.375	0.098	-0.055	0.255	0.141	0.416	0.103	-0.165	0.201	-0.024	0.519	0.149	0.213	0.363	0.154	0.572	0.314	0.393	0.15	0.399	0.089	0.383	0.179	0.261	0.282	0.108	0.066	-0.035	0.282	0.014	0.616	0.112	0.462	0.466	0.235	0.128	0.284
IMAGE:486175	1|p13.2|113256498|SLC16A1	-0.191	-0.384	-0.963	2.088	0.828	-0.161	-0.405	0.089	1.116	-0.154	0.301	-1.325	-0.542	-1.075	-0.045	-0.159	-0.584	-0.937	-0.315	-0.379	-0.454	0.339	-0.431	-0.617	-0.317	-0.356	-0.348	-2.376	0.263	-0.36	0.219	-0.301	-0.297	-0.331	-0.029	-0.568	-0.232	-0.524	-0.935	0.072	-0.716	-0.404	-0.838	0.232	-0.084	-0.105	-0.062	-0.336
IMAGE:461144	1|p13.2|113417327|LRIG2	-0.121	-0.294	-1.203	-0.012	0.428	-0.181	-0.835	0.389	-0.404	-0.414	-0.149	-0.495	-0.482	0.135	0.305	-0.039	-0.094	-0.607	-0.555	-0.169	0.286	-0.341	-0.331	-1.017	-0.177	-0.396	-0.438	-0.036	0.363	-0.1	0.579	-0.531	0.213	-0.021	-0.049	-0.408	-0.312	-0.174	-0.935	0.162	-0.766	-0.724	-0.378	-0.138	0.116	0.015	-0.052	0.204
IMAGE:1900378	1|p13.2|113544678|ESTs		0.936	0.657	0.028	0.488	0.269	0.525	0.089	-0.264	0.176	0.341	-0.105	0.248	0.035	0.195	0.281	0.266	0.233	0.425	0.231	0.486	0.419	0.189	-0.057	0.363	0.144	0.282	0.024	-0.197	0.22	0.159	0.199	-0.527	0.169	0.011	0.082	0.418	0.146	0.975	0.092	0.754	-0.214	0.292	0.542	0.626	0.285	0.558	0.374
IMAGE:366525	1|p13.2|114028857|MAGI3	0.012	0.366	0.022	0.068	0.455	-0.207	0.175	0.169	-0.11	-0.134	0.161	0.15	0.258	0.255	0.325	0.034	0.109	0.043	0.185	0.277	0.189	-0.011	0.219	0.473	0.423	-0.326	0.035	-0.236	0.273	0.177	0.106	-0.181	0.099	-0.158	-0.026	0.306	-0.026	0.166	-0.079	0.085	-0.073	0.469	0.026	0.096	0.283	-0.065	0.161	0.03
IMAGE:1541324	1|p13.2|114040975|PHTF1	0.099	-0.024		0.238	0.598	-0.411	-0.365	-0.221	0.246	-0.264	0.251	0.195	-0.342	-0.545	-0.055	0.131	0.396	-0.277	-0.225	0.301	0.186	0.459	-0.261	0.053	0.403	-0.436	0.252	-0.236	-0.017	-0.07	-0.041	-0.651	-0.007	-0.281	-0.189	0.622	-0.302	-0.324	-0.545	-0.168	-0.546	-0.514	-0.358	0.452	-0.084	0.075	0.538	0.044
IMAGE:1588859	1|p13.2|114088459|ESTs	-0.151	-0.864	-0.783	-0.072	-0.722	-1.661	-0.765	-0.561	-0.484	-0.454	-0.129	-0.705	-0.512	-0.835	-0.325	-0.259	-0.364	-0.867	-0.645	-0.269	-0.164	-0.891	-0.521	-0.647	-0.047	-0.576	-0.998	-0.496	0.013	-0.44	-0.461	-0.481	-0.267	0.029	-0.139	-1.538	-0.182	-1.314	0.555	-0.088	0.234	0.236	-0.718	-0.798	-0.994	-0.125	-0.152
IMAGE:452948	1|p13.2|114142128|RSBN1	-0.101	0.081	-0.093	-0.237	0.348	-0.276	-0.015	0.224	-0.299	0.101	0.241	0.255	-0.382	-0.72	0.095	0.186	0.081	-0.312	-0.165	0.026	0.221	0.414	-0.286	0.053	0.088	-0.146	0.342	0.024	0.258	-0.075	0.129	-0.181	0.028	0.109	0.086	0.707	0.243	-0.174	-0.885	0.067	-0.191	-0.424	-0.438	0.492	0.131	0.025	0.198	0.164
IMAGE:1638481	1|p13.2|114158808|PTPN22	-0.131	-0.574	-0.773	-0.232	1.038	-1.101	-0.225	-0.661	-0.504	-0.424	-0.129		-0.412	-1.435	-0.995	-0.409	-0.764	-0.787	-0.585		-0.634	0.239	-0.851			-1.546	-1.168	-1.046	-0.417	0.05	-0.491	-0.951	0.063	-0.201	-0.579	1.952	-0.412	-1.184	-1.235	-0.248	-0.636	-0.394	-0.968	-0.138	0.106	-0.545	-0.342	-0.896
IMAGE:742706	1|p13.2|114169409|ESTs	-0.181	0.386	0.257	0.248	0.298	0.109	0.245	0.149	0.086	-0.064	-0.179	-0.095	0.658	0.275	0.445	0.401	0.556	0.203	0.105	0.861	0.446	0.309	-0.111	-0.107	0.533	0.384	0.392	0.834	-0.107	0.24	0.189	0.219	0.153	0.469	-0.059	0.912	0.468	0.016	-0.075	-0.038	-0.086	0.286	-0.198	0.482	0.106	0.135	-0.092	0.314
IMAGE:1161036	1|p13.2|114225156|BCL2L15	-0.128	-0.231	0.297	0.271	1.328	-0.401	-0.585	-0.004	0.236	-0.387	0.145	0.245	-0.225	-0.741	-0.018	0.064	-0.201	-0.487	-0.249	0.156	-0.349	0.323	-0.167	0.313	0.316	-0.606	-0.095	-0.483	-0.042	0.313	0.036	-0.541	0.523	-0.081	-0.352	2.242	-0.479	-0.109	-0.595	-0.098	-0.276	-0.941	0.129	0.342	0.121	-0.235	0.098	-0.01
IMAGE:814662	1|p13.2|114239204|AP4B1				0.778	1.018	0.799	-0.025	0.389	0.246	0.136	0.501	0.755			-0.215	-0.049	-0.804	-0.337		0.521	-1.154	0.949	0.129		0.733	-0.246	0.222	-0.066	0.163	0.52	0.399	-0.201	1.283	0.199	-0.159	3.442	0.378	0.156	-0.135	0.132	0.764	0.556	0.592	0.812	0.586	-0.135	0.068	0.434
IMAGE:246851	1|p13.2|114281219|ESTs	-0.151	0.056		-0.212	0.168	-0.021	-0.055	0.109	-0.314	0.106	0.171	0.145	-0.152	-0.325	0.415	0.121	0.366	0.103	-0.135	0.481	0.526	0.289	-0.061	0.803	0.603	0.244	0.162	0.414	-0.107	0.11	0.129	-0.211	-0.057	-0.191	-0.049	1.882	0.108	0.036	-0.425	0.042	-0.176	0.216	-0.368	0.042	0.046	-0.225	0.118	0.434
IMAGE:1591622	1|p13.2|114323635|OLFML3	0.019	0.016	-0.353	-0.262	0.438	-0.091	0.255	0.279	-0.544	0.106	0.181	-0.105	-0.362	-0.845	-0.295	0.111	0.006	-0.307	-0.035	-0.409	0.326	-0.001	-0.201	-0.047	0.063	0.024	0.182	-0.436	0.073	0.34	0.129	-0.171	0.153	-0.091	0.011	1.352	0.018	-0.434	-0.325	0.032	0.104	-0.524	-0.308	0.242	0.126	0.095	0.028	-0.016
IMAGE:43745	1|p13.2|114435892|SYT6	0.154	0.286	0.162	0.193	1.063	-0.111	-0.045	0.154	0.206	0.231	0.361	0.535	-0.207	-1.3	-0.07	0.076	-0.134	-0.522	0.025	-0.319	0.161	0.244	-0.301	-0.077	-0.042	-0.436	0.142	-0.476	0.223	0.45	0.339	-0.216	0.283	-0.001	0.101	2.212	-0.042	-0.109	-0.46	0.142	-0.131	-0.624	-0.263	0.407	0.186	0.08	0.258	0.159
IMAGE:46097	1|p13.2|114498500|ESTs	-0.051	0.746	-0.053	-0.342	0.968	-0.221	-0.215	0.589	-0.294	0.176	0.341	0.325	-0.272	-0.805	-0.225	0.221	-0.044	-0.247	-0.165	-0.539	0.116	0.099	-0.221	-0.477	-0.147	-0.526	0.432	-0.816	0.443	0.47	0.479	-0.271	0.053	0.069	0.231	1.502	-0.232	-0.324	-0.935	0.322	-0.616	-0.614	-0.168	0.432	0.036	0.015	0.418	0.154
IMAGE:454981	1|p13.2|114758349|ESTs	-0.101	0.146	0.337	-0.232	0.578	-0.151	0.025	0.229	-0.284	-0.194	0.041	0.445	0.148	-0.075	0.195	-0.029	-0.054	-0.207	0.245	0.181	0.466	-0.141	-0.151	0.193	0.243	-0.306	-0.198	-0.166	0.063	0.36	0.159	-0.301	-0.207	0.159	-0.009	2.262	0.238	-0.484	-0.175	0.162	0.694	-0.594	-0.178	0.422	0.106	-0.225	0.248	0.174
IMAGE:757286	1|p13.2|114770664|TRIM33	0.094	0.201	-0.108	-0.042	0.948	-0.576	-0.293	0.016	0.096	-0.064	0.089	0.709	-0.055	-0.907	0.053	-0.026	-0.409	-0.329	-0.165	0.257	-0.191	0.519	-0.081	0.253	0.485	-0.526	-0.041	-0.376	-0.34	0.478	0.052	-0.585	0.293	0.147	-0.047	2.352	-0.089	-0.299	-0.658	-0.115	-0.259	-0.341	-0.128	0.387	0.141	-0.435	-0.084	0.204
IMAGE:32812	1|p13.1|114911700|BCAS2			0.227	-0.132	0.608	-0.411	-0.275	0.299	-0.244	-0.814			0.578	-0.705	-0.465	-0.079	-0.284	-0.777	0.155	-0.359	0.286	0.299	0.639	0.703	-0.797	-0.716	0.352	-0.236	0.123	0.63	0.169	-0.431	-0.677	0.079	0.071	1.452	-0.152	-0.024	-0.695	0.222	-0.796		0.362	0.242	0.376	-0.455	0.058	0.054
IMAGE:1627792	1|p13.1|114926991|DENND2C	0.009			0.018	1.518	-1.491	-1.055	-0.261	0.116	-0.034	0.191		-0.592	-1.245	-0.255	0.261	-0.334	-0.747				-0.041	-1.011			-0.956	0.072	-0.636	0.173	0.38	0.179	-0.501	-0.077	0.079	0.031	1.982	-0.212	-0.204	-0.905	-0.088	-0.756	-0.104	-0.278	0.182	-0.314	-0.265	-0.082	-0.096
IMAGE:562813	1|p13.1|115017241|AMPD1		0.056		0.258	1.458	-1.011	-1.095	0.119	0.146	-1.464	0.001		-1.502		-0.305	-0.739	-0.684	-0.907			-0.934	0.429	-0.901		0.263	-1.186	-0.268	-1.176	0.043	0.2	0.059	-0.541	0.273	0.079	-0.029	2.112	-0.182	-0.314	-0.245	0.042	0.214		-0.138	0.342	0.216	-0.145	-0.112	-0.386
IMAGE:256284	1|p13.1|115048617|NRAS			-0.073	0.318	0.178	-0.341	-0.665	0.159	0.166	0.086	0.511	0.455	-0.492	-0.585	0.135	-0.099	-0.754	-0.537	-0.235	0.001	0.396	0.439	-1.061	0.493	0.063	-0.066	-0.058	0.174	-0.127	-0.24	-0.031	-0.411	0.523	0.059	0.041	1.082	-0.122	0.006	-0.745	0.242	-0.656	0.466	-0.048	0.072	-0.534	-0.465	-0.172	-0.236
IMAGE:245099	1|p13.1|115061464|CSDE1			0.137	-0.252	0.518	-0.521	0.375	-0.021	-0.374	0.046	0.251	0.585	-0.662	-0.745	-0.015	-0.219	-0.074	-0.547	0.355	0.271	0.146	0.289	-0.121		0.293	-0.446	0.132	-0.056	-0.087	0.37	-0.161	-0.371	-0.277	-0.331	-0.109	1.462	-0.162	-0.654	-0.385	-0.168	-0.346	0.526	-0.638	-0.078	-0.064	-0.035	0.008	0.094
IMAGE:815783	1|p13.1|115117668|RP5-1000E10.4	-0.111	0.061	-0.033	0.308	0.883	-0.296	-0.66	0.184	0.076	0.011	-0.054	0.345	0.038	-0.86	0.645	0.026	0.126	-0.692	-0.165	0.796	0.196	0.529	-0.006	0.073	0.248	-0.236	-0.028	-0.001	0.183	0.54	0.044	-0.386	-0.547	0.039	-0.074	2.212	0.053	0.036	-0.605	0.137	-0.456	-0.894	-0.368	0.412	0.331	-0.09	0.253	0.139
[truncated: 22,694 more rows]
[truncated: 7 more columns]
