# Supplementary material for: Molecular Profiling of Breast Cancer Cell Lines Defines Relevant Tumor Models and Provides a Resource for Cancer Gene Discovery
Source: PLoS One. 2009 Jul 3;4(7):e6146. doi: 10.1371/journal.pone.0006146 (PMC2702084; doi:10.1371/journal.pone.0006146)
Supplement: Table S3 — Genes with significantly correlated copy number and expression (0.13 MB TXT) [file pone.0006146.s003.txt]

Table S3 - Genes with significantly correlated copy number and expression
Rank	Gene	Correlation Score	FDR
1	XIST	18.45380088	0
2	SNX26	17.76756689	0
3	MED1	16.71091215	0
4	C17orf37	14.57938792	0
5	YLPM1	14.10518861	0
6	AMZ2	13.52156561	0
7	STARD3	13.27504038	0
8	XYLT2	13.0487459	0
9	ELP2	12.24555543	0
10	SEDLP	12.02044091	0
11	PCGF2	11.3844187	0
12	NOL11	11.17693871	0
13	DYNLL2	10.93782047	0
14	MCPH1	10.88029661	0
15	MYST2	10.60528452	0
16	BRF2	10.59155044	0
17	CCDC49	10.43582521	0
18	RWDD2A	10.25123157	0
19	PIK3C3	10.22108773	0
20	SSR1	10.0773728	0
21	APBB3	10.04448089	0
22	MED24	9.870198934	0
23	MAPK1	9.86515377	0
24	PIP4K2B	9.830254242	0
25	ZNF134	9.81844819	0
26	SDF2	9.653146469	0
27	STX16	9.65154012	0
28	MSI2	9.616739135	0
29	BPTF	9.483211511	0
30	HIAT1	9.398544117	0
31	TERF2	9.34407656	0
32	CROP	9.321662654	0
33	YES1	9.265134732	0
34	CARS2	9.065688614	0
35	LOC441385	9.063616347	0
36	ASB7	9.02173177	0
37	MRPL27	9.018352594	0
38	RFX3	8.848598191	0
39	JARID1A	8.827717549	0
40	ACTR10	8.729506327	0
41	RALBP1	8.697844129	0
42	TYSND1	8.645849511	0
43	C16orf57	8.636256262	0
44	TTC4	8.467825372	0
45	PRKAR1A	8.3731531	0
46	DPH2	8.319752573	0
47	USP14	8.290620042	0
48	ACACA	8.272907976	0
49	C22orf39	8.170444138	0
50	C15orf17	8.095892268	0
51	ING1	8.060252662	0
52	ANKRD10	7.984113062	0
53	ESTAI280896	7.980557705	0
54	ADPRHL2	7.960182601	0
55	XRN2	7.950902628	0
56	MON1B	7.949426774	0
57	DRG1	7.942998492	0
58	ZHX1	7.938442346	0
59	RAE1	7.898619039	0
60	PDK2	7.895727469	0
61	RAB21	7.892448271	0
62	DKFZp586I1420	7.857399737	0
63	NARS	7.851400148	0
64	ERLIN2	7.832645407	0
65	ORC5L	7.801974055	0
66	USP42	7.791291054	0
67	RSAD1	7.786042618	0
68	ZNF592	7.783171755	0
69	C20orf77	7.74140629	0
70	ARL8A	7.730185749	0
71	EML1	7.66968058	0
72	TXNL1	7.624418812	0
73	TRAPPC2	7.622646295	0
74	ZNF551	7.615963187	0
75	KIAA2026	7.563666837	0
76	FBXO18	7.547109378	0
77	ALKBH1	7.542368346	0
78	ZNF256	7.508232504	0
79	PI4KB	7.490297053	0
80	TXNDC10	7.482452811	0
81	ITFG1	7.448535811	0
82	TMEM65	7.434016612	0
83	CNOT7	7.427813048	0
84	CHORDC1	7.415814841	0
85	CISD3	7.398623155	0
86	PTPN2	7.396284694	0
87	TPP2	7.393506815	0
88	PHF12	7.378338139	0
89	SLC35E3	7.377214399	0
90	C19orf61	7.35727514	0
91	APPBP2	7.309915256	0
92	DCUN1D1	7.284150594	0
93	CALCOCO2	7.264418897	0
94	ZNF148	7.261089351	0
95	CNDP2	7.231034636	0
96	ZNF70	7.227323059	0
97	GTF2A2	7.22699374	0
98	NDUFV2	7.175546065	0
99	PROSC	7.170225979	0
100	FBXO8	7.149065927	0
101	DENND4A	7.141393962	0
102	TRIT1	7.136392112	0
103	ZNF277	7.128612604	0
104	PRPF38B	7.127916077	0
105	ZNF17	7.126186878	0
106	ZNF652	7.120052343	0
107	SMCHD1	7.115970917	0
108	SUV420H1	7.107615715	0
109	C18orf21	7.100642898	0
110	CDC40	7.098645232	0
111	AFG3L2	7.087142376	0
112	TH1L	7.079123706	0
113	CSK	7.069577918	0
114	N4BP1	7.068290778	0
115	SNAPC3	7.067626918	0
116	KIAA1219	7.057878774	0
117	GPR137	7.050386341	0
118	BPHL	7.036658527	0
119	R3HCC1	7.036260982	0
120	C17orf58	7.034588753	0
121	ZNF205	7.025907238	0
122	PPP1R12A	7.025376948	0
123	LOC402100	7.021134402	0
124	GDAP2	7.012158152	0
125	C6orf89	6.987372273	0.004420425
126	CD2AP	6.986146568	0.004385343
127	ABTB2	6.965191906	0.004350812
128	NFATC3	6.949487059	0.004316822
129	ANKIB1	6.938717296	0.004283358
130	IER3IP1	6.93443054	0.004250409
131	PHB	6.913262736	0.004217963
132	NUFIP2	6.903433074	0.004186009
133	C5orf3	6.881390697	0.004154535
134	KIAA1191	6.869208783	0.004123531
135	MARK3	6.866314382	0.004092987
136	RG9MTD3	6.85650136	0.004062891
137	CHMP1B	6.851704452	0.004033235
138	HELZ	6.843835133	0.004004009
139	APIP	6.838791693	0.003975203
140	FTO	6.809930544	0.003946808
141	DR1	6.809600737	0.003918817
142	C4orf41	6.795685798	0.00389122
143	C14orf25	6.792010201	0.003864008
144	MOCS3	6.788218642	0.003837175
145	ARFGAP2	6.783324412	0.003810712
146	PPP1R2	6.759452871	0.003784611
147	RAB7A	6.759171499	0.003758865
148	ERCC5	6.755468234	0.003733467
149	SFRS1	6.753735874	0.003708411
150	LOC339483	6.735815942	0.003683688
151	CDC37L1	6.73425446	0.003659293
152	MANBAL	6.727379102	0.003635218
153	SYAP1	6.67195834	0.003611459
154	ESTAA490192	6.659464305	0.003588008
155	PCID2	6.646606512	0.003564859
156	GCAT	6.642637118	0.003542008
157	WRNIP1	6.640487098	0.003519447
158	CTPS	6.615719809	0.003497172
159	SMARCE1	6.609929101	0.003475177
160	RAD9A	6.599018425	0.003453457
161	MYST3	6.590410496	0.003432007
162	GATAD2A	6.587328529	0.003410822
163	ZNF586	6.561060619	0.003389897
164	KDSR	6.536837814	0.003369227
165	GAB2	6.534112303	0.003348807
166	HIGD2A	6.524004406	0.003328634
167	DMAP1	6.513942423	0.003308702
168	ncRNAmir-29b-20	6.513889509	0.003289007
169	TAX1BP1	6.507681824	0.003269545
170	EXTL2	6.496768844	0.003250313
171	FANCG	6.493346578	0.003231305
172	EML4	6.473861795	0.003212518
173	SBP1	6.470534848	0.003193949
174	C9orf93	6.468482332	0.003175593
175	PSMG2	6.463766357	0.003157447
176	TBPL1	6.462579701	0.003139507
177	PERLD1	6.458794702	0.003121769
178	EAF1	6.455519761	0.003104231
179	ZNF193	6.453700574	0.003086889
180	SMAD4	6.44315184	0.00306974
181	C9orf52	6.410861012	0.00305278
182	CYP51A1	6.410044769	0.003036006
183	ZP3	6.405511741	0.003019416
184	UBE2W	6.396392071	0.003003006
185	DTNBP1	6.394939992	0.002986774
186	RPN2	6.392784142	0.002970716
187	C8orf41	6.392268935	0.00295483
188	PICALM	6.371147662	0.002939113
189	PRR8	6.367641245	0.002923562
190	PPP2R2A	6.365300099	0.002908175
191	SF1	6.360907938	0.002892949
192	C20orf43	6.344279915	0.002877881
193	LOC90110	6.329712917	0.00286297
194	TUBD1	6.322212699	0.002848212
195	PEX26	6.321746679	0.002833606
196	DENND4C	6.316091848	0.002819149
197	RAB11FIP1	6.290625259	0.002804838
198	CEP63	6.281464719	0.002790673
199	COMMD2	6.281265171	0.002776649
200	PRRG4	6.270926447	0.005525532
201	LOC284356	6.26817584	0.005498042
202	PSIP1	6.266342962	0.005470824
203	DLG5	6.254394147	0.005443874
204	OXR1	6.252787154	0.005417188
205	RBAK	6.246997831	0.005390763
206	PPP2R2D	6.245798263	0.005364594
207	TJP1	6.244866694	0.005338678
208	KCTD10	6.239404884	0.005313011
209	RNPC3	6.238050482	0.00528759
210	C11orf31	6.234198055	0.005262411
211	LYRM4	6.227546305	0.005237471
212	CAPRIN1	6.220931029	0.005212766
213	GNB2	6.218858939	0.005188293
214	P15RS	6.218789934	0.005164048
215	C12orf4	6.217902718	0.00514003
216	TFB1M	6.20612292	0.005116233
217	ESTAA774761	6.200764731	0.005092656
218	UHRF2	6.198540707	0.005069295
219	ZNF410	6.195977065	0.005046148
220	PCIF1	6.19582149	0.005023211
221	TRIM44	6.189313746	0.005000481
222	KCTD2	6.188636723	0.004977957
223	CBX3	6.172555854	0.004955634
224	LOC286052	6.170674193	0.004933511
225	SCMH1	6.164549004	0.004911584
226	PPP4R1	6.162075853	0.004889851
227	SEC24C	6.158286917	0.00486831
228	PDHX	6.15796502	0.004846958
229	ESTAA490565	6.152867221	0.004825792
230	LASP1	6.139201593	0.00480481
231	ROR1	6.134295036	0.00478401
232	CXXC1	6.125396425	0.004763389
233	NAT12	6.124029016	0.004742946
234	LSM14B	6.115614533	0.004722677
235	SEC11C	6.106400141	0.00470258
236	NOM1	6.106040223	0.004682654
237	RAB12	6.081011101	0.004662896
238	RANBP6	6.079540648	0.004643304
239	SERINC1	6.073552973	0.004623876
240	C9orf123	6.06466226	0.00460461
241	FOXJ3	6.062098049	0.004585504
242	ANGEL1	6.057520576	0.004566555
243	SLMO2	6.055899046	0.004547763
244	MDM4	6.048013436	0.004529124
245	GPSM2	6.03372676	0.004510638
246	CNOT8	6.012337986	0.004492302
247	ZADH2	6.009457526	0.004474115
248	SLC19A2	6.004762813	0.004456074
249	SGSH	6.003636853	0.004438178
250	ncRNAmir-29c2	5.998221325	0.004420425
251	DDHD2	5.997698244	0.004402814
252	UROS	5.992945985	0.004385343
253	LOC440498	5.986075023	0.004368009
254	ARGLU1	5.980346298	0.004350812
255	SUPT6H	5.973904666	0.00433375
256	CREM	5.969341773	0.004316822
257	LRRC41	5.96240165	0.004300025
258	HIBADH	5.960986693	0.004283358
259	GNA13	5.952092014	0.00426682
260	IFT81	5.949901357	0.004250409
261	G3BP1	5.94457133	0.004234124
262	WHSC1L1	5.93963416	0.004217963
263	PABPC4	5.937962988	0.004201925
264	ATG3	5.936063363	0.004186009
265	NPC1	5.935488378	0.004170213
266	ST14	5.926887688	0.004154535
267	YEATS4	5.925515888	0.004138975
268	MCL1	5.911593092	0.004123531
269	CLNS1A	5.905829722	0.004108202
270	FAM33A	5.900817515	0.004092987
271	HARS	5.899772003	0.004077883
272	RNF217	5.89749053	0.004062891
273	ADNP	5.896617306	0.004048009
274	C14orf133	5.892105342	0.006049852
275	UBE2Z	5.887909509	0.006027853
276	MED8	5.887014813	0.006006013
277	CTNNBL1	5.88430317	0.00598433
278	JMJD2C	5.88361179	0.005962804
279	GRB2	5.882466715	0.005941432
280	TMEM161A	5.87991746	0.005920213
281	SC65	5.877319798	0.005899144
282	ARFGEF1	5.875933027	0.005878225
283	DHX40	5.866664405	0.005857454
284	C1orf123	5.8519184	0.005836829
285	RBM15	5.848733081	0.005816349
286	ZNF605	5.848295215	0.005796012
287	LOC153546	5.847683323	0.005775817
288	UNC119B	5.846776272	0.005755762
289	RPS6KB1	5.844303587	0.005735846
290	DIDO1	5.843902591	0.005716067
291	OS9	5.843573511	0.005696425
292	TRAF6	5.837727164	0.005676916
293	SERTAD3	5.829762985	0.005657541
294	ZNF304	5.822450748	0.005638298
295	PPM1D	5.821106175	0.005619185
296	TMEM126B	5.81610521	0.005600201
297	LOC219347	5.811914677	0.005581345
298	USP30	5.810332239	0.005562616
299	GABARAPL2	5.808302444	0.005544012
300	GMDS	5.80269123	0.005525532
301	NFYC	5.800551756	0.005507175
302	CABYR	5.787661609	0.005488939
303	API5	5.784336171	0.005470824
304	PPP2R5C	5.783094852	0.005452827
305	BRD2	5.780369294	0.005434949
306	ANKRD12	5.776285638	0.005417188
307	CBY1	5.762292812	0.005399542
308	MRPL22	5.756075556	0.005382011
309	ATN1	5.750015705	0.005364594
310	TTC1	5.749407011	0.005347289
311	NDUFB9	5.746945612	0.005330095
312	ZDHHC21	5.74508336	0.005313011
313	LSM6	5.743714391	0.005296037
314	STK25	5.740743792	0.005279171
315	LSMD1	5.735763612	0.005262411
316	RNF138	5.735109932	0.005245758
317	TBC1D30	5.730293481	0.00522921
318	MBD1	5.716091914	0.005212766
319	C18orf25	5.714123925	0.005196425
320	PACSIN2	5.713144814	0.005180186
321	NSUN5C	5.712830004	0.005164048
322	RNF185	5.708450363	0.005148011
323	ZNF397	5.708219427	0.005132073
324	RAB35	5.707302098	0.005116233
325	LOC145758	5.703400537	0.005100491
326	MED26	5.700484102	0.005084845
327	ESTAA411664	5.699487998	0.005069295
328	ZFYVE27	5.695979619	0.00505384
329	XRCC6	5.680884241	0.005038479
330	SLC30A7	5.679457939	0.005023211
331	FRS2	5.676405095	0.005008035
332	NDNL2	5.660556507	0.00499295
333	C17orf71	5.659931507	0.004977957
334	LOC440536	5.659609295	0.004963053
335	PCYT1A	5.658485214	0.004948237
336	DPF2	5.654507197	0.004933511
337	ZNF192	5.653031441	0.004918871
338	C1orf188	5.646717135	0.004904318
339	ANKMY2	5.6450531	0.004889851
340	MED7	5.645037055	0.004875469
341	CCDC25	5.643699765	0.004861172
342	OFD1	5.629990322	0.00646261
343	KIAA1012	5.620621269	0.006443769
344	PPP3CB	5.620320542	0.006425037
345	C20orf3	5.617463951	0.006406414
346	ANKRD40	5.612252645	0.006387898
347	PIK3R4	5.606927938	0.006369489
348	CEP192	5.606825851	0.006351186
349	ARFIP1	5.605800043	0.006332988
350	ESTAI311795	5.597086087	0.006314893
351	RNF13	5.593961855	0.006296902
352	VAPB	5.591645975	0.006279013
353	CLCN3	5.589228581	0.006261226
354	ARL1	5.586021487	0.006243539
355	BIRC2	5.58495986	0.006225951
356	C18orf55	5.578228507	0.006208463
357	FKTN	5.576215181	0.006191072
358	CNOT1	5.572930441	0.006173779
359	MTF1	5.57086536	0.006156581
360	CHCHD6	5.57005717	0.00613948
361	JAK2	5.566582986	0.006122473
362	IKZF5	5.56166217	0.00610556
363	CASC3	5.560075066	0.00608874
364	SKP2	5.544217744	0.006072013
365	KIAA1279	5.539670379	0.006055377
366	CAMK1	5.53860894	0.006038833
367	ZNF226	5.533178625	0.006022378
368	ARPC1A	5.532618483	0.006006013
369	ADCY6	5.529501242	0.005989736
370	RAD54L	5.525766218	0.005973548
371	NSUN5B	5.518603574	0.005957447
372	PDE4B	5.518423589	0.005941432
373	CRELD2	5.518085613	0.005925503
374	SQLE	5.517092656	0.00590966
375	MGC57346	5.51284772	0.005893901
376	ZBTB5	5.511629896	0.005878225
377	RCL1	5.508529539	0.005862633
378	BMP7	5.506455291	0.005847124
379	PHC1	5.504251423	0.005831696
380	PDCD6	5.503213166	0.005816349
381	LSM8	5.501234244	0.005801083
382	U1SNRNPBP	5.496693782	0.005785897
383	C14orf138	5.494109718	0.00577079
384	GOLPH3L	5.490719287	0.005755762
385	SRA1	5.485647145	0.005740812
386	CHD8	5.484695501	0.00572594
387	ZNF84	5.481684995	0.005711144
388	SPATA2	5.480658223	0.005696425
389	RBBP8	5.479038267	0.005681781
390	MRPL3	5.47899556	0.005667212
391	DDX39	5.47702602	0.005652718
392	ISY1	5.476112653	0.005638298
393	CASP3	5.475643519	0.005623951
394	YPEL2	5.474381254	0.005609677
395	PRX	5.473102177	0.005595475
396	ME2	5.472544168	0.005581345
397	PGS1	5.46984233	0.005567286
398	TRMT11	5.468602858	0.005553298
399	HCST	5.467070462	0.00553938
400	SOCS7	5.467032855	0.005525532
401	EIF2B3	5.463403146	0.005511752
402	CTSC	5.455749475	0.006872552
403	ZFAND6	5.452894556	0.006855499
404	ESTAA460818	5.452876243	0.006838529
405	MKLN1	5.446943413	0.006821644
406	ZKSCAN4	5.443515851	0.006804842
407	LRRC59	5.442419428	0.006788123
408	SART1	5.437977278	0.006771485
409	HEATR6	5.437207781	0.006754929
410	RBM7	5.436620913	0.006738453
411	PIGS	5.435781435	0.006722058
412	CCDC28A	5.419588553	0.006705742
413	C20orf112	5.419423947	0.006689506
414	ZBTB10	5.417709091	0.006673348
415	UNQ1887	5.415457103	0.006657267
416	MTMR2	5.41383548	0.006641264
417	DYM	5.412998492	0.006625338
418	RAB6C	5.409797006	0.006609488
419	KIF24	5.407945544	0.006593713
420	FLCN	5.407581046	0.006578014
421	TMEM48	5.400283482	0.006562389
422	GABARAPL1	5.397634897	0.006546839
423	GAPVD1	5.396644304	0.006531361
424	STXBP3	5.394044124	0.006515957
425	RICTOR	5.385040035	0.006500626
426	TUBGCP2	5.384962786	0.006485366
427	ZFP91	5.383996802	0.006470178
428	ZNF354B	5.380080041	0.006455061
429	PIGO	5.380017921	0.006440014
430	BCL9L	5.378862114	0.006425037
431	ARMC10	5.377186163	0.00641013
432	ITFG2	5.373095308	0.006395291
433	IL17RA	5.371568471	0.006380522
434	C14orf102	5.369358353	0.00636582
435	RPL23	5.367137912	0.006351186
436	C7orf20	5.366639891	0.006336619
437	ENTPD6	5.365583764	0.006322119
438	ZNF217	5.362934333	0.006307685
439	POMZP3	5.358010206	0.006293316
440	C19orf2	5.357877992	0.006279013
441	SYPL1	5.354465173	0.006264775
442	RPP38	5.351955055	0.006250602
443	TSPAN31	5.349702503	0.006236492
444	SLC25A40	5.346648898	0.006222446
445	FAM44B	5.344614531	0.006208463
446	NDUFS3	5.339102059	0.006194542
447	UBE2N	5.335859944	0.006180684
448	TP53BP1	5.334079697	0.006166888
449	SNX13	5.332211008	0.006153153
450	TUBGCP4	5.327922887	0.00613948
451	SPOP	5.32744969	0.006125867
452	RAB17	5.316339886	0.006112314
453	STK19	5.313377071	0.006098821
454	MGC3260	5.306136285	0.006693926
455	PIGN	5.300589445	0.007286416
456	SETDB1	5.290718834	0.007270437
457	IFT80	5.289978057	0.007254528
458	TMED8	5.286880289	0.007238688
459	ZNF687	5.279701201	0.007222917
460	TMTC3	5.275129554	0.007207215
461	ESTAA937101	5.274593811	0.007191582
462	TDRD5	5.273734144	0.007176015
463	ESTAA909892	5.269124392	0.007160516
464	SNIP1	5.269004141	0.007145084
465	CREB3L4	5.268623159	0.007129718
466	ZNF419	5.266841896	0.007114419
467	C9orf102	5.265307066	0.007099184
468	CUL4A	5.262300327	0.007084015
469	THOC1	5.26194956	0.007068911
470	HNRNPA2B1	5.257911526	0.00705387
471	POLI	5.257515774	0.007038894
472	KIAA1632	5.251313746	0.007023981
473	PPFIA1	5.24308894	0.007009131
474	FAM82B	5.242283806	0.006994344
475	ESTAA176819	5.241852122	0.006979619
476	RRAGC	5.239358185	0.006964956
477	FBXO45	5.236170003	0.006950354
478	ZNF222	5.23399889	0.006935814
479	ZMIZ1	5.232464626	0.006921334
480	PAFAH1B3	5.227960565	0.006906915
481	KIAA1432	5.22783865	0.006892555
482	C20orf27	5.226993529	0.006878255
483	TMEM39A	5.224670986	0.006864015
484	PROCA1	5.221930846	0.006849833
485	SMCR7L	5.21986657	0.006835709
486	FKBP10	5.219305054	0.006821644
487	ZNF180	5.2182031	0.006807637
488	PTPLAD1	5.206373926	0.006793687
489	DKFZp727G131	5.206126345	0.006779794
490	RNMT	5.205485795	0.006765957
491	NFAT5	5.204956708	0.006752177
492	CDC6	5.204435053	0.006738453
493	ATG2A	5.197377485	0.006724785
494	GTF2H4	5.187701512	0.006711172
495	CDC16	5.187012587	0.006697614
496	L3MBTL2	5.183837749	0.00779813
497	TRADD	5.182782662	0.007782439
498	ESTAA437361	5.182326006	0.007766812
499	PSMF1	5.17874686	0.007751247
500	SLC25A13	5.175812785	0.007735745
501	C11orf67	5.175005114	0.007720304
502	SUFU	5.167076467	0.007704925
503	LARP1	5.166213323	0.007689607
504	ESTAA453593	5.164723197	0.00767435
505	TANC2	5.162640468	0.007659153
506	ATP5A1	5.161552421	0.007644016
507	LPIN2	5.160538412	0.007628939
508	TTC5	5.160391118	0.007613922
509	RYK	5.159722792	0.007598963
510	ZNF394	5.156942977	0.007584063
511	DAP	5.154761399	0.007569222
512	PARK7	5.154106233	0.007554438
513	ACVR2B	5.154007739	0.007539712
514	RAD51AP1	5.153796524	0.007525043
515	NR3C1	5.150461007	0.007510432
516	RBBP4	5.147587178	0.007495876
517	MAGEF1	5.147234845	0.007481378
518	C16orf80	5.142360994	0.007466935
519	SENP2	5.142289151	0.007452548
520	PARP2	5.137695137	0.007438216
521	DCTN6	5.133612671	0.007423939
522	C17orf80	5.133590273	0.007409717
523	FOXM1	5.129217006	0.007395549
524	FECH	5.127343013	0.007381436
525	ACTR5	5.122914539	0.007367376
526	ATG2B	5.11874451	0.007353369
527	ICK	5.116231241	0.007339416
528	ZNF223	5.116214317	0.007325516
529	FAM120B	5.111967673	0.007311668
530	NDUFB1	5.108430151	0.007297872
531	MTHFSD	5.108354979	0.007284129
532	PSMC1	5.105612886	0.007270437
533	RTCD1	5.100508565	0.007256796
534	GBF1	5.097400955	0.007243206
535	SH3D19	5.096600863	0.007229668
536	C12orf34	5.09548872	0.00721618
537	ZNF549	5.094452526	0.007202742
538	D2HGDH	5.092783583	0.007189354
539	DDX47	5.087765719	0.007176015
540	FAM118B	5.087740492	0.007162726
541	PRPF4B	5.085375459	0.007149487
542	PDAP1	5.084536113	0.007136296
543	SMTN	5.082370518	0.007123153
544	NDUFA9	5.081140717	0.007617921
545	OTUB1	5.0806786	0.008110872
546	WDR77	5.071358188	0.008096017
547	KCTD9	5.064185476	0.008081217
548	STARD10	5.063704755	0.00806647
549	LOC388760	5.062988452	0.008051777
550	FOXRED1	5.059288998	0.008037137
551	GTF2E1	5.051314366	0.008022551
552	BCR	5.048462809	0.008008017
553	ESTAA463961	5.04830984	0.007993536
554	FBXL11	5.047564399	0.007979107
555	POGZ	5.045552888	0.007964731
556	BTF3L4	5.03790796	0.007950405
557	ZNF234	5.037144594	0.007936132
558	FAM110A	5.036448915	0.007921909
559	LOC391356	5.030679942	0.007907738
560	C19orf12	5.029939336	0.007893617
561	MUTED	5.028879917	0.007879546
562	C12orf32	5.027976762	0.007865526
563	RNF146	5.026403195	0.007851555
564	LOC400948	5.025540962	0.007837634
565	ZC3H14	5.024959953	0.007823762
566	CPSF4	5.024427577	0.007809939
567	PTRH2	5.023860422	0.007796165
568	TRIM37	5.022881667	0.007782439
569	ZCCHC7	5.021618545	0.007768762
570	MPPE1	5.021442344	0.007755132
571	NMD3	5.018847027	0.007741551
572	ZNF425	5.017175888	0.007728017
573	MAFK	5.015976388	0.00771453
574	LOC90826	5.015290876	0.00770109
575	TUBGCP3	5.013322475	0.007687696
576	ESTAA768895	5.01176912	0.00767435
577	IK	5.011767519	0.007661049
578	TTC6	5.009311891	0.007647795
579	ZNF776	5.005101145	0.007634586
580	TM2D2	5.004872139	0.007621423
581	ZSCAN21	5.004716825	0.007608305
582	LOH12CR1	4.994239667	0.008544637
583	CCT2	4.993908674	0.00852998
584	FLJ12700	4.992063428	0.008515374
585	COPG2	4.991349594	0.008500818
586	FAM96B	4.98996733	0.008486312
587	CPSF6	4.986248959	0.008471855
588	RNF111	4.98525686	0.008457447
589	PSMB3	4.984630668	0.008443088
590	UBXD6	4.984370108	0.008428777
591	PSMD3	4.98356718	0.008414515
592	ZC3H18	4.982534367	0.008400302
593	TMEM123	4.975773538	0.008386136
594	ESTAI269444	4.972334796	0.008372018
595	VIPR1	4.972285008	0.008357947
596	SAPS3	4.969976829	0.008343924
597	SPTLC1	4.965582626	0.008329947
598	DPH5	4.958443624	0.008316018
599	EML2	4.956467956	0.008302135
600	EVI5	4.954975314	0.008288298
601	MRE11A	4.950339489	0.008274507
602	HINT1	4.94973269	0.008260762
603	KPNA1	4.947860097	0.008247062
604	KIAA1429	4.947536972	0.008233408
605	C11orf46	4.945987371	0.008219799
606	ABCE1	4.936152818	0.008206235
607	C6orf182	4.935838552	0.008192716
608	NFS1	4.935726161	0.008179241
609	PEF1	4.935467376	0.008165811
610	TRAPPC3	4.933664648	0.008152424
611	ARFGEF2	4.93016711	0.008139081
612	NDUFA2	4.929028532	0.008125782
613	CLK4	4.928782069	0.008112526
614	LOC222159	4.921825162	0.008999237
615	PVRL1	4.917794334	0.008984605
616	FIS1	4.914219034	0.008970019
617	MAGOHB	4.913061423	0.008955481
618	AP3M2	4.910547197	0.00894099
619	TMEM199	4.904254714	0.008926546
620	ZNRD1	4.902877211	0.008912148
621	SAMM50	4.902411882	0.008897797
622	CSTF1	4.90220354	0.008883492
623	ATP2A2	4.899992876	0.008869232
624	DDAH2	4.899983543	0.008855019
625	UNC84A	4.899570588	0.008840851
626	POP4	4.892107374	0.008826728
627	FAM91A1	4.891482204	0.00881265
628	ANAPC13	4.883955486	0.008798618
629	WBSCR16	4.87967816	0.008784629
630	IL10RB	4.879149659	0.008770685
631	CKAP5	4.87907479	0.008756786
632	U50531	4.87890814	0.00874293
633	SMU1	4.87458934	0.008729118
634	AKAP1	4.872424889	0.00871535
635	C10orf84	4.872053069	0.008701625
636	C16orf61	4.871834793	0.008687943
637	CDC42EP4	4.871069902	0.008674304
638	ECD	4.86764789	0.008660708
639	SNX4	4.867240462	0.008647155
640	GSK3B	4.866742565	0.008633643
641	STXBP5	4.863185178	0.008620174
642	FLJ10925	4.862789038	0.008606747
643	UBQLN1	4.861347591	0.008593362
644	VPS72	4.861291116	0.008580018
645	C12orf43	4.858114446	0.009423388
646	MSL-1	4.856671546	0.0094088
647	BRD7	4.855218918	0.009394258
648	GNAI3	4.847135811	0.009379761
649	CLP1	4.844493063	0.009365308
650	MRPL43	4.839369874	0.0093509
651	SEC61A1	4.838255906	0.009336536
652	RP5-1022P6.2	4.83708467	0.009322216
653	TCTN3	4.836699388	0.00930794
654	PRKAA1	4.83451596	0.009293708
655	HIPK1	4.82846789	0.009279519
656	CD58	4.824171529	0.009265373
657	TMEM132D	4.821320126	0.009251271
658	TMEM33	4.820995834	0.009237211
659	APEX1	4.817413754	0.009223194
660	SMAD2	4.814961474	0.00920922
661	FAM117A	4.810193029	0.009195287
662	RALGPS1	4.809345351	0.009181397
663	BUD31	4.808201539	0.009167549
664	RAVER2	4.806155938	0.009153742
665	TOM1L1	4.793743981	0.009970884
666	LRP8	4.792887096	0.009955913
667	NUP160	4.790338722	0.009940987
668	GTF2E2	4.78983491	0.009926105
669	ESTAI820738	4.789729999	0.009911268
670	ZNF574	4.785713948	0.009896475
671	TIGD3	4.785132914	0.009881726
672	CDKN2AIP	4.783287166	0.009867021
673	WDR3	4.782097487	0.00985236
674	ZNF550	4.781926695	0.009837742
675	OSBPL11	4.780615257	0.009823168
676	CHMP7	4.777526112	0.009808636
677	ESTAA721040	4.776893321	0.009794148
678	POLM	4.773777548	0.009779702
679	ABCF3	4.771678529	0.009765299
680	CSDE1	4.770784963	0.009750938
681	RASA3	4.770597925	0.00973662
682	VARS2	4.770464975	0.009722343
683	PPOX	4.767877923	0.009708109
684	DNAJC19	4.764360664	0.009693915
685	FGD6	4.760464214	0.009679764
686	FLJ22222	4.760231247	0.009665653
687	TUG1	4.760083977	0.009651584
688	ANKRD16	4.759441004	0.009637555
689	PAK1	4.756773518	0.009623568
690	B4GALT2	4.756370086	0.009609621
691	SFRS5	4.754729648	0.009595714
692	PGM3	4.752221349	0.009581847
693	BCCIP	4.750623392	0.00956802
694	RBM22	4.749064346	0.009554234
695	MORF4L2	4.747854384	0.009540487
696	KIAA0100	4.746735127	0.009526779
697	LENG8	4.74633342	0.009513111
698	SNRPD1	4.744237968	0.009499482
699	NOL1	4.736933518	0.009485892
700	LOC392084	4.736655727	0.00947234
701	TMEM14A	4.734298423	0.010247063
702	MAPKAPK2	4.733515318	0.010232466
703	CHD8	4.732473708	0.010217911
704	C9orf46	4.73002534	0.010203397
705	LRP11	4.728947912	0.010188924
706	NPEPPS	4.726723679	0.010174492
707	TMEM49	4.723036076	0.010160101
708	PSMA4	4.722851487	0.01014575
709	ANKRD17	4.72171202	0.010131441
710	ST3GAL6	4.719454244	0.010117171
711	PJA2	4.717295339	0.010102941
712	SLC46A1	4.716829994	0.010088752
713	RNU58A	4.716029857	0.010074602
714	UQCRC2	4.715551597	0.010060492
715	LOC81691	4.713125371	0.010046421
716	WARS2	4.712353315	0.01003239
717	ZNF530	4.712242948	0.010018398
718	GTPBP10	4.709956346	0.010004445
719	TBC1D20	4.707465412	0.00999053
720	LMTK2	4.707206172	0.009976655
721	CSRP2BP	4.706051862	0.009962817
722	DCTN3	4.704431037	0.009949018
723	VPS16	4.702490759	0.009935258
724	ZNF274	4.702355884	0.009921535
725	KIAA0157	4.698938097	0.00990785
726	ENOSF1	4.697509761	0.009894203
727	QSER1	4.691547968	0.009880593
728	USP9X	4.690850718	0.009867021
729	CMTM3	4.690483067	0.009853486
730	PET112L	4.689869632	0.009839988
731	ZNF707	4.688339366	0.010582414
732	FAM76B	4.68826947	0.010567957
733	RUVBL1	4.685902982	0.01055354
734	ZMYND17	4.685240429	0.010539161
735	ZNF547	4.683313916	0.010524822
736	PIP5K1A	4.680486219	0.010510522
737	TTLL12	4.680022743	0.010496261
738	MTCH2	4.677661469	0.010482039
739	PEX7	4.677646518	0.010467855
740	SYNJ2BP	4.674961558	0.010453709
741	SCFD2	4.673788647	0.010439601
742	C10orf137	4.672989236	0.010425532
743	SPAG5	4.672614425	0.0104115
744	VPS35	4.669391335	0.010397506
745	PHF3	4.668989199	0.01038355
746	PABPC4	4.668133705	0.010369631
747	PTPRA	4.667383882	0.010355749
748	RGP1	4.666610285	0.010341904
749	KLHL12	4.666054409	0.010328097
750	MEX3C	4.66514621	0.010314326
751	BCL2L13	4.6628376	0.010300592
752	LOC285770	4.661939692	0.010286894
753	ELOVL5	4.660705407	0.010273233
754	PEX10	4.659260188	0.010259608
755	ALG8	4.658267375	0.010246019
756	SFRS14	4.658051789	0.010232466
757	COX11	4.65681424	0.010218949
758	IREB2	4.655875412	0.010205468
759	COP1	4.655635686	0.010192022
760	SS18	4.651844195	0.010178611
761	KIAA0241	4.651252667	0.010165236
762	SNF8	4.649082845	0.010151896
763	PI4KA	4.648180851	0.01013859
764	PLD3	4.646329841	0.01012532
765	MLL5	4.646186907	0.010112084
766	EDC4	4.645441775	0.010098883
767	FLJ20674	4.643665153	0.010085716
768	NPHP3	4.64107583	0.010072584
769	NFX1	4.638716723	0.010059486
770	ESTAA814450	4.635478498	0.010046421
771	NHP2L1	4.634065834	0.010033391
772	MLYCD	4.633691059	0.010378266
773	MBD2	4.630219375	0.010722248
774	MCM2	4.628823947	0.010708395
775	SEC24B	4.628507411	0.010694578
776	LSG1	4.628462813	0.010680796
777	PEX11B	4.627893709	0.01066705
778	VCPIP1	4.620921372	0.010653339
779	snRNAU339	4.620665906	0.010639663
780	15-Sep	4.61988803	0.010626023
781	PRKAB1	4.619802959	0.010612417
782	SLC35A4	4.616462529	0.010598846
783	HARBI1	4.615814954	0.01058531
784	NAT10	4.614622372	0.010571808
785	ZFP41	4.61052006	0.010558341
786	EIF5	4.610013391	0.010544908
787	NIPBL	4.609409929	0.010531509
788	RPN1	4.60877219	0.010518144
789	INTS10	4.608396174	0.010504813
790	SASS6	4.608208439	0.010491516
791	PBK	4.607951586	0.010478252
792	CDS2	4.606595023	0.010465022
793	PCBD2	4.604036231	0.010451826
794	ARMC8	4.60266541	0.010438662
795	DDX60L	4.601754359	0.010425532
796	PRMT5	4.600157018	0.010412434
797	MGC29891	4.59793342	0.01039937
798	ESTAA074262	4.597050997	0.010386338
799	ELP3	4.591579317	0.010373339
800	FEZ2	4.591131799	0.010360372
801	KIF23	4.589488454	0.010347438
802	PAF1	4.589314392	0.010334536
803	C16orf58	4.588154594	0.010321666
804	C8orf32	4.587728134	0.010308828
805	C1orf27	4.586758709	0.010296022
806	ZNF416	4.58549711	0.010968798
807	CCDC45	4.585234816	0.010955206
808	RNFT1	4.583870252	0.010941647
809	PDIA5	4.5830094	0.010928122
810	FDXR	4.580410356	0.010914631
811	SRBD1	4.578769766	0.010901172
812	RPP30	4.576589774	0.010887747
813	ZRSR2	4.57635666	0.010874355
814	FAM18B	4.573659725	0.010860996
815	C7orf47	4.571579392	0.01084767
816	OPA1	4.570230065	0.010834376
817	ZNF529	4.567642724	0.010821115
818	MTMR4	4.564778613	0.010807886
819	TXNDC14	4.564484814	0.01079469
820	ESTAA479434	4.561208539	0.010781525
821	VPS4B	4.560030869	0.010768393
822	LASS2	4.556026584	0.010755293
823	TOB1	4.555721682	0.010742225
824	RBM12B	4.554103056	0.010729188
825	C15orf24	4.548730519	0.010716183
826	GRLF1	4.547634943	0.010703209
827	DERL1	4.546356472	0.010690267
828	C17orf63	4.544797934	0.011344691
829	FKBP1A	4.542099001	0.011331006
830	CHSY1	4.540945537	0.011317354
831	SRPR	4.53595535	0.011303735
832	C19orf56	4.532852262	0.011290149
833	EI24	4.531706256	0.011276596
834	ZNF225	4.530750884	0.011263074
835	ESTAA932472	4.528152822	0.011249586
836	TMEM134	4.528043587	0.011236129
837	CENPN	4.527860163	0.011222705
838	PSMB2	4.527000412	0.011209313
839	SIPA1L1	4.525617225	0.011195952
840	DIABLO	4.5253976	0.011182624
841	ZFP106	4.523640315	0.011169327
842	GTF2B	4.520358117	0.011156062
843	C18orf17	4.517983779	0.011142828
844	LIG3	4.51660247	0.011129626
845	PNRC2	4.515805916	0.011116455
846	CEACAM6	4.515351751	0.011103314
847	SAMD8	4.514634041	0.011090206
848	ATF2	4.512356073	0.011077127
849	ADFP	4.511441755	0.01106408
850	BCAS1	4.509901875	0.011376095
851	WDR55	4.509335695	0.011687376
852	NOD1	4.508047769	0.011673659
853	AATK	4.504862836	0.011659973
854	LRRFIP1	4.504119594	0.01164632
855	TMEM154	4.503187215	0.011632699
856	WDR32	4.502455504	0.011619109
857	TRIOBP	4.50143051	0.011605551
858	RIPK1	4.501350805	0.011592025
859	SIAH2	4.500600681	0.01157853
860	BCLAF1	4.500310284	0.011565067
861	ZNF543	4.49948358	0.011551634
862	RPUSD4	4.498967933	0.011538233
863	ENTPD7	4.497476709	0.011524864
864	MAGOH	4.496220303	0.011511525
865	CENTB5	4.49508787	0.011498216
866	ESTAA504249	4.49329397	0.011484939
867	TAF7	4.493134389	0.011471692
868	SLC35A5	4.492413662	0.011458476
869	ASB8	4.491828189	0.01144529
870	HDHD2	4.487780318	0.011432135
871	WDR5	4.48764421	0.011419009
872	LOC286260	4.486933784	0.011405914
873	TOP3A	4.486240177	0.011392849
874	PAPOLA	4.48595931	0.011379814
875	AGPAT6	4.485633401	0.011366808
876	SETD3	4.484502824	0.011353832
877	SRM	4.484102033	0.011340886
878	MRPL13	4.482470272	0.01132797
879	KLRA1	4.482124927	0.011315082
880	HMGCR	4.481340114	0.011302224
881	RCOR3	4.481268001	0.011289395
882	SNHG5	4.477002221	0.011276596
883	BGLAP	4.468647149	0.011889593
884	GEMIN5	4.468268895	0.011876143
885	SAP30L	4.46670991	0.011862724
886	SNHG11	4.466635229	0.011849335
887	RRAS	4.463645554	0.011835976
888	CCDC127	4.463590259	0.011822647
889	NFIB	4.46340471	0.011809348
890	SMEK1	4.461647715	0.011796079
891	RBBP9	4.461567679	0.01178284
892	HACL1	4.459146582	0.011769631
893	CNOT2	4.45626312	0.011756451
894	ERC1	4.456020348	0.0117433
895	CLN6	4.455071684	0.011730179
896	VPS11	4.455020159	0.011717088
897	FBXL20	4.454893418	0.011704025
898	E2F6	4.4537964	0.011690992
899	LDB1	4.452628474	0.011677987
900	CDCA5	4.45224969	0.011665012
901	HPS4	4.451263	0.011652065
902	ARHGDIA	4.450782661	0.011639147
903	OTUD6B	4.450344774	0.011626257
904	MIB1	4.449974672	0.011613396
905	VPS37A	4.449937432	0.011600564
906	HSPB8	4.449673911	0.01158776
907	ATRN	4.449392747	0.011574984
908	LOC390846	4.448696396	0.011562236
909	ZNF773	4.448247499	0.011549516
910	WDR51B	4.447548177	0.011536825
911	LOC284019	4.44637111	0.011524161
912	UBE3B	4.443047638	0.011511525
913	ENSA	4.442213902	0.011498916
914	LOC152217	4.442106744	0.011486335
915	TM2D3	4.440832227	0.011473782
916	ASH2L	4.437389236	0.011461256
917	LOC439993	4.434371663	0.011448757
918	HEXIM1	4.432361182	0.012038196
919	BIN3	4.427793865	0.012025096
920	RTN3	4.42753171	0.012012026
921	TBC1D16	4.427066557	0.011998983
922	C6orf173	4.425015229	0.011985969
923	CYLD	4.424375254	0.011972983
924	MGC15912	4.424255315	0.011960026
925	DSG2	4.424104014	0.011947096
926	EIF3H	4.423962911	0.011934194
927	RP3-402G11.5	4.421904672	0.01192132
928	TRIM25	4.421498283	0.011908474
929	C6orf134	4.420909143	0.011895655
930	PATL1	4.420717618	0.011882864
931	GOSR2	4.418439934	0.011870101
932	C1orf59	4.413439667	0.011857364
933	PRUNE	4.413175053	0.011844656
934	ZNF800	4.412529106	0.011831974
935	PAQR6	4.411675516	0.011819319
936	RXRA	4.409593816	0.011806692
937	LOC653316	4.409546963	0.011794091
938	LOC442133	4.405088111	0.011781518
939	ATP5L	4.404311436	0.011768971
940	FAM160B2	4.400780968	0.012344273
941	LOC388796	4.399338963	0.012331155
942	AKAP9	4.395253046	0.012318065
943	RAB8A	4.395228737	0.012305002
944	SF3A1	4.394399107	0.012291967
945	SDF4	4.390791132	0.01227896
946	ZNRF2	4.384252247	0.01226598
947	ZSCAN2	4.38272292	0.012253027
948	UBXD7	4.380863671	0.012240102
949	TUBGCP5	4.377759581	0.012227204
950	HYPK	4.377013606	0.012214333
951	WDR42A	4.376662947	0.01220149
952	COX15	4.375552569	0.012188673
953	RBM39	4.374769348	0.012175883
954	CSPP1	4.373509231	0.01216312
955	SLU7	4.37286701	0.012150384
956	BICD2	4.371759198	0.012715659
957	SPSB2	4.3704659	0.012702372
958	DPP3	4.370407018	0.012689113
959	MFSD11	4.370132496	0.012675881
960	ZNF284	4.366712274	0.012662677
961	PHF23	4.366343254	0.0126495
962	ZBED4	4.364989241	0.012636351
963	COBRA1	4.364864295	0.012623229
964	RBCK1	4.364388394	0.012610135
965	C20orf177	4.363267224	0.012597067
966	RPL4	4.362246864	0.012584027
967	RSPRY1	4.361922617	0.012571013
968	POLR3F	4.359949874	0.012558027
969	ACLY	4.358168132	0.012545067
970	ACSF2	4.356877135	0.012532134
971	THTPA	4.354478479	0.012519228
972	EIF3J	4.353180658	0.012506348
973	CDCA3	4.353033375	0.012493494
974	ZNF417	4.35102008	0.012480667
975	NUB1	4.347822036	0.012467867
976	PWP1	4.347068417	0.012455092
977	BRWD3	4.344340428	0.012442344
978	KIAA0406	4.343648142	0.012429622
979	XRCC2	4.342951447	0.012699128
980	PHF14	4.342878498	0.012968085
981	C6orf199	4.342410162	0.012954866
982	TAF1B	4.33962608	0.012941673
983	MEPCE	4.336452646	0.012928508
984	SEC13	4.331363471	0.012915369
985	GPR21	4.330472393	0.012902257
986	SGK3	4.330279993	0.012889172
987	GINS2	4.330183722	0.012876113
988	ZNF227	4.329864269	0.01286308
989	PEX5	4.327536613	0.012850074
990	FBXW11	4.327442361	0.012837094
991	TRIM27	4.327439427	0.01282414
992	AKAP10	4.327242875	0.012811213
993	PFDN1	4.325593412	0.012798311
994	HDAC3	4.324610188	0.012785436
995	ZNF684	4.320178658	0.012772586
996	SLC24A5	4.319788702	0.012759762
997	SUZ12	4.31567526	0.01330118
998	AP1S1	4.31412908	0.013287852
999	CWC15	4.312705133	0.013274551
1000	LRP6	4.31016875	0.013261276
1001	KIAA1632	4.310029425	0.013248028
1002	POP5	4.308950752	0.013234807
1003	PTMS	4.307860517	0.013221611
1004	FARS2	4.307112294	0.013208443
1005	BUB3	4.306375722	0.0131953
1006	MRPL47	4.304579829	0.013182183
1007	SERAC1	4.304212827	0.013169093
1008	HMBOX1	4.303495732	0.013156028
1009	MAP3K3	4.302772344	0.013142989
1010	KIAA0196	4.302311802	0.013129977
1011	CA8	4.301642845	0.013116989
1012	B9D1	4.301467424	0.013104028
1013	PAPD5	4.300141856	0.013091092
1014	DDB2	4.299928618	0.013078182
1015	SLC25A17	4.297791934	0.013065297
1016	ZNF207	4.29692938	0.013052437
1017	KIAA0020	4.296109559	0.013039603
1018	EEFSEC	4.292207802	0.013026794
1019	UROD	4.290710276	0.01301401
1020	UQCRQ	4.290049263	0.013001251
1021	CALM3	4.289272852	0.012988517
1022	RHBDD3	4.28692431	0.012975809
1023	C7orf30	4.286121096	0.012963124
1024	TTC15	4.284314837	0.013490068
1025	CHKB	4.282540075	0.013476907
1026	C16orf44	4.280120092	0.013463771
1027	RAP2A	4.279396628	0.013450662
1028	C20orf29	4.278967951	0.013437577
1029	MAST2	4.27867898	0.013424518
1030	ZNF169	4.27765951	0.013411485
1031	PPP2R1B	4.277616394	0.013398477
1032	ESTAA668522	4.276564502	0.013385494
1033	U2AF1	4.276142748	0.013372536
1034	PDXDC1	4.275046223	0.013346695
1035	TOMM22	4.273540583	0.013333812
1036	RICS	4.271262823	0.013320954
1037	UTRN	4.26945077	0.013308121
1038	HOXC4	4.268946951	0.013295312
1039	FHDC1	4.268339841	0.013282528
1040	IGHMBP2	4.267996278	0.013269769
1041	FBXO3	4.266471792	0.013257034
1042	LOC440426	4.26493376	0.013244324
1043	GK5	4.264572627	0.013231637
1044	ATP5G1	4.264019463	0.013218976
1045	C20orf194	4.263982914	0.013206338
1046	UBE2O	4.263847021	0.013193724
1047	ESTAA456044	4.263845287	0.013181135
1048	FBXO38	4.262795889	0.01316857
1049	TRIM35	4.261833988	0.013156028
1050	CRTC2	4.261046714	0.01314351
1051	GALT	4.260914989	0.013131017
1052	POP7	4.260624088	0.013118547
1053	ARL17P1	4.260362163	0.0131061
1054	C14orf118	4.259128602	0.013093677
1055	C18orf19	4.256917751	0.013604529
1056	GOT2	4.255976451	0.013591658
1057	PTPLB	4.255614246	0.013578812
1058	STT3A	4.25543547	0.013565989
1059	LOC389178	4.255272346	0.013553191
1060	NOL5A	4.251767714	0.013540417
1061	FLJ43276	4.251539099	0.013527667
1062	PREB	4.247988202	0.013514941
1063	M6PR	4.247830851	0.013502239
1064	FLJ11783	4.246997576	0.013489561
1065	NDUFS6	4.245676261	0.013476907
1066	LOC440729	4.245108922	0.013464276
1067	DHX38	4.244994685	0.013451669
1068	PAAF1	4.24159348	0.013439086
1069	INTS4	4.241555812	0.013426526
1070	UTP6	4.240421406	0.013413989
1071	AGL	4.239482121	0.013401476
1072	CTBP2	4.238460176	0.013646467
1073	DGCR14	4.238294723	0.013891002
1074	HMG2L1	4.237230805	0.01387808
1075	DNAJC11	4.235840216	0.013865182
1076	MRPL49	4.23511794	0.013852308
1077	PANX1	4.23383352	0.013839458
1078	JOSD3	4.230933863	0.013826632
1079	CLCC1	4.230178758	0.01381383
1080	PANK2	4.229621152	0.013801051
1081	KDELR1	4.227846259	0.013788296
1082	CDV3	4.227717147	0.013775564
1083	PMVK	4.227477576	0.013762856
1084	EIF4EBP2	4.224724871	0.013750171
1085	AF001689	4.223639417	0.01373751
1086	TK2	4.22252971	0.013724872
1087	EHMT1	4.221230323	0.013712257
1088	FRAP1	4.220848137	0.013699666
1089	NFKBIL1	4.216636786	0.013687097
1090	C18orf8	4.216290626	0.013674552
1091	IPO4	4.214450012	0.013662029
1092	ZSCAN5	4.213831642	0.01364953
1093	ST3GAL3	4.212942609	0.013889591
1094	SARS	4.211475836	0.014129214
1095	LOC51149	4.209344376	0.014116322
1096	MIER1	4.208636545	0.014103454
1097	ASH1L	4.20856718	0.014090609
1098	TNIP1	4.207666974	0.014077788
1099	C7orf54	4.207434843	0.01406499
1100	CLTC	4.207111037	0.014052215
1101	ARRDC1	4.206097295	0.014039464
1102	ZNF221	4.203080029	0.014026735
1103	KRAS	4.202793261	0.01401403
1104	WDR47	4.200799321	0.013988688
1105	TMEM188	4.200644775	0.013976052
1106	SUMO2	4.199938431	0.013963438
1107	SCAND2	4.199659054	0.013950847
1108	NUDCD2	4.198466178	0.013938278
1109	TWSG1	4.19812099	0.013925733
1110	CBX1	4.197801798	0.01391321
1111	ARMETL1	4.194707983	0.013900709
1112	NDC80	4.194262635	0.013888231
1113	ZNF791	4.193366805	0.013875775
1114	NOLA3	4.191846104	0.014358461
1115	CSNK2A1	4.190907288	0.014345606
1116	CKLF	4.18873219	0.014332775
1117	ESTAA625959	4.186516503	0.014319966
1118	SUPT5H	4.185959135	0.014307181
1119	RAD54B	4.184623007	0.014294418
1120	MFAP1	4.183664838	0.014281678
1121	PFDN4	4.181973968	0.01426896
1122	WAPAL	4.179317457	0.014256265
1123	CNTNAP1	4.178548258	0.014243593
1124	DLD	4.177176088	0.014230943
1125	LIG1	4.176727583	0.014218316
1126	RARA	4.17672619	0.014205711
1127	AQP11	4.176132709	0.014193129
1128	BAG4	4.175406866	0.014180568
1129	DDX24	4.17507678	0.01416803
1130	WRN	4.174718022	0.014155514
1131	RAD1	4.173801436	0.014143021
1132	JOSD3	4.170346908	0.014130549
1133	RPS12	4.170196092	0.014118099
1134	C6orf173	4.169392266	0.014105671
1135	CCDC5	4.169234911	0.014093265
1136	NCOA3	4.169039948	0.014080881
1137	NDUFA10	4.168708819	0.014068518
1138	SS18L1	4.168668725	0.014056177
1139	EXT2	4.168315673	0.014043858
1140	PTPRK	4.167989129	0.014031561
1141	PAPSS2	4.167811209	0.014260996
1142	PTPRF	4.167677406	0.01424853
1143	AUH	4.167650201	0.014236086
1144	RBM27	4.165785111	0.014464743
1145	ZMYM4	4.165418117	0.014452132
1146	HOXC5	4.163934227	0.014439543
1147	ESTAA446766	4.163610971	0.014426976
1148	C1orf108	4.163327584	0.014414431
1149	CEP68	4.163011693	0.014401907
1150	EXOC7	4.16195065	0.014389406
1151	SNRPB	4.161486553	0.014376926
1152	EIF3E	4.160744426	0.014364467
1153	MGC16384	4.159670674	0.014352031
1154	ESTAI572844	4.15841935	0.014339615
1155	VISA	4.158070577	0.014327222
1156	ZXDC	4.156728299	0.014314849
1157	PES1	4.154893926	0.014302498
1158	PEX16	4.151981147	0.014290168
1159	CCDC125	4.149492747	0.01427786
1160	FUNDC2	4.148294204	0.014265573
1161	MRPL55	4.146201827	0.014490862
1162	RND1	4.145876823	0.014715763
1163	MDM2	4.145237973	0.014703132
1164	EXOSC6	4.144811866	0.014690522
1165	NEIL2	4.14326738	0.014677934
1166	TOPBP1	4.141811041	0.014665367
1167	ZFHX2	4.139202644	0.014652822
1168	PSMD4	4.139007101	0.014640298
1169	ZNF354A	4.137341828	0.014627796
1170	SFRS9	4.135801094	0.014615314
1171	ADAM9	4.135126882	0.014602855
1172	ATP1A1	4.133626919	0.014590416
1173	SPCS2	4.128769937	0.014577999
1174	XPNPEP1	4.127181418	0.015035461
1175	FBXO21	4.125621182	0.015022686
1176	YY1AP1	4.125095955	0.015009934
1177	C2CD3	4.124925627	0.014997203
1178	C6orf151	4.124053552	0.014984493
1179	MAP3K4	4.122611147	0.014971805
1180	TBC1D14	4.122216928	0.014959139
1181	CEPT1	4.121817879	0.014946493
1182	ZNF330	4.1206011	0.01493387
1183	TMEM106B	4.118900884	0.014921267
1184	RPS14	4.11859187	0.014908686
1185	PRR12	4.117216053	0.014896126
1186	CENPQ	4.117091582	0.014883587
1187	NDST2	4.116994035	0.01487107
1188	SEPSECS	4.116963162	0.014858573
1189	WDR7	4.11206652	0.014846097
1190	ZNF326	4.108643106	0.014833642
1191	IPMK	4.108458845	0.014821209
1192	PREX1	4.106720907	0.014808795
1193	GOLGB1	4.105507911	0.014796403
1194	C20orf7	4.105505168	0.014784032
1195	CHMP2A	4.105020799	0.015233296
1196	KIAA0265	4.104225555	0.01522058
1197	SLC35B1	4.103850722	0.015207886
1198	COIL	4.103821124	0.015195212
1199	CCDC132	4.103218754	0.01518256
1200	PKN2	4.102815008	0.015169929
1201	NPM1	4.102429996	0.015157319
1202	GBX2	4.099317646	0.01514473
1203	SNX14	4.097904716	0.015132162
1204	ULK1	4.097847519	0.015119614
1205	PIK3C2A	4.09665089	0.015107088
1206	CUL5	4.094360216	0.015094582
1207	RPL23	4.093798837	0.015082097
1208	SFRS17A	4.093393921	0.015069632
1209	PKLR	4.092617167	0.015057188
1210	BZW2	4.091987596	0.015044765
1211	PIBF1	4.086035122	0.015487888
1212	IRF3	4.085227798	0.01547513
1213	MCM10	4.083991088	0.015462394
1214	GPR20	4.083960386	0.015449678
1215	SH3PXD2A	4.083614126	0.015436983
1216	TMEM165	4.082314257	0.015424309
1217	KIAA1468	4.082067529	0.015411656
1218	CACNB1	4.081908227	0.015399023
1219	C20orf11	4.080766438	0.015386411
1220	ZNF498	4.080162485	0.01537382
1221	ZNF79	4.079478627	0.015361249
1222	LYSMD3	4.079259122	0.015348699
1223	RAB5C	4.077872579	0.01533617
1224	C11orf61	4.076547591	0.015323661
1225	2-Sep	4.075950558	0.015311172
1226	ARL16	4.075838666	0.015298704
1227	CPD	4.075644755	0.015286256
1228	TTRAP	4.074594854	0.015273828
1229	PRPF38A	4.07434292	0.01526142
1230	WBSCR22	4.072673956	0.015249033
1231	BOLA1	4.072629633	0.015236665
1232	REPS1	4.070399733	0.015224318
1233	LRRC58	4.069775728	0.01521199
1234	HSDL1	4.06956095	0.015199683
1235	TAOK2	4.065756035	0.015187395
1236	KRIT1	4.065619517	0.015175128
1237	HNRNPUL1	4.065516987	0.01516288
1238	ETV6	4.063739521	0.015150652
1239	GTPBP8	4.06266544	0.015138443
1240	SSRP1	4.061501849	0.015571144
1241	C9orf102	4.061079803	0.015558617
1242	PEMT	4.060704194	0.01554611
1243	HIBCH	4.058738281	0.015533624
1244	ZNF271	4.057835055	0.015521157
1245	SFRS16	4.057696369	0.01550871
1246	ESTAI380454	4.05716618	0.015496283
1247	PTGFRN	4.055661773	0.015483876
1248	MASTL	4.055580649	0.015471489
1249	PSME1	4.055514244	0.015459122
1250	APLP2	4.054152303	0.015446774
1251	ORC6L	4.053975787	0.015434446
1252	WDR20	4.053395381	0.01540985
1253	PGAM5	4.052597073	0.015397581
1254	MTMR3	4.051264645	0.015385331
1255	RPL19	4.049400957	0.015373101
1256	TAS2R14	4.046749771	0.015360891
1257	C12orf28	4.043546059	0.015787234
1258	EXOC3	4.042771184	0.015774714
1259	SPATA20	4.040492891	0.015762214
1260	YPEL5	4.040467811	0.015749734
1261	ncRNAU2117	4.040390107	0.015737274
1262	SLC4A11	4.039845323	0.015724834
1263	CCDC76	4.036784781	0.015712413
1264	LRRC37B	4.036006842	0.015700011
1265	KIAA0754	4.035576168	0.01568763
1266	DHX32	4.03538092	0.015675268
1267	MGC27345	4.034318394	0.015662925
1268	AGPAT5	4.033090979	0.015650601
1269	C3orf19	4.03276821	0.015638298
1270	PIGP	4.031744887	0.015626013
1271	TBC1D7	4.031362626	0.015613748
1272	ANKS1B	4.031216837	0.015601502
1273	SAE1	4.03064076	0.015805792
1274	USP5	4.029765816	0.016009763
1275	GLMN	4.025794192	0.015997236
1276	GALNT4	4.024779767	0.015984728
1277	PPIF	4.021508261	0.01597224
1278	MTP18	4.021180865	0.015959772
1279	HUS1B	4.020850188	0.015947323
1280	CPNE3	4.020670902	0.015934893
1281	PDCD10	4.016181749	0.015922483
1282	VAPA	4.014689132	0.016340094
1283	NEO1	4.013078108	0.016327388
1284	ATP5J2	4.011358921	0.016314702
1285	USP7	4.010948552	0.016302035
1286	FOXO3	4.010591133	0.016289388
1287	ZNF224	4.008748617	0.01627676
1288	PSMC5	4.007759667	0.016264152
1289	PNPLA8	4.006835375	0.016251564
1290	ESTAA745869	4.006789841	0.016238995
1291	ACAD9	4.00572322	0.016226446
1292	UNK	4.003289051	0.016201405
1293	PFKFB1	4.003092776	0.016188914
1294	LOC440582	4.003080023	0.016176441
1295	POLR3A	4.00114807	0.016163988
1296	EXOSC10	4.00104495	0.016151555
1297	SLC6A9	4.000356635	0.01613914
1298	AARS	3.998701707	0.016551132
1299	KLHDC9	3.998239407	0.01653843
1300	BNIP3	3.998094543	0.016525747
1301	RAD51C	3.997754514	0.016513084
1302	TP53RK	3.997676817	0.01650044
1303	CXorf38	3.997153174	0.016487815
1304	PHKB	3.996761939	0.01647521
1305	FAM22E	3.996440814	0.016462623
1306	WDR59	3.996386471	0.016450057
1307	ECM2	3.995670916	0.016437509
1308	ZNF364	3.99241398	0.01642498
1309	DCUN1D2	3.992061108	0.016412471
1310	LPAR2	3.99075028	0.01639998
1311	MTBP	3.989629179	0.016387509
1312	NUDT17	3.988510525	0.016375056
1313	RABGAP1	3.988010814	0.016362623
1314	SHANK2	3.987123393	0.016350208
1315	TMEM126A	3.986855288	0.016337812
1316	ACAD8	3.98444577	0.016325435
1317	MIF4GD	3.984183596	0.016313076
1318	PHF20L1	3.983451717	0.016300737
1319	CLIP1	3.98267036	0.016288416
1320	FAM29A	3.982472193	0.01669345
1321	COL6A3	3.98194957	0.016680851
1322	TMEM19	3.980586471	0.016668271
1323	HOOK3	3.980223134	0.01665571
1324	PSMC2	3.979764512	0.016643168
1325	LOC388152	3.975966294	0.016630645
1326	MPDZ	3.974709762	0.016618141
1327	UBE2R2	3.973609197	0.016605655
1328	NEDD8	3.972700585	0.016593189
1329	COQ5	3.970763584	0.016580741
1330	ZNF552	3.969035035	0.016568311
1331	ZNF76	3.968152508	0.016555901
1332	CERCAM	3.965799112	0.016957096
1333	NIPA2	3.965017946	0.016944413
1334	SLC35B4	3.964236754	0.016931749
1335	GSK3A	3.963943877	0.016919104
1336	LSM4	3.959273445	0.016906478
1337	TMED6	3.959210307	0.016893871
1338	MKRN2	3.959154592	0.016881282
1339	ESTAA620591	3.956194864	0.016868712
1340	DNAJC21	3.955330363	0.016856161
1341	FLJ23356	3.954832168	0.016843629
1342	TBL2	3.954577004	0.016831115
1343	SOCS6	3.953959205	0.016818619
1344	SCAF1	3.953756663	0.016806143
1345	PLAA	3.95355209	0.016793685
1346	COPS7A	3.953546801	0.016781245
1347	MTRR	3.950225256	0.016768823
1348	RNASEH1	3.95007756	0.01675642
1349	PSMD7	3.948778778	0.017152427
1350	ZNF24	3.948571075	0.017139759
1351	MEF2A	3.947193366	0.01712711
1352	SELS	3.946577279	0.017114479
1353	LOC90379	3.946233973	0.017101867
1354	DPM1	3.94520234	0.017089274
1355	ZNF639	3.943950273	0.017076699
1356	ELAC1	3.943049593	0.017064142
1357	PPIE	3.94288914	0.017051604
1358	MAFA	3.94285568	0.017039085
1359	KIAA1328	3.942715169	0.017026584
1360	SCYL2	3.942428976	0.017014101
1361	SLC43A1	3.938565977	0.017001636
1362	NGDN	3.937223133	0.01698919
1363	POLDIP3	3.936923417	0.016976762
1364	CDAN1	3.93665312	0.016964352
1365	GPR89A	3.935794555	0.01695196
1366	MIPOL1	3.935481429	0.01734291
1367	MGEA5	3.935195684	0.01733026
1368	RAP1A	3.934819867	0.017317629
1369	CHD3	3.933287015	0.017305016
1370	RPAP2	3.932320198	0.017292421
1371	CTTN	3.932074164	0.017279845
1372	ESTAI821196	3.929326174	0.017267287
1373	KPNA6	3.928694242	0.017254747
1374	ESRRA	3.927164422	0.017242226
1375	AGPAT2	3.926023378	0.017229722
1376	UQCRH	3.925821118	0.017217237
1377	HSPBAP1	3.923089025	0.01720477
1378	RIMS3	3.921293899	0.017592142
1379	NUTF2	3.921048183	0.017579422
1380	DNAJB4	3.920131924	0.01756672
1381	ESTAA088446	3.920062367	0.017554036
1382	CBLL1	3.919759989	0.017541371
1383	C21orf122	3.919472696	0.017528724
1384	EIF2C4	3.918677986	0.017516095
1385	C10orf18	3.918342403	0.017503484
1386	LOC153346	3.915684501	0.017490892
1387	HCN3	3.914889967	0.017478318
1388	SUPT16H	3.914873343	0.017465761
1389	ARSG	3.914632804	0.017453223
1390	RNF34	3.914319905	0.017440703
1391	CALML4	3.913109043	0.017428201
1392	PSRC1	3.912084696	0.017415716
1393	APOD	3.910516286	0.01740325
1394	C10orf28	3.910020388	0.017390801
1395	ATP6V0D1	3.908735968	0.01737837
1396	ESTAI820802	3.908524317	0.017563298
1397	ADAMTS5	3.907726401	0.017747961
1398	FKBP4	3.907309775	0.017735302
1399	C7orf44	3.906547989	0.017722661
1400	GCC2	3.905210364	0.017710038
1401	RAB18	3.90474664	0.017697433
1402	CCNB2	3.904667948	0.017684846
1403	CREBZF	3.904325845	0.017672277
1404	JOSD3	3.903520865	0.017659725
1405	UBE2G2	3.902918077	0.017647192
1406	DSEL	3.901907798	0.017634676
1407	ALG12	3.901655998	0.017622178
1408	ATP6V0A1	3.901374081	0.017609698
1409	ncRNAU6657	3.900570555	0.017597235
1410	LIMK2	3.899150368	0.01758479
1411	MDN1	3.898066537	0.017572363
1412	SLC35E1	3.897882128	0.017559953
1413	TAOK1	3.896481611	0.01754756
1414	CADM4	3.895259103	0.017924856
1415	PER2	3.894412151	0.017912224
1416	PHGDH	3.894225556	0.01789961
1417	IL11RA	3.893008614	0.017887014
1418	DGKZ	3.892560782	0.017874435
1419	C3orf1	3.891735199	0.017861874
1420	DNA2	3.890726373	0.01784933
1421	STK32C	3.888917947	0.017836804
1422	TXNDC5	3.886340952	0.017824296
1423	MRPS16	3.885303952	0.017811805
1424	C1orf212	3.884661593	0.017799332
1425	LOC441804	3.884279831	0.017786876
1426	RAD21	3.883796833	0.017774438
1427	MRCL3	3.8832924	0.017762017
1428	ERICH1	3.881497954	0.017749613
1429	LEPROTL1	3.881335346	0.017737227
1430	EME1	3.881014511	0.017724858
1431	JOSD3	3.880462865	0.017905033
1432	FLJ31306	3.878243427	0.018084958
1433	SSBP1	3.877853897	0.018072373
1434	FNBP4	3.877443405	0.018059805
1435	CBL	3.877394091	0.018047255
1436	ESTAI668617	3.877337978	0.018034722
1437	ANKRA2	3.876899932	0.018022206
1438	TRMT12	3.876059642	0.018009708
1439	ZNF324	3.874601904	0.017997228
1440	DECR1	3.874566227	0.017984764
1441	TOM1	3.874525502	0.017972318
1442	VAC14	3.873745659	0.017959889
1443	TMEM184C	3.869177023	0.017947477
1444	IRF2BP1	3.869008759	0.017935083
1445	2-Apr	3.868485609	0.018304039
1446	TMED10	3.865219027	0.018291416
1447	COX17	3.865073212	0.01827881
1448	HDAC4	3.863952424	0.018266221
1449	PHKA1	3.863055169	0.018253649
1450	UMPS	3.862856748	0.018241095
1451	ESTAI291125	3.861158581	0.018228559
1452	IKBKAP	3.860536178	0.018216039
1453	C9orf100	3.859547467	0.018203536
1454	TMED7	3.859046659	0.018191051
1455	GRSF1	3.858385242	0.018178583
1456	RPL4	3.858118283	0.018166132
1457	ESTAI079987	3.857166244	0.018153698
1458	ESTAI123517	3.856816354	0.018141281
1459	DDX1	3.856285214	0.018128881
1460	CASP1	3.853806441	0.018493925
1461	PSMA5	3.852552484	0.018481301
1462	CCHCR1	3.85248916	0.018468694
1463	ORMDL3	3.852150919	0.018456105
1464	LRRC45	3.852050762	0.018443533
1465	NCOA6	3.850036044	0.018430977
1466	C12orf57	3.847860414	0.018418439
1467	ZNF259	3.846917427	0.018405918
1468	ARID4A	3.846364158	0.018393414
1469	NUP107	3.845746132	0.018380927
1470	USP1	3.844365791	0.018368457
1471	BLCAP	3.843073943	0.018356004
1472	AGA	3.843062526	0.018343568
1473	RPL17	3.841375016	0.018705253
1474	FAM29A	3.841363797	0.018692597
1475	LOC440703	3.840668501	0.018679959
1476	BCL2L13	3.840218843	0.018667337
1477	BCL10	3.838149017	0.018654733
1478	AATF	3.838104612	0.018642145
1479	KIAA0467	3.837462594	0.018629575
1480	NCOA2	3.835732449	0.018617021
1481	KIAA0194	3.835722686	0.018604484
1482	RPA3	3.835084773	0.018591964
1483	VPS26A	3.834697726	0.018579461
1484	GLS	3.834157282	0.018566975
1485	GALNT7	3.833974761	0.018554506
1486	PARP16	3.833743868	0.018542053
1487	EIF1AX	3.83267785	0.018529617
1488	WWTR1	3.83264027	0.018517198
1489	WDR67	3.832577729	0.018504795
1490	NDUFB5	3.831459427	0.018492409
1491	CREB3	3.830010544	0.01884964
1492	ZBTB8OS	3.828853089	0.01883704
1493	DNAJC9	3.828658267	0.018824457
1494	TLK2	3.827724097	0.018811891
1495	FLVCR	3.826707451	0.018799341
1496	TBRG1	3.826441654	0.018786808
1497	SERINC3	3.82512719	0.018774292
1498	DDX10	3.823890637	0.018761792
1499	NUP37	3.820885317	0.01874931
1500	PITPNC1	3.820050645	0.018736843
1501	PMPCB	3.819864939	0.018724393
1502	MKS1	3.819046928	0.01871196
1503	TOX4	3.818645707	0.018699544
1504	GPN3	3.818569946	0.018687143
1505	TRMT6	3.817517935	0.018857845
1506	FAM103A1	3.817260782	0.019028321
1507	KIAA1731	3.816570157	0.019015728
1508	C7orf27	3.815969862	0.019003152
1509	LOC338870	3.815822562	0.018990592
1510	DAGLB	3.815561126	0.018978048
1511	MIF	3.81430962	0.018965522
1512	REXO2	3.813761819	0.018953011
1513	RANGAP1	3.812777488	0.01892804
1514	CASKIN2	3.812462868	0.01891558
1515	TSPAN13	3.812272254	0.018903135
1516	ARRB1	3.811737152	0.018890707
1517	CHUK	3.810010569	0.018878295
1518	PDCD2	3.809802334	0.0188659
1519	FBXL6	3.808908232	0.018853521
1520	VPS33A	3.808272472	0.018841158
1521	SLC2A8	3.807727327	0.018828811
1522	SLC25A19	3.807270984	0.01881648
1523	NQO2	3.806938018	0.018804166
1524	CCDC41	3.806630794	0.018791867
1525	NLK	3.806156846	0.018779585
1526	DSCC1	3.805632888	0.018767319
1527	SLC38A1	3.80521569	0.018755069
1528	RAB6A	3.805110305	0.018742835
1529	XPO7	3.803137435	0.01909082
1530	ACOT8	3.799914145	0.019078383
1531	PDCD7	3.79956624	0.019065963
1532	FYTTD1	3.796238978	0.019053558
1533	RBM26	3.795376697	0.019041169
1534	CNFN	3.792658247	0.019387831
1535	NDUFC2	3.79040248	0.019375241
1536	DLST	3.790358704	0.019362668
1537	FGFR1	3.788898898	0.019350111
1538	ERMP1	3.788226172	0.019337571
1539	ESTAA281908	3.787707687	0.019325046
1540	UBAC2	3.786971821	0.019312538
1541	LOC221442	3.786794433	0.019300046
1542	FANCE	3.78652213	0.019287571
1543	ESTAI733887	3.785138354	0.019275111
1544	RNF139	3.784703302	0.019262667
1545	NIP7	3.784499573	0.01925024
1546	TCTN1	3.784227451	0.019237828
1547	NBN	3.783907058	0.019225433
1548	ETFDH	3.782490649	0.019568851
1549	NUBPL	3.782121471	0.019556258
1550	DNAJA1	3.781463163	0.019543682
1551	TRAF4	3.781115592	0.019531121
1552	ZNF230	3.779836622	0.019518577
1553	HIF1AN	3.779274383	0.019506049
1554	GLRX3	3.778986126	0.019493537
1555	CORO1B	3.778757337	0.019481042
1556	EXOC6	3.777932605	0.019468562
1557	HSD17B12	3.776641493	0.019456098
1558	RPAP1	3.776579717	0.01944365
1559	GCDH	3.776395205	0.019431218
1560	CD99	3.776001921	0.019418802
1561	KIAA1967	3.775995852	0.019406402
1562	ZNF706	3.775868697	0.019394017
1563	MDFIC	3.773068873	0.019381649
1564	USP24	3.772930094	0.019369296
1565	GLG1	3.772818689	0.019356959
1566	UBXD4	3.772375824	0.019696358
1567	MGC21830	3.771341432	0.019683828
1568	ATP5G2	3.771186366	0.019671315
1569	YBX1	3.771121371	0.019658817
1570	SPG7	3.771010826	0.019646335
1571	QTRTD1	3.770249919	0.019633869
1572	MRFAP1	3.769687278	0.019621419
1573	CCDC101	3.769387273	0.019608985
1574	KLHL9	3.767936229	0.019596566
1575	MAN1A2	3.767584626	0.019584163
1576	LOC388822	3.767235842	0.019571776
1577	FLJ31818	3.766166111	0.019559405
1578	NCAPD2	3.765406078	0.019547049
1579	UFSP2	3.765145708	0.019534708
1580	PSG6	3.762424485	0.019696691
1581	WNT3	3.76197356	0.019858469
1582	DFFB	3.761916771	0.019845955
1583	SNX5	3.761633931	0.019833458
1584	UNQ1912	3.76023251	0.019820976
1585	AEBP2	3.759598413	0.01980851
1586	CFDP1	3.759426293	0.01979606
1587	KIFC2	3.759398404	0.019783625
1588	ERAL1	3.759162839	0.019771206
1589	TCP1	3.758848723	0.019758803
1590	SLC7A6OS	3.7582916	0.019746415
1591	MRPS7	3.757305153	0.019734042
1592	ESTAA908222	3.755961698	0.019721685
1593	ZNF526	3.754788179	0.019709344
1594	MTDH	3.754163116	0.019697018
1595	VPS25	3.75379133	0.019684707
1596	FAM62C	3.753678497	0.019672412
1597	MYLIP	3.752697422	0.019660132
1598	TCP1	3.752404239	0.019647867
1599	PVR	3.752285538	0.019635618
1600	RNF170	3.751264547	0.019623384
1601	GRPEL2	3.750257028	0.019611165
1602	TXNL4A	3.750190217	0.019598962
1603	FBXO17	3.749671565	0.019586773
1604	DEDD2	3.749360485	0.019746307
1605	GEMIN7	3.748898711	0.019734042
1606	OTUB2	3.748601318	0.019893286
1607	LOC253039	3.748203604	0.019880946
1608	FANCI	3.748177527	0.01986862
1609	TMCO6	3.748174709	0.01985631
1610	ANAPC10	3.747822641	0.019844015
1611	TRIM28	3.745022404	0.019831735
1612	ALDH16A1	3.744816682	0.019819471
1613	USP28	3.744414697	0.019807222
1614	SFRS18	3.743989384	0.019794987
1615	NOMO2	3.743401987	0.019782768
1616	ISCA2	3.742923426	0.019770564
1617	TAF4B	3.742602172	0.019758375
1618	SNW1	3.742531923	0.019746201
1619	SC4MOL	3.74128818	0.019734042
1620	LEMD3	3.740556894	0.020061931
1621	THUMPD3	3.739373268	0.020049593
1622	SEC14L1	3.739193454	0.02003727
1623	PRNPIP	3.739191202	0.020024962
1624	FLOT2	3.736838092	0.020012669
1625	LOC440080	3.735628764	0.020000391
1626	SNTB2	3.734627114	0.019988129
1627	KIAA1715	3.734573189	0.019975881
1628	RALA	3.73288037	0.019963648
1629	RCN2	3.732676514	0.019951431
1630	S100PBP	3.732214159	0.019939228
1631	MRPL16	3.73061647	0.020264787
1632	ELMO2	3.729559098	0.020252407
1633	MED12L	3.728185036	0.020240043
1634	H2AFY	3.728179217	0.020227694
1635	YTHDC2	3.726030827	0.02021536
1636	BAK1	3.725913873	0.020203041
1637	HECTD3	3.725846731	0.020190737
1638	KIAA0999	3.72483454	0.020178448
1639	LIN7B	3.724228631	0.020166174
1640	CSNK1A1	3.724031951	0.020153915
1641	BRF1	3.723852682	0.020141671
1642	NCOR1	3.723824108	0.020129442
1643	ESTAA280133	3.723638698	0.020117227
1644	PTPMT1	3.723400466	0.020105028
1645	MTRF1L	3.72178996	0.020092843
1646	EXOC2	3.721599737	0.020248012
1647	ESTAA704508	3.721549129	0.020235755
1648	LRRC57	3.721448683	0.020223513
1649	RINT1	3.720984421	0.020378322
1650	PSMC3	3.720648665	0.020366008
1651	MTHFR	3.720229447	0.02035371
1652	MLF1	3.719693919	0.020341427
1653	AP2B1	3.719418648	0.020329158
1654	NR1H2	3.718700557	0.020316904
1655	C1orf181	3.71855671	0.020304665
1656	PRKRIP1	3.717892432	0.020292441
1657	RNF26	3.717727265	0.020280231
1658	LMAN2	3.716669617	0.020268036
1659	UBTD2	3.716273075	0.020255856
1660	TMEM67	3.716105177	0.02024369
1661	MLLT3	3.715679861	0.020231539
1662	ZDHHC23	3.715457711	0.020219403
1663	NSUN5	3.714910083	0.020207281
1664	PLXNA1	3.714742333	0.020195173
1665	FBXO10	3.714660149	0.02018308
1666	MAK16	3.71367397	0.020171002
1667	DUS1L	3.713512811	0.020158938
1668	LOC400690	3.712143694	0.020146888
1669	CCNJ	3.711798146	0.020134853
1670	TBC1D12	3.711225796	0.020122832
1671	CHMP5	3.711216256	0.020110826
1672	C20orf196	3.71090211	0.020098834
1673	ESTAA284112	3.710881586	0.020086856
1674	HRSP12	3.710826185	0.020074892
1675	ESTAI286236	3.709917314	0.020391844
1676	CTCF	3.709754711	0.020379713
1677	ZNF337	3.709279339	0.020367596
1678	FIP1L1	3.709151518	0.020355494
1679	RPSA	3.70889705	0.020343407
1680	LOC286440	3.708530803	0.020331334
1681	USP22	3.707946736	0.020319275
1682	HBXIP	3.706034488	0.02030723
1683	PTPN23	3.705996015	0.0202952
1684	FAIM	3.704719167	0.020283184
1685	NCALD	3.703858242	0.020271182
1686	C10orf57	3.703807118	0.020259194
1687	ZBTB24	3.702497309	0.020247221
1688	LIN37	3.701358844	0.020235261
1689	C14orf145	3.701250994	0.020223316
1690	PHCA	3.700963623	0.020211385
1691	APH1A	3.700421099	0.020525266
1692	DDHD1	3.700412744	0.020513171
1693	PLEKHO2	3.699377673	0.02050109
1694	VPS28	3.698787193	0.020489023
1695	RUSC1	3.69788434	0.020476971
1696	ZMYND19	3.697008603	0.020464933
1697	ULK3	3.696764831	0.020452909
1698	DDEF1IT1	3.696585193	0.020440899
1699	KIAA0409	3.696100443	0.020428903
1700	FIZ1	3.695726257	0.020416921
1701	ZMAT5	3.694685677	0.020404953
1702	MYH9	3.693788339	0.020393
1703	EMG1	3.693091891	0.02038106
1704	VPS4A	3.693039951	0.020369134
1705	C7orf13	3.693012835	0.020357222
1706	ARHGEF7	3.692818233	0.020345325
1707	AF001689	3.692475379	0.020333441
1708	LYK5	3.691460078	0.020321571
1709	SLC25A4	3.691272533	0.020309714
1710	ZNF12	3.690837913	0.02062006
1711	RBM23	3.69046131	0.020608044
1712	PIAS2	3.689173689	0.020596042
1713	BAIAP2L1	3.688472568	0.020584053
1714	SELT	3.688235725	0.020572079
1715	PLEKHA2	3.687417733	0.020560118
1716	RAN	3.687207007	0.020548172
1717	ZNF629	3.68605841	0.020536239
1718	SCYL3	3.685041807	0.02052432
1719	FOXA1	3.684461477	0.020512415
1720	BNIP1	3.683711972	0.020500524
1721	GOLGA5	3.683347417	0.020488646
1722	PRPSAP1	3.683339116	0.020476783
1723	GOPC	3.682750111	0.020464933
1724	RGS10	3.682054762	0.020772676
1725	ESCO1	3.681425745	0.020760669
1726	GDI2	3.681222213	0.020748675
1727	SFT2D1	3.68038425	0.020736696
1728	TMEM63A	3.678338777	0.02072473
1729	NHSL1	3.677934729	0.020712778
1730	DNAJC13	3.676511244	0.02070084
1731	SERP1	3.675865248	0.020688915
1732	ANXA7	3.672767533	0.020677004
1733	KIAA1545	3.671101877	0.020983032
1734	UGCGL2	3.670368023	0.020970966
1735	ESTAA465594	3.669228573	0.020958914
1736	TCTN2	3.669192723	0.020946875
1737	METAP2	3.667969774	0.020934851
1738	SNHG11	3.66780412	0.02092284
1739	TNK2	3.667618745	0.020910843
1740	AFG3L1	3.667591999	0.02089886
1741	HDDC2	3.665831094	0.02088689
1742	APRT	3.664357353	0.020874934
1743	TADA2L	3.664327616	0.020862992
1744	ST7	3.663648256	0.020851063
1745	C3orf58	3.663531941	0.020839149
1746	RBM28	3.663008771	0.020827247
1747	ZNF573	3.66262694	0.02081536
1748	CAT	3.662025172	0.020803485
1749	AP4B1	3.660375744	0.021106649
1750	NVL	3.658769169	0.021094623
1751	PPME1	3.657020971	0.02108261
1752	ZNF805	3.655127668	0.021070611
1753	NDFIP2	3.65481636	0.021058625
1754	CLDN9	3.654730718	0.021046653
1755	NCAPD2	3.654168313	0.021034695
1756	COG5	3.651462711	0.021336523
1757	LOC388152	3.651220604	0.021324413
1758	LOC399789	3.64985495	0.021312318
1759	WDR21A	3.648449632	0.021300236
1760	CYB561	3.647761071	0.021288168
1761	MGC21644	3.647530266	0.021276113
1762	TMEM99	3.647406225	0.021264073
1763	ESTAI168608	3.647393988	0.021252045
1764	SPTY2D1	3.644609258	0.021240032
1765	ESF1	3.642167936	0.021540209
1766	SDC3	3.640586605	0.021528046
1767	RABAC1	3.639598573	0.021515897
1768	UTP14C	3.638496941	0.021503762
1769	ZSCAN29	3.637089515	0.02149164
1770	AP3M1	3.633074122	0.02179083
1771	UQCRFS1	3.630901747	0.02177856
1772	TNFRSF10B	3.630096934	0.021766304
1773	C16orf48	3.62966623	0.021754062
1774	GTF2H1	3.62874541	0.021741834
1775	CYR61	3.627763499	0.021729619
1776	SF3B14	3.627581562	0.021717419
1777	CHD6	3.627095796	0.021705232
1778	NDST1	3.626130425	0.022002959
1779	C1orf124	3.626087137	0.021990625
1780	MUC1	3.624333247	0.021978306
1781	SNRPA1	3.623209498	0.021966
1782	PPP2R4	3.622959007	0.021953708
1783	GNPTAB	3.622131973	0.021941429
1784	SLC30A5	3.620670028	0.021929165
1785	KRT10	3.618209051	0.021916914
1786	SREBF2	3.618017265	0.022213193
1787	RWDD4A	3.617969696	0.022200797
1788	TLN1	3.617798955	0.022188415
1789	LOC440048	3.617772293	0.022176047
1790	CD164	3.617124455	0.022163693
1791	SRPK2	3.615856722	0.022151352
1792	ANKS1A	3.615778927	0.022139026
1793	SYNC1	3.614230906	0.022126712
1794	WWP2	3.613857287	0.022114413
1795	LOC441434	3.612845195	0.022102127
1796	GMFB	3.612170194	0.022089855
1797	BCOR	3.611478228	0.022077597
1798	RPL30	3.611331571	0.022065352
1799	VDAC2	3.610524955	0.022359414
1800	KIAA0226	3.607990508	0.022347026
1801	CENPT	3.607634847	0.022334652
1802	RXRB	3.606891482	0.022322292
1803	BTN2A1	3.606095528	0.022309946
1804	STRA13	3.60574477	0.022297613
1805	WDR53	3.604351108	0.022285294
1806	C16orf84	3.601747698	0.022578098
1807	LSM10	3.60026764	0.022565638
1808	ZMAT2	3.599821882	0.022553191
1809	RNF125	3.59852918	0.022540758
1810	RNU14B	3.598409506	0.022528339
1811	C8orf53	3.597521787	0.022515934
1812	DYNC1H1	3.597351986	0.022503542
1813	JOSD3	3.59667089	0.022491164
1814	FAM90A10	3.595729981	0.022478799
1815	TFAP2C	3.59526236	0.022466448
1816	SPATA7	3.595120362	0.022454111
1817	LOC440534	3.594783579	0.022441787
1818	C5orf34	3.591879599	0.022732577
1819	MED13	3.591177399	0.022720114
1820	LOXL1	3.590712226	0.022707665
1821	FAM96A	3.589277967	0.022695229
1822	ARF3	3.588963664	0.022682807
1823	FLJ20323	3.588646929	0.022670399
1824	POLR3H	3.58863708	0.022658004
1825	IHPK2	3.588200407	0.022645622
1826	MGC3196	3.587639318	0.022633254
1827	SH3GLB1	3.587383985	0.0226209
1828	ZNF213	3.58697778	0.022910006
1829	GNS	3.586900852	0.022897515
1830	SH2B1	3.586553806	0.022885036
1831	TRIAP1	3.586320162	0.022872572
1832	BRP44L	3.586066823	0.022860121
1833	C8orf51	3.585217728	0.022847683
1834	TBC1D22A	3.584747481	0.022835259
1835	NPHP4	3.584709451	0.022822849
1836	STIL	3.584485012	0.022810452
1837	GGA3	3.583694214	0.022798068
1838	MRPL18	3.581089393	0.022785698
1839	OCC-1	3.580878282	0.022773341
1840	RNASEH2A	3.580238889	0.022760998
1841	LOC340318	3.580186113	0.022748668
1842	CCDC130	3.579920945	0.022736352
1843	TAF6L	3.57987701	0.022724049
1844	ACIN1	3.579696988	0.022711759
1845	FAM13A1	3.577773104	0.022998159
1846	UBOX5	3.57601718	0.022985735
1847	LRIG2	3.575857657	0.022973323
1848	MBTPS2	3.57502388	0.022960925
1849	BTG3	3.574399819	0.022948541
1850	TRPT1	3.573729961	0.02293617
1851	AADAT	3.573436341	0.022911467
1852	CDC27	3.573428708	0.022899136
1853	LSM5	3.573370856	0.022886818
1854	FNTB	3.572946261	0.022874513
1855	POLR2C	3.572425722	0.022862222
1856	MGC5370	3.572343943	0.022849944
1857	ALDH18A1	3.57196998	0.022837678
1858	PRR4	3.571886945	0.022825426
1859	C7orf24	3.571328608	0.022813188
1860	SP2	3.570019425	0.02294902
1861	UCHL3	3.568499489	0.023084707
1862	EIF3M	3.568341234	0.023072349
1863	STRBP	3.567893123	0.023060004
1864	TACC1	3.567759404	0.023047673
1865	EP400	3.567616054	0.023035354
1866	JOSD3	3.567290622	0.023023049
1867	ERH	3.566015224	0.023010757
1868	C17orf28	3.565731148	0.022998478
1869	RUSC2	3.565628602	0.022986212
1870	EZR	3.565441817	0.02297396
1871	COQ7	3.564063106	0.02296172
1872	TASP1	3.563077178	0.023096605
1873	MRPL3	3.562945916	0.023231347
1874	OAZ2	3.562579699	0.02321899
1875	KIF2C	3.560298203	0.023206646
1876	MLL2	3.560025236	0.023194315
1877	ZNF211	3.559952259	0.023181997
1878	C11orf30	3.559419164	0.023169693
1879	RABL4	3.557981444	0.023157401
1880	SPTLC3	3.557176743	0.023145123
1881	PYGM	3.557117742	0.023132857
1882	TOB2	3.556989216	0.023120604
1883	BSCL2	3.556612726	0.023108365
1884	LOC286367	3.556483537	0.023096138
1885	ACP1	3.55615314	0.023083925
1886	ZFYVE9	3.555884707	0.023071724
1887	HERPUD2	3.554875	0.023059536
1888	SALL2	3.554853592	0.023047361
1889	RAB3GAP1	3.554688793	0.023035199
1890	BAT5	3.553764374	0.023168765
1891	WDR40A	3.552996123	0.02330219
1892	FGB	3.552591231	0.023289913
1893	LDLRAP1	3.552174903	0.023277648
1894	KIAA0430	3.551590541	0.023265397
1895	RNU42B	3.5506533	0.023253159
1896	SFTPA1	3.549901242	0.023240933
1897	DGCR14	3.547318253	0.02322872
1898	OPRL1	3.547237065	0.02321652
1899	POLE	3.546685492	0.023204333
1900	POLR1E	3.546198095	0.023482061
1901	CBR4	3.546103915	0.023469747
1902	STK40	3.546060071	0.023457446
1903	ICT1	3.545899273	0.023445159
1904	SNRP70	3.545789971	0.023432884
1905	BCDIN3D	3.545530691	0.023420621
1906	FAM14B	3.543964879	0.023408372
1907	TMEM143	3.543867519	0.023396136
1908	VTI1B	3.54365633	0.023383912
1909	C21orf33	3.543445877	0.023371701
1910	MACF1	3.541942382	0.023359503
1911	CCDC82	3.540808565	0.023347317
1912	ANP32B	3.53996198	0.023335145
1913	GPR175	3.538885498	0.023610923
1914	TFDP1	3.535454714	0.023598625
1915	IGF2R	3.535374652	0.023586341
1916	CYP4F11	3.535237222	0.023574069
1917	SMARCD2	3.534595848	0.02356181
1918	ADIPOR2	3.53384259	0.023549564
1919	RNF169	3.533446791	0.02353733
1920	ZNHIT1	3.533036281	0.023525109
1921	HIVEP1	3.532122114	0.023799644
1922	BCAS2	3.531096488	0.0237873
1923	LOC144097	3.530851782	0.023774968
1924	ESTAA136529	3.529408027	0.02376265
1925	STIP1	3.52883075	0.023750344
1926	DLST	3.528514019	0.023738051
1927	BBS2	3.52805998	0.02372577
1928	PRKRIR	3.528012556	0.023713503
1929	DDX27	3.526952624	0.023701248
1930	ZFPL1	3.525862309	0.023689005
1931	PBX2	3.525410308	0.023676775
1932	UQCC	3.525165629	0.023664558
1933	MLLT10	3.524796686	0.023937322
1934	PKD1	3.523900384	0.023924983
1935	MDM1	3.523314029	0.023912657
1936	EGLN2	3.521834323	0.023900344
1937	WDHD1	3.521246601	0.023888043
1938	ALKBH3	3.52014537	0.023875755
1939	DNAJC16	3.520080031	0.023863479
1940	VRK3	3.519698537	0.023851216
1941	BTBD12	3.518618765	0.023838966
1942	KAZALD1	3.517694516	0.02411038
1943	ESTAA598828	3.51766352	0.024098009
1944	ADK	3.517288059	0.024085651
1945	TEAD4	3.51612926	0.024073306
1946	ZNF420	3.516029988	0.024060974
1947	AQR	3.515790896	0.024048654
1948	C10orf112	3.514115506	0.024036346
1949	NIPA1	3.511997427	0.024024051
1950	SMURF2	3.511676034	0.024011769
1951	IFT122	3.50993571	0.024269445
1952	RNF38	3.508465255	0.024257056
1953	NDUFC1	3.507874947	0.02424468
1954	LOC283378	3.507416788	0.024232317
1955	C7orf36	3.507393855	0.024219966
1956	GLRX5	3.507373156	0.024207628
1957	TMEM14B	3.506184539	0.024195302
1958	TMEM181	3.505782842	0.024182989
1959	REEP5	3.504783536	0.024311216
1960	DOCK7	3.504598553	0.024439312
1961	SEC23B	3.50232982	0.024426894
1962	PTGFR	3.501955184	0.024414488
1963	SEC11A	3.501529065	0.024402095
1964	WDFY2	3.501398971	0.024389714
1965	HIPK3	3.501259426	0.024377346
1966	ZDHHC16	3.500705059	0.024364991
1967	RNF187	3.500609864	0.024352648
1968	TARS2	3.499755469	0.024340317
1969	P2RX2	3.499534567	0.024327999
1970	FAM105B	3.497634784	0.024315694
1971	FBXO22	3.496124411	0.02458275
1972	FAM8A1	3.494281046	0.024570328
1973	PUM2	3.494139395	0.024557919
1974	ETV3	3.494122128	0.024545522
1975	AMACR	3.493253395	0.024533138
1976	CREBBP	3.491232281	0.024520766
1977	HIRA	3.491038332	0.024508407
1978	FGFR1OP2	3.490386872	0.02449606
1979	LEPRE1	3.489794031	0.024483726
1980	PLEKHA1	3.489585421	0.024749488
1981	NEK8	3.488760634	0.024737039
1982	DNAJA2	3.487976888	0.024724602
1983	PPCDC	3.48699373	0.024712177
1984	B4GALT4	3.486359346	0.024699765
1985	ESTAA281797	3.485908939	0.024687366
1986	LOC137886	3.484869265	0.024674979
1987	TRPS1	3.484851388	0.024662604
1988	KIF13B	3.48343195	0.024788727
1989	TIMM9	3.482837523	0.024914723
1990	RARS2	3.48263404	0.024902246
1991	MED16	3.480113714	0.024889783
1992	F8A1	3.477956153	0.025153747
1993	PCYT2	3.477678864	0.02514117
1994	TWISTNB	3.476931382	0.025128605
1995	CEACAM7	3.476689065	0.025116054
1996	ZNF329	3.476638296	0.025103514
1997	FEM1B	3.476064547	0.025090988
1998	JOSD2	3.474525426	0.025078474
[truncated: 1,513 more rows]
